# Supplementary material for: Automated DNA mutation detection using universal conditions direct sequencing: application to ten muscular dystrophy genes
Source: BMC Genet. 2009 Oct 18;10:66. doi: 10.1186/1471-2156-10-66 (PMC2781300; doi:10.1186/1471-2156-10-66)
Supplement: Additional file 2 — Genetests. Excel file listing testing services available. [file 1471-2156-10-66-S2.XLS]

## Sheet: Sheet1
										Analysis of entire coding region
Gene	DMD		LMNA	CAV3	CAPN3	DYSF							TRIM32	FKRP		POMT1	FCMD	POMGnT	POMT2
Protein	dystrophin	myotilin	lamin A/C	caveolin 3	calpain 3	dysferlin	SGCG	SGCA		SGCB	SGCD	telethonin				O-mt-1	Fukutin	O-m-B1,2	O-mt-2
Disease	DMD	LGMD-1A	LGMD-1B	LGMD-1C	LGMD-2A	LGMD-2B	LGMD-2C	LGMD-2D		LGMD-2E	LGMD-2F	LGMD-2G	LGMD-2H	LGMD-2I	LGMD-2J	LDMG-2K	LDMG-2L	LDMG-2M	LDMG-2N
Athena Diagnostics, Worcester MA	x		x	x	x		x	x	Athena Diagnostics, Worcester MA	x	x			x
Baylor College of Medicine, Houston TX			x	x					Baylor College of Medicine, Houston TX
Centogene GmbH, Rostock, Germany	x	x	x	x	x		x	x	Centogene GmbH, Rostock, Germany	x	x		x	x	x	x
Children's University hospital G2/811, Berne, Switzerland									Children's University hospital G2/811, Berne, Switzerland
City of Hope Molecular Diagnostic Laboratory, Duarte, CA	x								City of Hope Molecular Diagnostic Laboratory, Duarte, CA
Guy's and St Thomas' NHS Foundation Trust, London, UK									Guy's and St Thomas' NHS Foundation Trust, London, UK
Medical Neurogenetics, Atlanta, GA	x			x	x				Medical Neurogenetics, Atlanta, GA
Nationwide Children's Hospital, Columbus, OH			x	x	x	x	x	x	Nationwide Children's Hospital, Columbus, OH	x	x			x
Faculty Hospital Brno, Brno, Czech Republic					x				Faculty Hospital Brno, Brno, Czech Republic
Leiden University Medical Center, Leiden, Nederlands					x		x	x	Leiden University Medical Center, Leiden, Nederlands	x	x
Prevention Genetics, Marshfield, WI			x		x	x		x	Prevention Genetics, Marshfield, WI	x				x		x
Samsung Medical Center, Seoul, South Korea	x								Samsung Medical Center, Seoul, South Korea
The Hospital for Sick Children, Toronto, CA	x								The Hospital for Sick Children, Toronto, CA
University of Bonn, Bonn, Germany	x								University of Bonn, Bonn, Germany
University of Chicago, Chicago, IL			x						University of Chicago, Chicago, IL
University of Colorado, Auroca, CO			x						University of Colorado, Auroca, CO
University of Iowa, Iowa City, IA			x		x				University of Iowa, Iowa City, IA					x		x	x	x	x
University of Minnesota, Minneapolis, MN			x						University of Minnesota, Minneapolis, MN
University of Regensburg, Regensburg, Germany									University of Regensburg, Regensburg, Germany					x		x
Utah Genome Center, Salt Lake City, Utah	x				x				Utah Genome Center, Salt Lake City, Utah
Emory Genetics Laboratory	x								Emory Genetics Laboratory
