# Supplementary material for: Automated DNA mutation detection using universal conditions direct sequencing: application to ten muscular dystrophy genes
Source: BMC Genet. 2009 Oct 18;10:66. doi: 10.1186/1471-2156-10-66 (PMC2781300; doi:10.1186/1471-2156-10-66)
Supplement: Additional file 3 — Calpain 3 v3022108. Excel file containing CAPN3 assay numbers and associated sequences [file 1471-2156-10-66-S3.XLS]

## Sheet: Sheet1
	File name: Calpain 3 v3022108.xls
Exon region	bases	bases	Real exon	assay numb.	assay name	Fwd. (UPPER) Sequence	Rev. (LOWER) Sequence	action	reason	dropped assy	dropped assay #	ADDED ASSAY
EXONS1_5				63	DBCP5pr1	TGTAAAACGACGGCCAGTCTTTACTTCTCACTGCCGAGGCAAGTTAAG	CAGGAAACAGCTATGACCTCCAGAACCCTGCTGAAGAGTGAAGTT
				64	DBCP5pr2	TGTAAAACGACGGCCAGTTCTCTGACACAGGCAGCTTCCTTATAG	CAGGAAACAGCTATGACCCTCTAACGCTGAAGAATGGTCCACT
				65	DBCP5pr3	TGTAAAACGACGGCCAGTCACATACACAGACTTCTGGGCCCACTCA	CAGGAAACAGCTATGACCGCTTAGAGCAACCCGGAGTCCATAGGAG
			1	49	DBCP1	TGTAAAACGACGGCCAGTTTTATTTTGCCTACAAATCCGTACTT	CAGGAAACAGCTATGACCTCAAAGGTTCCCTTAAGAACAATTC
			2	51	DBCP2	TGTAAAACGACGGCCAGTGAGTGATTGGCTATTGAATATGTTAGG	CAGGAAACAGCTATGACCCTTCACCATTCATTTCTTTAAATAGTAACTTA
			3	54	DBCP3	TGTAAAACGACGGCCAGTACCGTGCCTGGGTCTTTTATTATCTCT	CAGGAAACAGCTATGACCAAGCACACACTCAGGCTCAGCATATTAT
			4	57	DBCP4	TGTAAAACGACGGCCAGTTTGGAGTGGGGTATAAGGTTTTATGA	CAGGAAACAGCTATGACCCACTGGCCTTGAGCAACTCAG
			3'UTR4	55	DBCP3pr4-1	TGTAAAACGACGGCCAGTGCGTTCAGGAGTCTTCTATTGCTT	CAGGAAACAGCTATGACCCTGGGACAAAAGGAAAACTCAGTAATAC
				56	DBCP3pr4	TGTAAAACGACGGCCAGTCACAAAATGTAAGGGATGCC	CAGGAAACAGCTATGACCTAAGTGGGACAGCATTACGG
			5	58	DBCP5	TGTAAAACGACGGCCAGTGCTGAGTTGGCCTACAGGTATTGT	CAGGAAACAGCTATGACCAGGTCAAGGCAGGAGGATTGT
			5'UTR6	16	RSA000531050	TGTAAAACGACGGCCAGTTGGCATGGCTGAATGAGTCAA	CAGGAAACAGCTATGACCCTTGCCACCTCTTGTCTCTCCC
				17	RSA000531051	TGTAAAACGACGGCCAGTCTGGGATTACAGGCACCCGC	CAGGAAACAGCTATGACCTGGAAAGAAGCTGAGAACTGCTGA	drop 41	did not PCR	825-59	CP41
				60	DBCP5P1	TGTAAAACGACGGCCAGTCTTCTGTCTCAGATGCCTAATGTGG	CAGGAAACAGCTATGACCAAAAAAGTGCACCTGAGCAGAGAAAATC
				61	DBCP5P2	TGTAAAACGACGGCCAGTTTAAAGTCACAGCTTACGAGAACCTATC	CAGGAAACAGCTATGACCGACCAGCATGGCCAACAAT
				62	DBCP5P3	TGTAAAACGACGGCCAGTTTTTTTAAGACGGAGTCTCTTTCTGTCACCT	CAGGAAACAGCTATGACCATCCCTGTCTCTACCTGCACACTTGA
				18	RSA000531052	TGTAAAACGACGGCCAGTCCAATGAGCGCTGACCCAAG	CAGGAAACAGCTATGACCCCGAGCTGTGATTCTGAAGCCAT
				31	825-202	TGTAAAACGACGGCCAGTGCAGATTCAGTCCCAGTGTTCATTT	CAGGAAACAGCTATGACCCCTGAAGATGCTTGAGCCAGGA
				19	RSA000531053	TGTAAAACGACGGCCAGTACCATGCAGTCTCTCTTGCTCTCA	CAGGAAACAGCTATGACCTCGAATGTCTTCTCTTTCACTCCGA
EXON 6			6	32	825-203	TGTAAAACGACGGCCAGTTGGCCAGTAGTTGGGTGGTCTG	CAGGAAACAGCTATGACCTTGGAGCCACAGATGCGCTAA			RSA000733341
				1	RSA000043050	TGTAAAACGACGGCCAGTCGACCTTCTGATGGGCTTTCA	CAGGAAACAGCTATGACCAGCAGAGCTGCTGCCAGGAT
EXON 7_12			7	7	RSA000072654	TGTAAAACGACGGCCAGTGCGGGTGGATCACAAGGTCA	CAGGAAACAGCTATGACCGGAAATGAAGCAATCGCCAGC
			8	66	DBCP8	TGTAAAACGACGGCCAGTGAAAGAGAGCAAAGTGTTACCTCCAACTACAT	CAGGAAACAGCTATGACCGCCCACTCTCCTACTTCCAGATCTGAC
			9	34	825-209	TGTAAAACGACGGCCAGTGGAGAGTGGGCACCAAGGGA	CAGGAAACAGCTATGACCTTGAGAAGGGCTGCAGGCAA
			10	5	RSA000065426	TGTAAAACGACGGCCAGTGGCCACATTGAATCAGCTGGG	CAGGAAACAGCTATGACCTGTGAGTGAGGTCTCGGCTGG			825-240	CP39
			11	20n	DBCP11-5	TGTAAAACGACGGCCAGTGAGCTCATAGGGTTAATGTGGAATTGAT	CAGGAAACAGCTATGACCTGTCCCACACAAAAGCTCTATGC			825-212	CP35,CP47,CP20
			12	29	825-183	TGTAAAACGACGGCCAGTCCGTCTTTCCTCCATTCGTGC	CAGGAAACAGCTATGACCCAACCCAGACCCTTGGGAGG
			13	14	RSA000471003	TGTAAAACGACGGCCAGTTGAAGGTCCGTTCGTGGTCG	CAGGAAACAGCTATGACCTGTGCACCAACTGTGGCAGG
			14	2	RSA000057202	TGTAAAACGACGGCCAGTAGCCAGGCAGAACACCCTCG	CAGGAAACAGCTATGACCCTGGAGCCAACACCTGTGCC
			15	15	RSA000471005	TGTAAAACGACGGCCAGTCAAGCCCTCACCAGCCCATT	CAGGAAACAGCTATGACCGCCTGGTCCTGGGCTCAGTT
			16	30	825-187	TGTAAAACGACGGCCAGTCAGAAGTGACAGCGTTTGCCC	CAGGAAACAGCTATGACCTGCAAACTTCTCAGCATGGTGGT			RSA000470989	CP8
			17	9	RSA000470990	TGTAAAACGACGGCCAGTTGGCTCCCTCTGTCTCATCCC	CAGGAAACAGCTATGACCAGGATGAGGAGCCTGCGGAA
				67	DBCPPG	TGTAAAACGACGGCCAGTTGCCTGAATCGTGTTTTCTGTTGATA	CAGGAAACAGCTATGACCGAAGCTGCAAATCACCTCCGAGT
				50	DBCP11	TGTAAAACGACGGCCAGTTGGACCAACCCTCAGTACCG	CAGGAAACAGCTATGACCCTCTGTGGGTCACTGGGTATTGA
			18a	36	825-218	TGTAAAACGACGGCCAGTCCCAAATCATTAGAGAAATGCCTGAA	CAGGAAACAGCTATGACCAGGATGAGGAGCCTGCGGAA					DBCPPG,DBCP11
			18b	21	RSA000534348	TGTAAAACGACGGCCAGTGCCTGGCAGAACAGGTGCC	CAGGAAACAGCTATGACCCAGCTGCTCCTCAGCTCCGA
			18c	37	825-220	TGTAAAACGACGGCCAGTCTCGCACCAGACACTGCACG	CAGGAAACAGCTATGACCCGTAGGTGGAGGGCACGATG
			18d	10	RSA000470991	TGTAAAACGACGGCCAGTAGGGACCCTTGGAGGTGGCT	CAGGAAACAGCTATGACCATGTGGCCAGTGGCTCAGGA
			19	11	RSA000470992	TGTAAAACGACGGCCAGTCAGGAAGCCGTGCACCAGAG	CAGGAAACAGCTATGACCTGCCAAGGAGGGACTGCTCA			hcG40434-37	CP27
			3'UTR 19	48	DBCP19pr2	TGTAAAACGACGGCCAGTGGAAGCTAGGGGCCAGTCTCTTCACCATTG	CAGGAAACAGCTATGACCGGAGAAAGTGCACATCCTGGGGGTGGTAGT
			20	40	825-243	TGTAAAACGACGGCCAGTGAAGCCCAAAGTCCGAAGCA	CAGGAAACAGCTATGACCGGCCCTGCTCCCTGTGTCTT			825-46	CP45
			21	6	RSA000065428	TGTAAAACGACGGCCAGTCTGGTGTCTGGGCATGGAGG	CAGGAAACAGCTATGACCGAGGCAAGTCTGGTGCATGG			825-150	CP44
			22+3'UTR22	28	825-22	TGTAAAACGACGGCCAGTCCGAGGTTGAAGAGCTCCCG	CAGGAAACAGCTATGACCAGAGTTGCGCCTCCGCTCTC
			5'UTR23	59	DBCP523	TGTAAAACGACGGCCAGTAGGCAAAAGTCTCCAGACCAATCC	CAGGAAACAGCTATGACCGAAAACTGGTTCACAGGGGTCAGA
			23	46	825-50	TGTAAAACGACGGCCAGTGTCTGCATTTGCCCGTCCC	CAGGAAACAGCTATGACCCAGCAGACGTGGCAGTCCAA			RSA000733337	CP23
			24+25	24	RSA000733338	TGTAAAACGACGGCCAGTTGCCCACGGTGGTCCTGATA	CAGGAAACAGCTATGACCCCCTTTGCCTGACTGGGCAC			RSA000534358	CP22
			26+27	26	hcG40434-24	TGTAAAACGACGGCCAGTAGGAGAGCGGCTCCTGGGTT	CAGGAAACAGCTATGACCGCCTCTCGGCCACTCTGTGA			RSA000470996	CP12
			28	38	825-229	TGTAAAACGACGGCCAGTGACCAGTCCGGCACCATCAA	CAGGAAACAGCTATGACCAACCCTCCCTTTGCCATCCC
				53	DBCP28	TGTAAAACGACGGCCAGTGGCCGAGAGGCAGGGAAAATAGA	CAGGAAACAGCTATGACCCCATTCTGGGCCTAAAGAGGTCATTG
			29	13	RSA000470999	TGTAAAACGACGGCCAGTGGGATGGCAAAGGGAGGGTT	CAGGAAACAGCTATGACCGAGGAGCACACCCTGGGTCC
				3	RSA000057241	TGTAAAACGACGGCCAGTGGAGAAAGGAAACAGTAAGCCACTGC	CAGGAAACAGCTATGACCTGGTTTGGTTCCTGGCCCAT	get F working				825-58
			30	52	DBCP26-3	TGTAAAACGACGGCCAGTGATCTACATTCTGATCTTGGGACT	CAGGAAACAGCTATGACCACAGCCTAGAGCAAGGTAAGC					DBCP26-2
			3'UTR	4	RSA000057243	TGTAAAACGACGGCCAGTCAAACCCTTGTCCCTTTGCCA	CAGGAAACAGCTATGACCCCCTCCCGTTGTACATGACCC					DBCP26
		See sheet 2 for old outdated assays listed in order

## Sheet: Sheet2
	assays listed	Assay #'s		dropped assays	dropped
	in order	in order			#'s in order
	RSA000043050	CP1
	RSA000057202	CP2
	RSA000057241	CP3
	RSA000057243	CP4
	RSA000065426	CP5
	RSA000065428	CP6
	RSA000072654	CP7
				RSA000470989	CP8
	RSA000470990	CP9
	RSA000470991	CP10
	RSA000470992	CP11
				RSA000470996	CP12
	RSA000470999	CP13
	RSA000471003	CP14
	RSA000471005	CP15
	RSA000531050	CP16
				RSA000531051	CP17
	RSA000531052	CP18
	RSA000531053	CP19
	DBCP11-5	CP20n
	RSA000534348	CP21		RSA000531061	CP20	TGTAAAACGACGGCCAGTTCTGTGGTCTTGGGTGGGTCA	CAGGAAACAGCTATGACCGAGAGCCAGTTCCTGCTTCCTCA
				RSA000534358	CP22
				RSA000733337	CP23
	RSA000733338	CP24
				RSA000733341	CP25	TGTAAAACGACGGCCAGTCGACCTTCTGATGGGCTTTCA	CAGGAAACAGCTATGACCGCCGGAGGTGCTGAGTGAGA
	hcG40434-24	CP26
				hcG40434-37	CP27
	825-22	CP28
	825-183	CP29
	825-187	CP30
	825-202	CP31
	825-203	CP32
				825-204	CP33
	825-209	CP34
				825-212	CP35
	825-218	CP36
	825-220	CP37
	825-229	CP38
				825-240	CP39
	825-243	CP40
	825-259	CP41			CP42	TGTAAAACGACGGCCAGTGCCATGCAGGATCACTCAGGA	CAGGAAACAGCTATGACCGTGCTGGTTTGGTTCCTGGC
	825-58	CP42				TGTAAAACGACGGCCAGTGATCTACATTCTGATCTTGGGACT	CAGGAAACAGCTATGACCGGATGGGTAGGGGGTAAAA
				825-151	CP43
				825-150	CP44
				825-46	CP45
	825-50	CP46
				825-27	CP47
