# Supplementary material for: Automated DNA mutation detection using universal conditions direct sequencing: application to ten muscular dystrophy genes
Source: BMC Genet. 2009 Oct 18;10:66. doi: 10.1186/1471-2156-10-66 (PMC2781300; doi:10.1186/1471-2156-10-66)
Supplement: Additional file 4 — DMD ASSAY LIST Yiping. Excel file containing DMD assay numbers and associated sequences [file 1471-2156-10-66-S4.XLS]

## Sheet: Sheet1
	File Name: DMD ASSAY LIST 060707
Exon Region	Target Exon	Real Exon	RSA Name	Other name	Yi-Ping name	size bp	assay numb.	SNP search	fwd. (lower) primer sequence	rev. (upper) primer sequence					Dropped
1	1	5' UTR	RSA001000811	223000029489722GS7_187	Acc#-DMD-1A	329	1		TGTAAAACGACGGCCAGTTTCCAAGTTTGCCTGTCTTGGG	CAGGAAACAGCTATGACCCACACACACACACACACCATAACCC					788647
				DB5P1	Acc#-DMD-1B	342	1a	NO SNPs	TGTAAAACGACGGCCAGTTGTGCTTTGTGTGCAAGTACTCATACATT	CAGGAAACAGCTATGACCCAATCTCTAAAATAGATATGCTAATCACCGAAGAC
				DB5P2n	Acc#-DMD-1C	365	1b	NO SNPs	TGTAAAACGACGGCCAGTCTACCACAAAAAGTAAACAGACAGCTGGTTTCA	CAGGAAACAGCTATGACCTGGACTCAACTTATCTTTCAGGTTTATTTCTTGCAT
				DB5P3	Acc#-DMD-1D	371	1c	NO SNPs	TGTAAAACGACGGCCAGTTTTGTTAAAAGAAACTGTAATTGTTATCAATTATACCG	CAGGAAACAGCTATGACCACACCATAACCCCTTAGGAAAACACTATT
			RSA000793908	1756_455	Acc#-DMD-1E	528	2		TGTAAAACGACGGCCAGTTCCTCGCCAAACATCATATTATTCACA	CAGGAAACAGCTATGACCCCCAAGACAGGCAAACTTGGAA
			RSA000793907	DMD 1	Acc#-DMD-1F	477	3		TGTAAAACGACGGCCAGTGCCAGAGCAGCGTTTGCATT	CAGGAAACAGCTATGACCTCTACCCTTGGGAGAAGCATACAGG					793907
		Dp427c	RSA000537880	DMD 2	Acc#-DMD-1G	526	4		TGTAAAACGACGGCCAGTACTGCCGACTGCTGGGAACC	CAGGAAACAGCTATGACCCAACGCAGAAATGTGGAGCTGA					537880
			RSA000502297	DMD 3	Acc#-DMD-1H	586	5		TGTAAAACGACGGCCAGTGGTTGGAGGCAAGCACACCC	CAGGAAACAGCTATGACCGCAAACGCTGCTCTGGCTCA					502297
2	2	Dp427m +1	RSA001000846	DBM12	Acc#-DMD-1I	590	6a	NO SNPs	TGTAAAACGACGGCCAGTAAGAAAAACTTTTACACTCCATTTCTGTTGAA	CAGGAAACAGCTATGACCGAAGGCGGGTCACTTGCTT					56941
				DBM1	Acc#-DMD-1J	227	6b	NO SNPs	TGTAAAACGACGGCCAGTAAAGTAACACTTCAGTTTTTCCTATTCGTTT	CAGGAAACAGCTATGACCGAAGGCGGGTCACTTGCTT					RSA001000846	modDMD_12
				DBM2	Acc#-DMD-1K	117	6c	NO SNPs	TGTAAAACGACGGCCAGTAAACCTGGTAAAAGTTCTTCAAACTTTATTGC	CAGGAAACAGCTATGACCAAGCTGCTGAAGTTTGTTGGTTTCTC
				DBM3N	Acc#-DMD-1L	221	6d	NO SNPs	TGTAAAACGACGGCCAGTACATTTATGCTTCTTTGCAAACTACTGTGA	CAGGAAACAGCTATGACCTTTTTATCGCTGCCTTGATATACACTTTTC
3	3	Dp427p	RSA000056938	DMD 4	Acc#-DMD-1M	616	7		TGTAAAACGACGGCCAGTTTCTGCGGAGGCTGGCTACA	CAGGAAACAGCTATGACCCAGGTGCGCAACTTTATAGGTCCA					56936
			RSA000537868	1756_140	Acc#-DMD-1N	592	8		TGTAAAACGACGGCCAGTGGGTTCCTTCTTATTTCAGTGATTTGC	CAGGAAACAGCTATGACCGGTAGATTGAGCCGGTGAGGGA					56938
4	4	2	RSA000537856	1756_139	Acc#-DMD-2	616	9		TGTAAAACGACGGCCAGTTGCCATATCTTCTGCTGCTTACTCC	CAGGAAACAGCTATGACCTTGGCCTGGCTGGTCTCAAA					56935
5	5	3	RSA000537855		Acc#-DMD-3	636	10		TGTAAAACGACGGCCAGTTGCAGGCGGTAGAGTATGCCA	CAGGAAACAGCTATGACCCCCTTTACCCGTAACTGCCTTGA
6	6	4	RSA000056933		Acc#-DMD-4	492	11		TGTAAAACGACGGCCAGTTCCCTTCCCTCTGTGGCAGC	CAGGAAACAGCTATGACCGGCCAAGGACAATTAGCGCA
7	7	5	RSA000056932	DMD 5	Acc#-DMD-5	582	12		TGTAAAACGACGGCCAGTAAAGCAGCACTATGGAGCAGGG	CAGGAAACAGCTATGACCGGCACTCCTTGGAGCTAGGTGG					56932
8	8	6	RSA000364464		Acc#-DMD-6	558	13		TGTAAAACGACGGCCAGTGGACATGATCTGGAACCATACTGGG	CAGGAAACAGCTATGACCTGGGTCTAATATGGCAGAATCCAGG
9	9	7	RSA000364463		Acc#-DMD-7	544	14		TGTAAAACGACGGCCAGTCCAAATGCAGTATGCTCCATCCA	CAGGAAACAGCTATGACCGGACTATGGGCATTGGTTGTCA
10	10	8		DB8N	Acc#-DMD-8	399	15	No SNPs	TGTAAAACGACGGCCAGTTGTGCACGTAATACCTAAAAATGCATATAA	CAGGAAACAGCTATGACCCTGTTCATTAATCTATCGTCTTCCTTTAACTTTG					RSA000056929		RSA000650230
11	11	9	RSA000650229		Acc#-DMD-9	586	17		TGTAAAACGACGGCCAGTAAACAAACCAGCTCTTCACGAGG	CAGGAAACAGCTATGACCCCGGATTGAAGAGTACCATCCCA
12	12	10		DB10	Acc#-DMD-10	516	18	No SNPs	TGTAAAACGACGGCCAGTTTCAAAATCTGACTGTTGGAATCCC	CAGGAAACAGCTATGACCGTCTGTATCTGCTGTTCCTGTGTTTGATAA					RSA000387912
13	13	11		DB11	Acc#-DMD-11	588	19	No SNPs	TGTAAAACGACGGCCAGTGAAAGAAAGCTGTGTGCCTTGGGAAC	CAGGAAACAGCTATGACCCTTAATAAATCACTTGCACTGAAGTCCTTATCTC					412431
14	14	12	RSA000650227		Acc#-DMD-12	493	20		TGTAAAACGACGGCCAGTCAAGCCATTGCAACAAAGATTGC	CAGGAAACAGCTATGACCCCTTCTCAATGTCCAATAGATGCCC
15	15	13		DB13	Acc#-DMD-13	396	21	No SNPs	TGTAAAACGACGGCCAGTTTATGGAATTCTTTAAATCACAGCACTTCA	CAGGAAACAGCTATGACCGCAAATCATTTCAACACACATGTAAGAATA					RSA000537816
16	16	14	RSA000537841	1756_124	Acc#-DMD-14	478	22		TGTAAAACGACGGCCAGTTTGAAAGCTAGAAAGTACATACGGCCA	CAGGAAACAGCTATGACCGCAGATCAGAAAGAGTGTCCCTTCC
	17	15	RSA000056908	DMD 6	Acc#-DMD-15	599	23		TGTAAAACGACGGCCAGTCAATGTCAGGATAACCGTCGCTTG	CAGGAAACAGCTATGACCGGTGTGTCATGTGTGAGAAACTAGCTG					56908
17	18	16	RSA000056907		Acc#-DMD-16	590	24		TGTAAAACGACGGCCAGTCCCGTTACTATTGGGCTGGAAGA	CAGGAAACAGCTATGACCGATCCTTTGCGGGCACGATT
18	19	17	RSA000056906		Acc#-DMD-17	632	25		TGTAAAACGACGGCCAGTTCTGTTGCGATAGTGATTTCTTGTGA	CAGGAAACAGCTATGACCGGGCGCTAAATTGACTTTCGATG					650223		26x
19	20	18	RSA000650222		Acc#-DMD-18	498	27		TGTAAAACGACGGCCAGTTGAAAGGCATCCCTAGTCAGTCACA	CAGGAAACAGCTATGACCGAGGTGTCAGGCAGGAGTCTCA
20	21	19	RSA000056904	hCG1983249_101	Acc#-DMD-19	565	28		TGTAAAACGACGGCCAGTCCAATGAACTCAAAGTTGAATTTCTCC	CAGGAAACAGCTATGACCTTTGCAGTCTTGCGTTGAAATG					650214
21	22	20	RSA000062963		Acc#-DMD-20A	522	29		TGTAAAACGACGGCCAGTTGCTCCAAATGGAAGGAGAAGAGA	CAGGAAACAGCTATGACCTGGCATTGATATTCATTGTTGTGACG
			RSA000650211		Acc#-DMD-20B	574	30		TGTAAAACGACGGCCAGTGCGCTGTGTAACTACGCCAAA	CAGGAAACAGCTATGACCAGGATGTGTTGGCTTTCAGATCA
22	23	21	RSA000059084	hCG1983249_98	Acc#-DMD-21	627	31		TGTAAAACGACGGCCAGTCCCAAGGAGAAGCTATTCCCAT	CAGGAAACAGCTATGACCTGGCTGGTGATAGAGGCTTGTCT					387893
23	24	22	RSA000059083		Acc#-DMD-22	508	32		TGTAAAACGACGGCCAGTTGCTCAATGGGCAAACTACCA	CAGGAAACAGCTATGACCTGTAATATGTGTAAGGTCCCTGGCAT
24	25	23		DB23	Acc#-DMD-23	487	33	No SNPs	TGTAAAACGACGGCCAGTCACTAACTTTGAAAGATGCTGAAGGTC	CAGGAAACAGCTATGACCGATCATCTACTTTGTTTACATGTTTGAATCAT					537749
25	26	24	RSA000059078		Acc#-DMD-24	619	34		TGTAAAACGACGGCCAGTTCAAATGAGGTTGAGTACAAGGCAA	CAGGAAACAGCTATGACCGAGACATCCTTTAAACATGGGAATTG					387883
26	27	25	RSA000059077	hCG1983249_91	Acc#-DMD-25	439	35		TGTAAAACGACGGCCAGTCGGTGAAGGGAGACATTAGGAAA	CAGGAAACAGCTATGACCCCCACTGGATTCATGCCATAATAA					650187	Assay #36 removed redundant was an RSA then DB25 both weak bands
27	28	26	RSA000537742		Acc#-DMD-26A	529	37		TGTAAAACGACGGCCAGTCAACTTCAAGCATTGTTGCATTTCTTT	CAGGAAACAGCTATGACCTCATCATCGGGCAATACGTTCA					poly t
				DBPT1	Acc#-DMD-26B	316	37a	No SNPs	TGTAAAACGACGGCCAGTCCTTCAAGGCCTCCTTTCTGGCATAG	CAGGAAACAGCTATGACCAGCTGAATTATCATCATCGGGCAATACG
				DBPT2	Acc#-DMD-26C	172	37b	No SNPs	TGTAAAACGACGGCCAGTCATCCATTCGTGCATCTCTGATAGA	CAGGAAACAGCTATGACCTGTTTCATCACTGTCAATAATCGTGTTT
			RSA000537740		Acc#-DMD-26D	621	38		TGTAAAACGACGGCCAGTTTCCAAATTCTCAGAAATGCCTTCA	CAGGAAACAGCTATGACCTGCCAGAAAGGAGGCCTTGA					poly a
				DB26-2	Acc#-DMD-26E	453	38a	2 SNPs but keep it. Snps are near 5' end with freq=unk. 7/16/06; probably rare and worth the risk	TGTAAAACGACGGCCAGTTTTACCTTCATCTCTTCAACTGCTTTCTGTAATTCAT	CAGGAAACAGCTATGACCGAAGGGAGGTTTGGAGAAAACTGTA
				DBA1	Acc#-DMD-26F	345	38b	No SNPs	TGTAAAACGACGGCCAGTGATTTCAAGGGAAAATTGTTTCAAATTGTGATT	CAGGAAACAGCTATGACCGATTTTGAATATAAAACTCCAGATGAATTACAG
				DBPA2	Acc#-DMD-26G	256	38c	No SNPs	TGTAAAACGACGGCCAGTGAGCAGACTGTATACAACTTCAAGCATTGTTGCATT	CAGGAAACAGCTATGACCGTAAGCCTCCAGAAAGATCTATCAGAGATGCACGAA
28	29	27	RSA000068429		Acc#-DMD-27	607	39		TGTAAAACGACGGCCAGTGCCTGAATGAGGAATTCAAGCCA	CAGGAAACAGCTATGACCGACCACAAATCCATACCTCCATGC
29	30	28		DB28	Acc#-DMD-28	537	40	No SNPs	TGTAAAACGACGGCCAGTCTCTGTGAGAAGCCATTTAAACCCTT	CAGGAAACAGCTATGACCACTGTCTAGCTGCATTTTGAATTACCTG					387865
30	31	29		DB29N	Acc#-DMD-29A	384	41a	No SNPs	TGTAAAACGACGGCCAGTTGTCTCTGAAACCTGAAAGCTGAGCTAATA	CAGGAAACAGCTATGACCGATACTGAGCATTTGCTGATAATCCAATGT					387862	RSA000535694
				DB29NA	Acc#-DMD-29B	340	41b	No SNPs	TGTAAAACGACGGCCAGTTCTGAAACCTGAAAGCTGAGCTAATAT	CAGGAAACAGCTATGACCAAAAGGAGAAATAGTAATTATTGCAAATGTG
31	32	Dp260	RSA000059069		Acc#-DMD-29C	589	42		TGTAAAACGACGGCCAGTTCCTGGGCAGACTGGATGCT	CAGGAAACAGCTATGACCAAGATCATGCAAAGCTGGTTGAAA
31	33	30	RSA000387859		Acc#-DMD-30	586	43		TGTAAAACGACGGCCAGTCCAGAACGTATTGCTCCTGTCTTTGA	CAGGAAACAGCTATGACCTGCCAGGAAGCTGCGAAATC
32	34	31	RSA000535685		Acc#-DMD-31	429	44	No SNPs	TGTAAAACGACGGCCAGTTGTCCTCAAATCCAATCTTGCCA	CAGGAAACAGCTATGACCGCCTCGACCTCCCAAAGTGC					387851
33	35	32	RSA000387850		Acc#-DMD-32	521	45		TGTAAAACGACGGCCAGTGGCCACAATACATGTGCCAA	CAGGAAACAGCTATGACCTTCCTGTGTTGGATGAATGGAAA
34	36	33		DB33N	Acc#-DMD-33	380	46	No SNPs	TGTAAAACGACGGCCAGTCTAATCATACATAATTTATTGCCCGTTGCTT	CAGGAAACAGCTATGACCCATGGAATAGCAATTAAGGGGATCTCTATTTA					387848	RSA000387849 assay 47 removed covered bt DB33N
35	37	34		DB34n	Acc#-DMD-34	446	48	No SNPs	TGTAAAACGACGGCCAGTCACAGATTAATTTTTAAGAAAGGGAATATGAAAC	CAGGAAACAGCTATGACCTAAATAACAGAAATATAAAAGTTCCAAATAAGTGGTT					412430	RSA001000839 (MODdmd 5) replaced by DB34n but still a weak band
36	38	35	RSA000059049	DMD 9	Acc#-DMD-35A	536	49		TGTAAAACGACGGCCAGTTCTGCTCGGGAGGTGACAGC	CAGGAAACAGCTATGACCGGGCAGTTTCTTATTTGTGGATGGA					387845
				DB35N	Acc#-DMD-35B	508	50	No SNPs	TGTAAAACGACGGCCAGTCAATAAAGTTTCATTGAGATTAGTTTTAAGTGGTATT	CAGGAAACAGCTATGACCGTTTAAAACCTTGCAGAATCATAGTAACCATACAGA					59049	RSA000535658 replaced by DB35
36	39	36	RSA000387841		Acc#-DMD-36	582	51		TGTAAAACGACGGCCAGTTTCAGGTGTTCATTCAGATGGGC	CAGGAAACAGCTATGACCCCAATAATGCCATGGTATGTCTCTGTA					387843
37	40	37	RSA000535644	1756_77	Acc#-DMD-37	505	52		TGTAAAACGACGGCCAGTGGAGGAGTGGCGTTTATCTCCC	CAGGAAACAGCTATGACCTTCTGCATGTGCTTGCTCTCATTT					387840
38	41	38	RSA000059029	hCG1983249_69	Acc#-DMD-38	567	53		TGTAAAACGACGGCCAGTTTGCTGGGCTATTTATTAGAAACCG	CAGGAAACAGCTATGACCTGCATGTATGTTCAGCTCTGGTGA					poly t ti 81
	42	39		DB39	Acc#-DMD-39A	521	55	No SNPs	TGTAAAACGACGGCCAGTCAACACATCGTTCAAAATCAAATACCACT	CAGGAAACAGCTATGACCCAAATGTAAAAGAAAGGCTATGAGCACAGTA					RSA000648136
39			poly T + SNPs	DB39S	Acc#-DMD-39B	368	54	No SNPs	TGTAAAACGACGGCCAGTAGGTATATTATAATTTTAGCTCTAATACCTTGAGAGCA	CAGGAAACAGCTATGACCCAAATGTAAAAGAAAGGCTATGAGCACAGTA					385827	RSA001000840/modDMD_6
40	43	40	RSA000385825		Acc#-DMD-40	494	56		TGTAAAACGACGGCCAGTGGAAATGCATCAAATCAAAGAGAACG	CAGGAAACAGCTATGACCATGGGTCCCGCCTCATGC
41	44	41	RSA000059023		Acc#-DMD-41	541	57		TGTAAAACGACGGCCAGTGCCCAAAGTGAGGGAAACCA	CAGGAAACAGCTATGACCTGGGTTATTGAGCGAGGATGACA
42	45	42	RSA000535625	1756_63	Acc#-DMD-42	592	58		TGTAAAACGACGGCCAGTTGGTGGTTCCTTTCTGTCCCTACTG	CAGGAAACAGCTATGACCGCCCAGTTTGTAGATTCAATTGTCAGC					385823
43	46	43		DB43	Acc#-DMD-43	390	59a	No SNPs	TGTAAAACGACGGCCAGTGAGAGTGATACTTCTTTTTCCCTGTCTT	CAGGAAACAGCTATGACCATTTTTCTCTTTCTATAGACAGCTAATTCATTTT					648132
44	47	44	RSA001000842	modDMD_8	Acc#-DMD-44A	468	60		TGTAAAACGACGGCCAGTCCATCACCCTTCAGAACCTGATCTTT	CAGGAAACAGCTATGACCTTAAAATGTTGTGTGTACATGCTAGGTGTG					535610
45	48	Dp140	RSA000059012		Acc#-DMD-44B	517	61		TGTAAAACGACGGCCAGTCCCACTGCTCACACGCTCCT	CAGGAAACAGCTATGACCTCAGGTCTCTGGTTTGTTACCGTATT
46	49	45	RSA000535608		Acc#-DMD-45	547	62		TGTAAAACGACGGCCAGTAATGTTAGTGCCTTTCACCCTGCTT	CAGGAAACAGCTATGACCTGGAGCTAACCGAGAGGGTGCT
47	50	46	RSA000059008	hCG1983249_56	Acc#-DMD-46	406	63		TGTAAAACGACGGCCAGTGCACTGGTTCAGAACTGCAGGG	CAGGAAACAGCTATGACCTGCCATGTTTGTGTCCCAGTTTG					576441
48	51	47	RSA000059006		Acc#-DMD-47	460	64		TGTAAAACGACGGCCAGTAGCCAAAGCAAACGGTCAGG	CAGGAAACAGCTATGACCGTACCACTGGGCCCTCGGTC
49	52	48		DB48	Acc#-DMD-48	444	65	No SNPs	TGTAAAACGACGGCCAGTGTGCCTATTGTGGTTATCCTGAATAAAGTCT	CAGGAAACAGCTATGACCATATATTTTTAAACATTTTGGCTTATGCCTTGAG					RSA000535602/65		RSA000068428/66
50	53	49	RSA000059001		Acc#-DMD-49	589	67		TGTAAAACGACGGCCAGTGCATCAAGGCTGGCAAGCAA	CAGGAAACAGCTATGACCTGTGCCCTTATGTACCAGGCAGA
51	54	50		DBn50	Acc#-DMD-50	340	68	No SNPs	TGTAAAACGACGGCCAGTGCACAGTCAATAACACAAAGGTTTATCTCTATC	CAGGAAACAGCTATGACCTCATGAATTATCTTCAAAGTGTTAATCGAATAAGTA					RSA000535587
52	55	51	RSA000535586		Acc#-DMD-51A	525	69		TGTAAAACGACGGCCAGTCGTTGATATCCTCAAGGTCACCCA	CAGGAAACAGCTATGACCTGTCCAGGCATGAGAATGAGCA
			RSA000058997		Acc#-DMD-51B	474	70		TGTAAAACGACGGCCAGTTTTGCTGAGAGAGAAACAGTTGCC	CAGGAAACAGCTATGACCTTGAAATTGGCTCTTTAGCTTGTGTT
53	56	52		DB52	Acc#-DMD-52	494	71	No SNPs	TGTAAAACGACGGCCAGTCTTTGCAACTATATAAGCCCTGAATTGATT	CAGGAAACAGCTATGACCTAAAAGTGTTTTGGCTGGTCTCACA
54	57	53		DB53	Acc#-DMD-53	586	72	No SNPs	TGTAAAACGACGGCCAGTCACTTTAGCCTGGGTGACAGTGAGACTCT	CAGGAAACAGCTATGACCTCCTGTTGTTCATCATCCTAGCCATAACAC					68427
55	58	54	RSA000058993		Acc#-DMD-54	621	73		TGTAAAACGACGGCCAGTTTGTGACAGCGGGCAAATGA	CAGGAAACAGCTATGACCCTGGTTATTGCTCAAGATGCTGC
56	59	55	RSA000058992		Acc#-DMD-55A	615	74		TGTAAAACGACGGCCAGTCCCTCTGCCTCTCTCCTCCTTG	CAGGAAACAGCTATGACCTGTCATTCTTGCATGCCTTCCC
57	61	Dp116	RSA000062955		Acc#-DMD-55B	556	75		TGTAAAACGACGGCCAGTTTCCTGGGAGTCTGTCATGGGA	CAGGAAACAGCTATGACCTCCAGGCCTCCTCTCTTTGAGG
58	60	56	RSA000535564		Acc#-DMD-56A	339	76		TGTAAAACGACGGCCAGTTCCAAACGTCTTTGTAACAGGACTGC	CAGGAAACAGCTATGACCCAGGAGAAGGCAATACGCCAAGA
			RSA000535563		Acc#-DMD-56B	604	77		TGTAAAACGACGGCCAGTAACCCTGTGATATGCCAAGAGAGAAA	CAGGAAACAGCTATGACCGCAATTCTCCAAATTCACATTCATCG
59	62	57	RSA000058974		Acc#-DMD-57	558	78		TGTAAAACGACGGCCAGTAATTGACCCTTGGGTGAGAAGAG	CAGGAAACAGCTATGACCAAAGTCTCAGCATTCTGCATGTGG
60	63	58	RSA000058973		Acc#-DMD-58	633	79		TGTAAAACGACGGCCAGTTCCTCCTCACAGATAACTCCCTTTG	CAGGAAACAGCTATGACCACAAACACAGCGCTTTCCTCA
61	64	59	RSA000058971		Acc#-DMD-59	554	80		TGTAAAACGACGGCCAGTTGAAGACTGAATTTGTGAAAGACGGA	CAGGAAACAGCTATGACCTCAGTAGGTTACCCTCTTGTTCAACTG
62	65	60		DB60	Acc#-DMD-60	429	81	No SNPs	TGTAAAACGACGGCCAGTATCCTATCCTCACAAATATTACCATGAACATT	CAGGAAACAGCTATGACCTCAAACCGTAGCATAGAGCAAACATTACT
63	66	61	RSA000058970		Acc#-DMD-61	631	82		TGTAAAACGACGGCCAGTGCATGGCTCCTGAGCAAAGTG	CAGGAAACAGCTATGACCTCCTTTGTGTTTGGCCTTGGA
64	67	62	RSA000058969		Acc#-DMD-62A	541	83		TGTAAAACGACGGCCAGTTTCTCGCAAAGATTGACTCCCA	CAGGAAACAGCTATGACCCATGGGCAGCTGAGCAAACA
65	68	Dp71	RSA001000854	1756_642	Acc#-DMD-62B	273	84		TGTAAAACGACGGCCAGTTTTGACCGCCTCAGCTTGCC	CAGGAAACAGCTATGACCTCCTCCGCAGTGCTTTCAGC
66	69	63	RSA000058952		Acc#-DMD-63	495	85		TGTAAAACGACGGCCAGTTGCCACTGCTTTCACCCTTGA	CAGGAAACAGCTATGACCTGCGATCGATTTGTGGGTGC
67	70	64		DB64	Acc#-DMD-64	432	86	No SNPs	TGTAAAACGACGGCCAGTAAACAAAACATTCTAGGCAAACTCTAGGC	CAGGAAACAGCTATGACCCCGAAAGCTTGGCGTATACACACTAT					RSA000058951
68	71	65	RSA000058950		Acc#-DMD-65	596	87		TGTAAAACGACGGCCAGTTCACAGGAAGAGCATTAGGTCCA	CAGGAAACAGCTATGACCTCTTCACCCAATGCCAGTGAGA
69	72	66	RSA000535541	DMD 11	Acc#-DMD-66A	621	88		TGTAAAACGACGGCCAGTTGACAAGGAATGGCACAAACCA	CAGGAAACAGCTATGACCCCAAGGTGGCTTTCCATAGGTGA					535541
				DB66	Acc#-DMD-66B	259	88a	No SNPs	TGTAAAACGACGGCCAGTTCAAATAAGAACAGTCTGTCATTTCCCATCTAGAAC	CAGGAAACAGCTATGACCTAGGAAAGGGTCAGTAATTGTTTTCTGCTTTGATTC
70	73	67	RSA000058948		Acc#-DMD-67	629	89		TGTAAAACGACGGCCAGTTCCTCAGCACTGTCTTCTTTCCCA	CAGGAAACAGCTATGACCTGCGCTTCTTGCAGTGACACA
71	74	68	RSA001000843	modDMD_9	Acc#-DMD-68A	375	90		TGTAAAACGACGGCCAGTCAACTGGCACAGGAGATAAAAGATCAAG	CAGGAAACAGCTATGACCCGAACTGATATACACCTCCTTTGCCATC					58947
				DB68	Acc#-DMD-68B	299	90a	No SNPs	TGTAAAACGACGGCCAGTTTTTGGTTCCTAATACCTGAATCCAATGAT	CAGGAAACAGCTATGACCTGATATACACCTCCTTTGCCATCTTGC
72	75	69	RSA000535534	1756_22	Acc#-DMD-69	467	91		TGTAAAACGACGGCCAGTCCCTAGGCACCAGGGATAGGGT	CAGGAAACAGCTATGACCGGTACTGTAGGAGAGGCACCGGA					58946
73	76	70	RSA000058945		Acc#-DMD-70A	567	92		TGTAAAACGACGGCCAGTAAGACAGTCTGCACTGGCAGG	CAGGAAACAGCTATGACCGACCGAAATTTAGTGGGTGAAGCA
			RSA000535531		Acc#-DMD-70B	612	93		TGTAAAACGACGGCCAGTGGCTTGTAAGGCAATTAGTGGCTG	CAGGAAACAGCTATGACCCAGGCCTGGTTTCAGAGCCC
				DB70A	Acc#-DMD-70C	479	93a	No SNPs	TGTAAAACGACGGCCAGTTTTTTTTTTCCCCCTGTGAGATAAAGTT	CAGGAAACAGCTATGACCGGCAGAAGACTGGAGTGGTCATTAG
			RSA000058944		Acc#-DMD-70D	422	94		TGTAAAACGACGGCCAGTCGTGGGAAAGTGGCAACTGG	CAGGAAACAGCTATGACCGGGCAGAAGACTGGAGTGGTCA
				DB70B	Acc#-DMD-70E	281	94a	No SNPs	TGTAAAACGACGGCCAGTAAATACTGGAATCACTCATTTGTAAACAGTCCCATA	CAGGAAACAGCTATGACCCACTCCCAAATGCAAACAGTCTCTTCTATTTC
			RSA000535529		Acc#-DMD-70F	583	95		TGTAAAACGACGGCCAGTTGAACCATGGAAAGCAATAGCCA	CAGGAAACAGCTATGACCTCCTCTCAGCTGAACACCCTCC
				DB70C	Acc#-DMD-70G	382	95a	No SNPs	TGTAAAACGACGGCCAGTGAAAGCAATAGCCAAACCAAGGTGTAAAGTGA	CAGGAAACAGCTATGACCCACAATACAGCCACTAATTGCCTTACAAGCCTTATA
74	77	71	RSA001000844	modDMD_10	Acc#-DMD-71	252	96		TGTAAAACGACGGCCAGTCAAACAAATAAACAGAACAAAAGAGAACCAAG	CAGGAAACAGCTATGACCTGGCTATTGCTTTCCATGGTTCATAC
75	78	72	RSA000058942		Acc#-DMD-72	483	97		TGTAAAACGACGGCCAGTACGGCATGCACGTTAGAGGG	CAGGAAACAGCTATGACCTTTGGCCTCTCTTCATGGCTTT
76	79	73	RSA000535516		Acc#-DMD-73	453	98		TGTAAAACGACGGCCAGTTGAGCTCATTCCATGCCAGG	CAGGAAACAGCTATGACCTGGTCTACCACACACTGCCTCAA
77	80	74	RSA000535515		Acc#-DMD-74	585	99		TGTAAAACGACGGCCAGTGAGAGAATCTGCAAATGGAGCTAAACA	CAGGAAACAGCTATGACCCCGTGTAAATAGGCCAATCAATTTCA
78	81	75	RSA000058939		Acc#-DMD-75	545	100		TGTAAAACGACGGCCAGTTTTGCAGGCACATACCAAGCA	CAGGAAACAGCTATGACCGCTTGCTGTTCTTCGGTGGC
79	82	76	RSA000058938		Acc#-DMD-76	555	101		TGTAAAACGACGGCCAGTCACCAATCTTGGCCTTGGCA	CAGGAAACAGCTATGACCCCCAAATTAAACAATCTTTGGGAGGG
80	83	77	RSA001000845	modDMD_11	Acc#-DMD-77	334	102		TGTAAAACGACGGCCAGTCCCAAATTGCCATTCTGATACTGC	CAGGAAACAGCTATGACCGTGTTAAAAATGTAATCATGGCCCTTTAATATC					68426
81	84	78	RSA001000847	modDMD_13	Acc#-DMD-78	425	103		TGTAAAACGACGGCCAGTCTTGCTCCCAACCCCAGTCTT	CAGGAAACAGCTATGACCCAGCAGAGAATAAATGGTCATCTCAACATT					58937
82	85	79+ 3' UTR		DB3P1	Acc#-DMD-79A	483	104	No SNPs	TGTAAAACGACGGCCAGTTTTTAAACAACCCAAAATGCGTTCCATATAAAGA	CAGGAAACAGCTATGACCCCAAATGGCAAAGAAACAGAGTGATGCTA					535504
				DB3P2	Acc#-DMD-79B	246	105	No SNPs	TGTAAAACGACGGCCAGTCATATGGATATCACGCCAAAAGGATGCAA	CAGGAAACAGCTATGACCCATTTCTTTATATGGAACGCATTTTGGGTTGTTT					60228
				DB3P1.5N	Acc#-DMD-79C	215	105a	No SNPs	TGTAAAACGACGGCCAGTATAAAGCACACTTTAGTTTACAATCTTTCTTTATAAC	CAGGAAACAGCTATGACCTTTGTTAACAATGGCAGGTTTTACAC
				DB3P1.5A	Acc#-DMD-79D	261	105b		TGTAAAACGACGGCCAGTGTGTGTTTGTTTTGTTTTTAGGGGTTT	CAGGAAACAGCTATGACCTTTGTTAACAATGGCAGGTTTTACAC
				DB3P3	Acc#-DMD-79E	176	106	No SNPs	TGTAAAACGACGGCCAGTCTCAGCTGACAGTTCTCAAATGAGCAGTGTGTAG	CAGGAAACAGCTATGACCGCATTGTTTTGCATCCTTTTGGCGTGATA					60227
				DB3P2.5	Acc#-DMD-79F	302	106a	No SNPs	TGTAAAACGACGGCCAGTAAAATGGAAAAAGTCAGTCTATAGAAATTCGTATCT	CAGGAAACAGCTATGACCAACTTTGAGGCAGCGCATTGT
				DB3P4	Acc#-DMD-79G	433	107	No SNPs	TGTAAAACGACGGCCAGTAATCCAATACTTTACTTTACTTTCGTTGTCAGTG	CAGGAAACAGCTATGACCTTGCATATTAAAGATAAGACTTCCTCTACCACC					62947
				DB3P4.3	Acc#-DMD-79H	217	107a	No SNPs	TGTAAAACGACGGCCAGTAATCAATCAACCAACCAACCGATTACTCAC	CAGGAAACAGCTATGACCCAGGAGGAAACTACACCACACTAAAACATTGTCT
				DB3P5	Acc#-DMD-79I	557	108	No SNPs	TGTAAAACGACGGCCAGTTTACAAACCTGTGTGGAACTACTCGCAGAG	CAGGAAACAGCTATGACCTTGATTGATTGATTGATACATTCAGCTTCCTG					539298
				DB3P4.6	Acc#-DMD-79J	319	108a	No SNPs	TGTAAAACGACGGCCAGTCAGCCCTATCATCGTCCTGCTACTG	CAGGAAACAGCTATGACCCATTTTAAACAACTTTCCACTGACAACGAA					1756-09
				DB3P6N	Acc#-DMD-79K	460	109	No SNPs	TGTAAAACGACGGCCAGTCCAAAAGCTAATTACACTTGATGTCAGAGGTAA	CAGGAAACAGCTATGACCCATAATTTAAAATAAATAAACTTTGGGAAAAGGT					539297
				DB3P7N	Acc#-DMD-79L	464	110	No SNPs	TGTAAAACGACGGCCAGTAGAAAAGGTCCAGCGTCACATAAAGGAA	CAGGAAACAGCTATGACCTTTCTTTTTGATTTTTAAATCATTCATTCAATAGA					539296
				DB3P8	Acc#-DMD-79M	550	111	No SNPs	TGTAAAACGACGGCCAGTAAAATAATTCGTAAATGTTACAGTGTTGGTGTTAAA	CAGGAAACAGCTATGACCAAAAGAAAACCCAAAGCTCTAAGGTAACAAAT					539295
				DB3P9N	Acc#-DMD-79N	385	112	No SNPs	TGTAAAACGACGGCCAGTAACATAACTGCGTGCTTTATTGAGATACAC	CAGGAAACAGCTATGACCTTTGAACAAAAATTGAGAGCTTTATTGC					539294
				DB3P10X	Acc#-DMD-79O	540	113	No SNPs	TGTAAAACGACGGCCAGTAGGGGTAGTTAGGAGTGTTTTCACTGTCTTT	CAGGAAACAGCTATGACCTCTTTTAGACACATTAGCTCTGGAGTGAGTCTGTCA					DMD 14	replaced by DB3910N but still very weak band

## Sheet: Sheet2
Exon Region	Target Exon	Real Exon	RSA Name	Other name	size bp	assay numb.	SNP search	fwd. (lower) primer sequence	rev. (upper) primer sequence					Dropped
DMD evens
				DB5P1	342	1a	NO SNPs	TGTAAAACGACGGCCAGTTGTGCTTTGTGTGCAAGTACTCATACATT	CAGGAAACAGCTATGACCCAATCTCTAAAATAGATATGCTAATCACCGAAGAC
				DB5P3	371	1c	NO SNPs	TGTAAAACGACGGCCAGTTTTGTTAAAAGAAACTGTAATTGTTATCAATTATACCG	CAGGAAACAGCTATGACCACACCATAACCCCTTAGGAAAACACTATT
			RSA000793907	DMD 1	477	3		TGTAAAACGACGGCCAGTGCCAGAGCAGCGTTTGCATT	CAGGAAACAGCTATGACCTCTACCCTTGGGAGAAGCATACAGG					793907
			RSA000502297	DMD 3	586	5		TGTAAAACGACGGCCAGTGGTTGGAGGCAAGCACACCC	CAGGAAACAGCTATGACCGCAAACGCTGCTCTGGCTCA					502297
				DBM1	227	6b	NO SNPs	TGTAAAACGACGGCCAGTAAAGTAACACTTCAGTTTTTCCTATTCGTTT	CAGGAAACAGCTATGACCGAAGGCGGGTCACTTGCTT					RSA001000846	modDMD_12
				DBM3N	221	6d	NO SNPs	TGTAAAACGACGGCCAGTACATTTATGCTTCTTTGCAAACTACTGTGA	CAGGAAACAGCTATGACCTTTTTATCGCTGCCTTGATATACACTTTTC
			RSA000537868	1756_140	592	8		TGTAAAACGACGGCCAGTGGGTTCCTTCTTATTTCAGTGATTTGC	CAGGAAACAGCTATGACCGGTAGATTGAGCCGGTGAGGGA					56938
5	5	3	RSA000537855		636	10		TGTAAAACGACGGCCAGTTGCAGGCGGTAGAGTATGCCA	CAGGAAACAGCTATGACCCCCTTTACCCGTAACTGCCTTGA
7	7	5	RSA000056932	DMD 5	582	12		TGTAAAACGACGGCCAGTAAAGCAGCACTATGGAGCAGGG	CAGGAAACAGCTATGACCGGCACTCCTTGGAGCTAGGTGG					56932
9	9	7	RSA000364463		544	14		TGTAAAACGACGGCCAGTCCAAATGCAGTATGCTCCATCCA	CAGGAAACAGCTATGACCGGACTATGGGCATTGGTTGTCA
11	11	9	RSA000650229		586	17		TGTAAAACGACGGCCAGTAAACAAACCAGCTCTTCACGAGG	CAGGAAACAGCTATGACCCCGGATTGAAGAGTACCATCCCA
13	13	11		DB11	588	19	No SNPs	TGTAAAACGACGGCCAGTGAAAGAAAGCTGTGTGCCTTGGGAAC	CAGGAAACAGCTATGACCCTTAATAAATCACTTGCACTGAAGTCCTTATCTC					412431
15	15	13		DB13	396	21	No SNPs	TGTAAAACGACGGCCAGTTTATGGAATTCTTTAAATCACAGCACTTCA	CAGGAAACAGCTATGACCGCAAATCATTTCAACACACATGTAAGAATA					RSA000537816
	17	15	RSA000056908	DMD 6	599	23		TGTAAAACGACGGCCAGTCAATGTCAGGATAACCGTCGCTTG	CAGGAAACAGCTATGACCGGTGTGTCATGTGTGAGAAACTAGCTG					56908
18	19	17	RSA000056906		632	25		TGTAAAACGACGGCCAGTTCTGTTGCGATAGTGATTTCTTGTGA	CAGGAAACAGCTATGACCGGGCGCTAAATTGACTTTCGATG					650223		26x
20	21	19	RSA000056904	hCG1983249_101	565	28		TGTAAAACGACGGCCAGTCCAATGAACTCAAAGTTGAATTTCTCC	CAGGAAACAGCTATGACCTTTGCAGTCTTGCGTTGAAATG					650214
			RSA000650211		574	30		TGTAAAACGACGGCCAGTGCGCTGTGTAACTACGCCAAA	CAGGAAACAGCTATGACCAGGATGTGTTGGCTTTCAGATCA
23	24	22	RSA000059083		508	32		TGTAAAACGACGGCCAGTTGCTCAATGGGCAAACTACCA	CAGGAAACAGCTATGACCTGTAATATGTGTAAGGTCCCTGGCAT
25	26	24	RSA000059078		619	34		TGTAAAACGACGGCCAGTTCAAATGAGGTTGAGTACAAGGCAA	CAGGAAACAGCTATGACCGAGACATCCTTTAAACATGGGAATTG					387883
27	28	26	RSA000537742		529	37		TGTAAAACGACGGCCAGTCAACTTCAAGCATTGTTGCATTTCTTT	CAGGAAACAGCTATGACCTCATCATCGGGCAATACGTTCA					poly t
				DBPT2	172	37b	No SNPs	TGTAAAACGACGGCCAGTCATCCATTCGTGCATCTCTGATAGA	CAGGAAACAGCTATGACCTGTTTCATCACTGTCAATAATCGTGTTT
				DB26-2	453	38a	2 SNPs but keep it. Snps are near 5' end with freq=unk. 7/16/06; probably rare and worth the risk	TGTAAAACGACGGCCAGTTTTACCTTCATCTCTTCAACTGCTTTCTGTAATTCAT	CAGGAAACAGCTATGACCGAAGGGAGGTTTGGAGAAAACTGTA
				DBPA2	256	38c	No SNPs	TGTAAAACGACGGCCAGTGAGCAGACTGTATACAACTTCAAGCATTGTTGCATT	CAGGAAACAGCTATGACCGTAAGCCTCCAGAAAGATCTATCAGAGATGCACGAA
29	30	28		DB28	537	40	No SNPs	TGTAAAACGACGGCCAGTCTCTGTGAGAAGCCATTTAAACCCTT	CAGGAAACAGCTATGACCACTGTCTAGCTGCATTTTGAATTACCTG					387865
				DB29NA	340	41b	No SNPs	TGTAAAACGACGGCCAGTTCTGAAACCTGAAAGCTGAGCTAATAT	CAGGAAACAGCTATGACCAAAAGGAGAAATAGTAATTATTGCAAATGTG
31	33	30	RSA000387859		586	43		TGTAAAACGACGGCCAGTCCAGAACGTATTGCTCCTGTCTTTGA	CAGGAAACAGCTATGACCTGCCAGGAAGCTGCGAAATC
33	35	32	RSA000387850		521	45		TGTAAAACGACGGCCAGTGGCCACAATACATGTGCCAA	CAGGAAACAGCTATGACCTTCCTGTGTTGGATGAATGGAAA
35	37	34		DB34n	446	48	No SNPs	TGTAAAACGACGGCCAGTCACAGATTAATTTTTAAGAAAGGGAATATGAAAC	CAGGAAACAGCTATGACCTAAATAACAGAAATATAAAAGTTCCAAATAAGTGGTT					412430	RSA001000839 (MODdmd 5) replaced by DB34n but still a weak band
				DB35N	508	50	No SNPs	TGTAAAACGACGGCCAGTCAATAAAGTTTCATTGAGATTAGTTTTAAGTGGTATT	CAGGAAACAGCTATGACCGTTTAAAACCTTGCAGAATCATAGTAACCATACAGA					59049	RSA000535658 replaced by DB35
37	40	37	RSA000535644	1756_77	505	52		TGTAAAACGACGGCCAGTGGAGGAGTGGCGTTTATCTCCC	CAGGAAACAGCTATGACCTTCTGCATGTGCTTGCTCTCATTT					387840
	42	39		DB39	521	55	No SNPs	TGTAAAACGACGGCCAGTCAACACATCGTTCAAAATCAAATACCACT	CAGGAAACAGCTATGACCCAAATGTAAAAGAAAGGCTATGAGCACAGTA					RSA000648136
40	43	40	RSA000385825		494	56		TGTAAAACGACGGCCAGTGGAAATGCATCAAATCAAAGAGAACG	CAGGAAACAGCTATGACCATGGGTCCCGCCTCATGC
42	45	42	RSA000535625	1756_63	592	58		TGTAAAACGACGGCCAGTTGGTGGTTCCTTTCTGTCCCTACTG	CAGGAAACAGCTATGACCGCCCAGTTTGTAGATTCAATTGTCAGC					385823
44	47	44	RSA001000842	modDMD_8	468	60		TGTAAAACGACGGCCAGTCCATCACCCTTCAGAACCTGATCTTT	CAGGAAACAGCTATGACCTTAAAATGTTGTGTGTACATGCTAGGTGTG					535610
46	49	45	RSA000535608		547	62		TGTAAAACGACGGCCAGTAATGTTAGTGCCTTTCACCCTGCTT	CAGGAAACAGCTATGACCTGGAGCTAACCGAGAGGGTGCT
48	51	47	RSA000059006		460	64		TGTAAAACGACGGCCAGTAGCCAAAGCAAACGGTCAGG	CAGGAAACAGCTATGACCGTACCACTGGGCCCTCGGTC
50	53	49	RSA000059001		589	67		TGTAAAACGACGGCCAGTGCATCAAGGCTGGCAAGCAA	CAGGAAACAGCTATGACCTGTGCCCTTATGTACCAGGCAGA
52	55	51	RSA000535586		525	69		TGTAAAACGACGGCCAGTCGTTGATATCCTCAAGGTCACCCA	CAGGAAACAGCTATGACCTGTCCAGGCATGAGAATGAGCA
53	56	52		DB52	494	71	No SNPs	TGTAAAACGACGGCCAGTCTTTGCAACTATATAAGCCCTGAATTGATT	CAGGAAACAGCTATGACCTAAAAGTGTTTTGGCTGGTCTCACA
55	58	54	RSA000058993		621	73		TGTAAAACGACGGCCAGTTTGTGACAGCGGGCAAATGA	CAGGAAACAGCTATGACCCTGGTTATTGCTCAAGATGCTGC
57	61	Dp116	RSA000062955		556	75		TGTAAAACGACGGCCAGTTTCCTGGGAGTCTGTCATGGGA	CAGGAAACAGCTATGACCTCCAGGCCTCCTCTCTTTGAGG
			RSA000535563		604	77		TGTAAAACGACGGCCAGTAACCCTGTGATATGCCAAGAGAGAAA	CAGGAAACAGCTATGACCGCAATTCTCCAAATTCACATTCATCG
60	63	58	RSA000058973		633	79		TGTAAAACGACGGCCAGTTCCTCCTCACAGATAACTCCCTTTG	CAGGAAACAGCTATGACCACAAACACAGCGCTTTCCTCA
62	65	60		DB60	429	81	No SNPs	TGTAAAACGACGGCCAGTATCCTATCCTCACAAATATTACCATGAACATT	CAGGAAACAGCTATGACCTCAAACCGTAGCATAGAGCAAACATTACT
64	67	62	RSA000058969		541	83		TGTAAAACGACGGCCAGTTTCTCGCAAAGATTGACTCCCA	CAGGAAACAGCTATGACCCATGGGCAGCTGAGCAAACA
66	69	63	RSA000058952		495	85		TGTAAAACGACGGCCAGTTGCCACTGCTTTCACCCTTGA	CAGGAAACAGCTATGACCTGCGATCGATTTGTGGGTGC
68	71	65	RSA000058950		596	87		TGTAAAACGACGGCCAGTTCACAGGAAGAGCATTAGGTCCA	CAGGAAACAGCTATGACCTCTTCACCCAATGCCAGTGAGA
				DB66	259	88a	No SNPs	TGTAAAACGACGGCCAGTTCAAATAAGAACAGTCTGTCATTTCCCATCTAGAAC	CAGGAAACAGCTATGACCTAGGAAAGGGTCAGTAATTGTTTTCTGCTTTGATTC
71	74	68	RSA001000843	modDMD_9	375	90		TGTAAAACGACGGCCAGTCAACTGGCACAGGAGATAAAAGATCAAG	CAGGAAACAGCTATGACCCGAACTGATATACACCTCCTTTGCCATC					58947
72	75	69	RSA000535534	1756_22	467	91		TGTAAAACGACGGCCAGTCCCTAGGCACCAGGGATAGGGT	CAGGAAACAGCTATGACCGGTACTGTAGGAGAGGCACCGGA					58946
			RSA000535531		612	93		TGTAAAACGACGGCCAGTGGCTTGTAAGGCAATTAGTGGCTG	CAGGAAACAGCTATGACCCAGGCCTGGTTTCAGAGCCC
			RSA000058944		422	94		TGTAAAACGACGGCCAGTCGTGGGAAAGTGGCAACTGG	CAGGAAACAGCTATGACCGGGCAGAAGACTGGAGTGGTCA
			RSA000535529		583	95		TGTAAAACGACGGCCAGTTGAACCATGGAAAGCAATAGCCA	CAGGAAACAGCTATGACCTCCTCTCAGCTGAACACCCTCC
74	77	71	RSA001000844	modDMD_10	252	96		TGTAAAACGACGGCCAGTCAAACAAATAAACAGAACAAAAGAGAACCAAG	CAGGAAACAGCTATGACCTGGCTATTGCTTTCCATGGTTCATAC
76	79	73	RSA000535516		453	98		TGTAAAACGACGGCCAGTTGAGCTCATTCCATGCCAGG	CAGGAAACAGCTATGACCTGGTCTACCACACACTGCCTCAA
78	81	75	RSA000058939		545	100		TGTAAAACGACGGCCAGTTTTGCAGGCACATACCAAGCA	CAGGAAACAGCTATGACCGCTTGCTGTTCTTCGGTGGC
80	83	77	RSA001000845	modDMD_11	334	102		TGTAAAACGACGGCCAGTCCCAAATTGCCATTCTGATACTGC	CAGGAAACAGCTATGACCGTGTTAAAAATGTAATCATGGCCCTTTAATATC					68426
82	85	79+ 3' UTR		DB3P1	483	104	No SNPs	TGTAAAACGACGGCCAGTTTTTAAACAACCCAAAATGCGTTCCATATAAAGA	CAGGAAACAGCTATGACCCCAAATGGCAAAGAAACAGAGTGATGCTA					535504
				DB3P1.5N	215	105a	No SNPs	TGTAAAACGACGGCCAGTATAAAGCACACTTTAGTTTACAATCTTTCTTTATAAC	CAGGAAACAGCTATGACCTTTGTTAACAATGGCAGGTTTTACAC
				DB3P3	176	106	No SNPs	TGTAAAACGACGGCCAGTCTCAGCTGACAGTTCTCAAATGAGCAGTGTGTAG	CAGGAAACAGCTATGACCGCATTGTTTTGCATCCTTTTGGCGTGATA					60227
				DB3P4	433	107	No SNPs	TGTAAAACGACGGCCAGTAATCCAATACTTTACTTTACTTTCGTTGTCAGTG	CAGGAAACAGCTATGACCTTGCATATTAAAGATAAGACTTCCTCTACCACC					62947
				DB3P5	557	108	No SNPs	TGTAAAACGACGGCCAGTTTACAAACCTGTGTGGAACTACTCGCAGAG	CAGGAAACAGCTATGACCTTGATTGATTGATTGATACATTCAGCTTCCTG					539298
				DB3P6N	460	109	No SNPs	TGTAAAACGACGGCCAGTCCAAAAGCTAATTACACTTGATGTCAGAGGTAA	CAGGAAACAGCTATGACCCATAATTTAAAATAAATAAACTTTGGGAAAAGGT					539297
				DB3P8	550	111	No SNPs	TGTAAAACGACGGCCAGTAAAATAATTCGTAAATGTTACAGTGTTGGTGTTAAA	CAGGAAACAGCTATGACCAAAAGAAAACCCAAAGCTCTAAGGTAACAAAT					539295
				DB3P10X	540	113	No SNPs	TGTAAAACGACGGCCAGTAGGGGTAGTTAGGAGTGTTTTCACTGTCTTT	CAGGAAACAGCTATGACCTCTTTTAGACACATTAGCTCTGGAGTGAGTCTGTCA					DMD 14	replaced by DB3910N but still very weak band

## Sheet: Sheet3
Exon Region	Target Exon	Real Exon	RSA Name	Other name	size bp	assay numb.	SNP search	fwd. (lower) primer sequence	rev. (upper) primer sequence					Dropped
DMD odds
1	1	5' UTR	RSA001000811	223000029489722GS7_187	329	1		TGTAAAACGACGGCCAGTTTCCAAGTTTGCCTGTCTTGGG	CAGGAAACAGCTATGACCCACACACACACACACACCATAACCC					788647
				DB5P2n	365	1b	NO SNPs	TGTAAAACGACGGCCAGTCTACCACAAAAAGTAAACAGACAGCTGGTTTCA	CAGGAAACAGCTATGACCTGGACTCAACTTATCTTTCAGGTTTATTTCTTGCAT
			RSA000793908	1756_455	528	2		TGTAAAACGACGGCCAGTTCCTCGCCAAACATCATATTATTCACA	CAGGAAACAGCTATGACCCCCAAGACAGGCAAACTTGGAA
			RSA000537880	DMD 2	526	4		TGTAAAACGACGGCCAGTACTGCCGACTGCTGGGAACC	CAGGAAACAGCTATGACCCAACGCAGAAATGTGGAGCTGA					537880
2	2	Dp 427m +1	RSA001000846	DBM12	590	6a	NO SNPs	TGTAAAACGACGGCCAGTAAGAAAAACTTTTACACTCCATTTCTGTTGAA	CAGGAAACAGCTATGACCGAAGGCGGGTCACTTGCTT					56941
				DBM2	117	6c	NO SNPs	TGTAAAACGACGGCCAGTAAACCTGGTAAAAGTTCTTCAAACTTTATTGC	CAGGAAACAGCTATGACCAAGCTGCTGAAGTTTGTTGGTTTCTC
3	3	Dp427p	RSA000056938	DMD 4	616	7		TGTAAAACGACGGCCAGTTTCTGCGGAGGCTGGCTACA	CAGGAAACAGCTATGACCCAGGTGCGCAACTTTATAGGTCCA					56936
4	4	2	RSA000537856	1756_139	616	9		TGTAAAACGACGGCCAGTTGCCATATCTTCTGCTGCTTACTCC	CAGGAAACAGCTATGACCTTGGCCTGGCTGGTCTCAAA					56935
6	6	4	RSA000056933		492	11		TGTAAAACGACGGCCAGTTCCCTTCCCTCTGTGGCAGC	CAGGAAACAGCTATGACCGGCCAAGGACAATTAGCGCA
8	8	6	RSA000364464		558	13		TGTAAAACGACGGCCAGTGGACATGATCTGGAACCATACTGGG	CAGGAAACAGCTATGACCTGGGTCTAATATGGCAGAATCCAGG
10	10	8		DB8N	399	15	No SNPs	TGTAAAACGACGGCCAGTTGTGCACGTAATACCTAAAAATGCATATAA	CAGGAAACAGCTATGACCCTGTTCATTAATCTATCGTCTTCCTTTAACTTTG					RSA000056929		RSA000650230
12	12	10		DB10	516	18	No SNPs	TGTAAAACGACGGCCAGTTTCAAAATCTGACTGTTGGAATCCC	CAGGAAACAGCTATGACCGTCTGTATCTGCTGTTCCTGTGTTTGATAA					RSA000387912
14	14	12	RSA000650227		493	20		TGTAAAACGACGGCCAGTCAAGCCATTGCAACAAAGATTGC	CAGGAAACAGCTATGACCCCTTCTCAATGTCCAATAGATGCCC
16	16	14	RSA000537841	1756_124	478	22		TGTAAAACGACGGCCAGTTTGAAAGCTAGAAAGTACATACGGCCA	CAGGAAACAGCTATGACCGCAGATCAGAAAGAGTGTCCCTTCC
17	18	16	RSA000056907		590	24		TGTAAAACGACGGCCAGTCCCGTTACTATTGGGCTGGAAGA	CAGGAAACAGCTATGACCGATCCTTTGCGGGCACGATT
19	20	18	RSA000650222		498	27		TGTAAAACGACGGCCAGTTGAAAGGCATCCCTAGTCAGTCACA	CAGGAAACAGCTATGACCGAGGTGTCAGGCAGGAGTCTCA
21	22	20	RSA000062963		522	29		TGTAAAACGACGGCCAGTTGCTCCAAATGGAAGGAGAAGAGA	CAGGAAACAGCTATGACCTGGCATTGATATTCATTGTTGTGACG
22	23	21	RSA000059084	hCG1983249_98	627	31		TGTAAAACGACGGCCAGTCCCAAGGAGAAGCTATTCCCAT	CAGGAAACAGCTATGACCTGGCTGGTGATAGAGGCTTGTCT					387893
24	25	23		DB23	487	33	No SNPs	TGTAAAACGACGGCCAGTCACTAACTTTGAAAGATGCTGAAGGTC	CAGGAAACAGCTATGACCGATCATCTACTTTGTTTACATGTTTGAATCAT					537749
26	27	25	RSA000059077	hCG1983249_91	439	35		TGTAAAACGACGGCCAGTCGGTGAAGGGAGACATTAGGAAA	CAGGAAACAGCTATGACCCCCACTGGATTCATGCCATAATAA					650187	Assay #36 removed redundant was an RSA then DB25 both weak bands
				DBPT1	316	37a	No SNPs	TGTAAAACGACGGCCAGTCCTTCAAGGCCTCCTTTCTGGCATAG	CAGGAAACAGCTATGACCAGCTGAATTATCATCATCGGGCAATACG
			RSA000537740		621	38		TGTAAAACGACGGCCAGTTTCCAAATTCTCAGAAATGCCTTCA	CAGGAAACAGCTATGACCTGCCAGAAAGGAGGCCTTGA					poly a
				DBA1	345	38b	No SNPs	TGTAAAACGACGGCCAGTGATTTCAAGGGAAAATTGTTTCAAATTGTGATT	CAGGAAACAGCTATGACCGATTTTGAATATAAAACTCCAGATGAATTACAG
28	29	27	RSA000068429		607	39		TGTAAAACGACGGCCAGTGCCTGAATGAGGAATTCAAGCCA	CAGGAAACAGCTATGACCGACCACAAATCCATACCTCCATGC
30	31	29		DB29N	384	41a	No SNPs	TGTAAAACGACGGCCAGTTGTCTCTGAAACCTGAAAGCTGAGCTAATA	CAGGAAACAGCTATGACCGATACTGAGCATTTGCTGATAATCCAATGT					387862	RSA000535694
31	32	Dp260	RSA000059069		589	42		TGTAAAACGACGGCCAGTTCCTGGGCAGACTGGATGCT	CAGGAAACAGCTATGACCAAGATCATGCAAAGCTGGTTGAAA
32	34	31	RSA000535685		429	44	No SNPs	TGTAAAACGACGGCCAGTTGTCCTCAAATCCAATCTTGCCA	CAGGAAACAGCTATGACCGCCTCGACCTCCCAAAGTGC					387851
34	36	33		DB33N	380	46	No SNPs	TGTAAAACGACGGCCAGTCTAATCATACATAATTTATTGCCCGTTGCTT	CAGGAAACAGCTATGACCCATGGAATAGCAATTAAGGGGATCTCTATTTA					387848	RSA000387849 assay 47 removed covered bt DB33N
36	38	35	RSA000059049	DMD 9	536	49		TGTAAAACGACGGCCAGTTCTGCTCGGGAGGTGACAGC	CAGGAAACAGCTATGACCGGGCAGTTTCTTATTTGTGGATGGA					387845
36	39	36	RSA000387841		582	51		TGTAAAACGACGGCCAGTTTCAGGTGTTCATTCAGATGGGC	CAGGAAACAGCTATGACCCCAATAATGCCATGGTATGTCTCTGTA					387843
38	41	38	RSA000059029	hCG1983249_69	567	53		TGTAAAACGACGGCCAGTTTGCTGGGCTATTTATTAGAAACCG	CAGGAAACAGCTATGACCTGCATGTATGTTCAGCTCTGGTGA					poly t ti 81
39			poly T + SNPs	DB39S	368	54	No SNPs	TGTAAAACGACGGCCAGTAGGTATATTATAATTTTAGCTCTAATACCTTGAGAGCA	CAGGAAACAGCTATGACCCAAATGTAAAAGAAAGGCTATGAGCACAGTA					385827	RSA001000840/modDMD_6
41	44	41	RSA000059023		541	57		TGTAAAACGACGGCCAGTGCCCAAAGTGAGGGAAACCA	CAGGAAACAGCTATGACCTGGGTTATTGAGCGAGGATGACA
43	46	43		DB43	390	59a	No SNPs	TGTAAAACGACGGCCAGTGAGAGTGATACTTCTTTTTCCCTGTCTT	CAGGAAACAGCTATGACCATTTTTCTCTTTCTATAGACAGCTAATTCATTTT					648132
45	48	Dp140	RSA000059012		517	61		TGTAAAACGACGGCCAGTCCCACTGCTCACACGCTCCT	CAGGAAACAGCTATGACCTCAGGTCTCTGGTTTGTTACCGTATT
47	50	46	RSA000059008	hCG1983249_56	406	63		TGTAAAACGACGGCCAGTGCACTGGTTCAGAACTGCAGGG	CAGGAAACAGCTATGACCTGCCATGTTTGTGTCCCAGTTTG					576441
49	52	48		DB48	444	65	No SNPs	TGTAAAACGACGGCCAGTGTGCCTATTGTGGTTATCCTGAATAAAGTCT	CAGGAAACAGCTATGACCATATATTTTTAAACATTTTGGCTTATGCCTTGAG					RSA000535602/65		RSA000068428/66
51	54	50		DBn50	340	68	No SNPs	TGTAAAACGACGGCCAGTGCACAGTCAATAACACAAAGGTTTATCTCTATC	CAGGAAACAGCTATGACCTCATGAATTATCTTCAAAGTGTTAATCGAATAAGTA					RSA000535587
			RSA000058997		474	70		TGTAAAACGACGGCCAGTTTTGCTGAGAGAGAAACAGTTGCC	CAGGAAACAGCTATGACCTTGAAATTGGCTCTTTAGCTTGTGTT
54	57	53		DB53	586	72	No SNPs	TGTAAAACGACGGCCAGTTCCTGTTGTTCATCATCCTAGCCATAACAC	CAGGAAACAGCTATGACCCACTTTAGCCTGGGTGACAGTGAGACTCT					68427
56	59	55	RSA000058992		615	74		TGTAAAACGACGGCCAGTCCCTCTGCCTCTCTCCTCCTTG	CAGGAAACAGCTATGACCTGTCATTCTTGCATGCCTTCCC
58	60	56	RSA000535564		339	76		TGTAAAACGACGGCCAGTTCCAAACGTCTTTGTAACAGGACTGC	CAGGAAACAGCTATGACCCAGGAGAAGGCAATACGCCAAGA
59	62	57	RSA000058974		558	78		TGTAAAACGACGGCCAGTAATTGACCCTTGGGTGAGAAGAG	CAGGAAACAGCTATGACCAAAGTCTCAGCATTCTGCATGTGG
61	64	59	RSA000058971		554	80		TGTAAAACGACGGCCAGTTGAAGACTGAATTTGTGAAAGACGGA	CAGGAAACAGCTATGACCTCAGTAGGTTACCCTCTTGTTCAACTG
63	66	61	RSA000058970		631	82		TGTAAAACGACGGCCAGTGCATGGCTCCTGAGCAAAGTG	CAGGAAACAGCTATGACCTCCTTTGTGTTTGGCCTTGGA
65	68	Dp71	RSA001000854	1756_642	273	84		TGTAAAACGACGGCCAGTTTTGACCGCCTCAGCTTGCC	CAGGAAACAGCTATGACCTCCTCCGCAGTGCTTTCAGC
67	70	64		DB64	432	86	No SNPs	TGTAAAACGACGGCCAGTAAACAAAACATTCTAGGCAAACTCTAGGC	CAGGAAACAGCTATGACCCCGAAAGCTTGGCGTATACACACTAT					RSA000058951
69	72	66	RSA000535541	DMD 11	621	88		TGTAAAACGACGGCCAGTTGACAAGGAATGGCACAAACCA	CAGGAAACAGCTATGACCCCAAGGTGGCTTTCCATAGGTGA					535541
70	73	67	RSA000058948		629	89		TGTAAAACGACGGCCAGTTCCTCAGCACTGTCTTCTTTCCCA	CAGGAAACAGCTATGACCTGCGCTTCTTGCAGTGACACA
				DB68	299	90a	No SNPs	TGTAAAACGACGGCCAGTTTTTGGTTCCTAATACCTGAATCCAATGAT	CAGGAAACAGCTATGACCTGATATACACCTCCTTTGCCATCTTGC
73	76	70	RSA000058945		567	92		TGTAAAACGACGGCCAGTAAGACAGTCTGCACTGGCAGG	CAGGAAACAGCTATGACCGACCGAAATTTAGTGGGTGAAGCA
				DB70A	479	93a	No SNPs	TGTAAAACGACGGCCAGTTTTTTTTTTCCCCCTGTGAGATAAAGTT	CAGGAAACAGCTATGACCGGCAGAAGACTGGAGTGGTCATTAG
				DB70B	281	94a	No SNPs	TGTAAAACGACGGCCAGTAAATACTGGAATCACTCATTTGTAAACAGTCCCATA	CAGGAAACAGCTATGACCCACTCCCAAATGCAAACAGTCTCTTCTATTTC
				DB70C	382	95a	No SNPs	TGTAAAACGACGGCCAGTGAAAGCAATAGCCAAACCAAGGTGTAAAGTGA	CAGGAAACAGCTATGACCCACAATACAGCCACTAATTGCCTTACAAGCCTTATA
75	78	72	RSA000058942		483	97		TGTAAAACGACGGCCAGTACGGCATGCACGTTAGAGGG	CAGGAAACAGCTATGACCTTTGGCCTCTCTTCATGGCTTT
77	80	74	RSA000535515		585	99		TGTAAAACGACGGCCAGTGAGAGAATCTGCAAATGGAGCTAAACA	CAGGAAACAGCTATGACCCCGTGTAAATAGGCCAATCAATTTCA
79	82	76	RSA000058938		555	101		TGTAAAACGACGGCCAGTCACCAATCTTGGCCTTGGCA	CAGGAAACAGCTATGACCCCCAAATTAAACAATCTTTGGGAGGG
81	84	78	RSA001000847	modDMD_13	425	103		TGTAAAACGACGGCCAGTCTTGCTCCCAACCCCAGTCTT	CAGGAAACAGCTATGACCCAGCAGAGAATAAATGGTCATCTCAACATT					58937
				DB3P2	246	105	No SNPs	TGTAAAACGACGGCCAGTCATATGGATATCACGCCAAAAGGATGCAA	CAGGAAACAGCTATGACCCATTTCTTTATATGGAACGCATTTTGGGTTGTTT					60228
				DB3P1.5A	261	105b		TGTAAAACGACGGCCAGTGTGTGTTTGTTTTGTTTTTAGGGGTTT	CAGGAAACAGCTATGACCTTTGTTAACAATGGCAGGTTTTACAC
				DB3P2.5	302	106a	No SNPs	TGTAAAACGACGGCCAGTAAAATGGAAAAAGTCAGTCTATAGAAATTCGTATCT	CAGGAAACAGCTATGACCAACTTTGAGGCAGCGCATTGT
				DB3P4.3	217	107a	No SNPs	TGTAAAACGACGGCCAGTAATCAATCAACCAACCAACCGATTACTCAC	CAGGAAACAGCTATGACCCAGGAGGAAACTACACCACACTAAAACATTGTCT
				DB3P4.6	319	108a	No SNPs	TGTAAAACGACGGCCAGTCAGCCCTATCATCGTCCTGCTACTG	CAGGAAACAGCTATGACCCATTTTAAACAACTTTCCACTGACAACGAA					1756-09
				DB3P7N	464	110	No SNPs	TGTAAAACGACGGCCAGTAGAAAAGGTCCAGCGTCACATAAAGGAA	CAGGAAACAGCTATGACCTTTCTTTTTGATTTTTAAATCATTCATTCAATAGA					539296
				DB3P9N	385	112	No SNPs	TGTAAAACGACGGCCAGTAACATAACTGCGTGCTTTATTGAGATACAC	CAGGAAACAGCTATGACCTTTGAACAAAAATTGAGAGCTTTATTGC					539294
