# Supplementary material for: Automated DNA mutation detection using universal conditions direct sequencing: application to ten muscular dystrophy genes
Source: BMC Genet. 2009 Oct 18;10:66. doi: 10.1186/1471-2156-10-66 (PMC2781300; doi:10.1186/1471-2156-10-66)
Supplement: Additional file 5 — LMNA assay coverage. Excel file containing LMNA assay numbers and associated sequences [file 1471-2156-10-66-S5.XLS]

## Sheet: Sheet1
	File name: LMNA assay coverage.xls					File name: SGCA assay coverage.xls
assay name	assay numb.	Real exon	size (bp)	Fwd primer	Rvr primer	action	reason	dropped assy #	reason	Exon region	T. Intron	bases	Target exon	bases
LM1	LM1			TGTAAAACGACGGCCAGTGCCCCCACCCCCAATGGATCT	CAGGAAACAGCTATGACCCAGCGAGCGCACACGGTCGATGTAGA
LM2	LM2			TGTAAAACGACGGCCAGTCTGTCGCCCACCCGCATCA	CAGGAAACAGCTATGACCCTGTCTTGACAATTCCCCTTGACACT
LM3	LM3			TGTAAAACGACGGCCAGTAGGCAAGCAGATGCAAACCAACCTAA	CAGGAAACAGCTATGACCGGGCCTAGGTAGAAGAGTGAGTGTAC
LM4	LM4			TGTAAAACGACGGCCAGTTTCCACATGTGTGAAGGGGTGCACAG	CAGGAAACAGCTATGACCAGCCCTACTCCATGAGCCACTACCAG
LM5	LM5			TGTAAAACGACGGCCAGTGGTTAAAGTGGGGCTGGTAGTGGC	CAGGAAACAGCTATGACCACTGGGAGGGGTGGAGGCACAGGC
LM6	LM6			TGTAAAACGACGGCCAGTGGCTATGCCTTCTGGGGATCA	CAGGAAACAGCTATGACCTTCTCTGTGGTTGTGGGGACACTT
LM7	LM7			TGTAAAACGACGGCCAGTAGGGCTCTGGGGAAGCTCTGATTG	CAGGAAACAGCTATGACCCACGGCTGCGCTGCGAGGTA
LM8	LM8			TGTAAAACGACGGCCAGTCCTACCGCAAGCTCTTGGA	CAGGAAACAGCTATGACCCAGCACCAGGCACACGGATACCTT
LM9	LM9			TGTAAAACGACGGCCAGTGAAGGAGAGGCCTCAATTGCAG	CAGGAAACAGCTATGACCGAAGGAGAGGCCTCAATTGCAG
LM10	LM10			TGTAAAACGACGGCCAGTGCAGGCCACAAGAAAAGTTGCAG	CAGGAAACAGCTATGACCCCCACAGGAATATTCCATGGCATC
LM11	LM11			TGTAAAACGACGGCCAGTGGTTGGGCCTGAGTGGTCAGT	CAGGAAACAGCTATGACCTGCAGAGGTGGGCTGTCTAGGACT
LM12	LM12			TGTAAAACGACGGCCAGTGGGCTGGAGTGTGAGGGAT	CAGGAAACAGCTATGACCAACCTCAGCCAGGTGTAGTGGAAT
LM13	LM13			TGTAAAACGACGGCCAGTGGGCTGGAGTGTGAGGGAT	CAGGAAACAGCTATGACCAAGGGTTATTTTTCTTTGGCTTCAAG
LM14	LM14			TGTAAAACGACGGCCAGTTCTATCTCATCTATCTCAATCCTAATTTCT	CAGGAAACAGCTATGACCAACCTCAGCCAGGTGTAGTGGAAT
LM15	LM15			TGTAAAACGACGGCCAGTTGAGAGGCAGGCATAGAGGCTTC	CAGGAAACAGCTATGACCAGCCAGGGGTAGAAACAACTAGTG
assays listed	Assay #'s					dropped assays	dropped assay
in order	in order					in order	#'s in order
	1
	2
	3
	6
	7
	8
	9
	10
	11
	12
	13
	14
	15
	16
