# Supplementary material for: Automated DNA mutation detection using universal conditions direct sequencing: application to ten muscular dystrophy genes
Source: BMC Genet. 2009 Oct 18;10:66. doi: 10.1186/1471-2156-10-66 (PMC2781300; doi:10.1186/1471-2156-10-66)
Supplement: Additional file 6 — SGCB assay coverage. Excel file containing SGCB assay numbers and associated sequences [file 1471-2156-10-66-S6.XLS]

## Sheet: Sheet1
		File name: SGCB assay coverage.xls rev.082708					File name: SGCB assay coverage.xls rev.082708
Primer name	assay numb.	Fwd Sequence	Rev Sequence	PCR&SEQ	Size (bp)	SNP check		bases	Real exon	Target exon	action	reason	dropped assay	dropped assy #
DBBS1	B1	TGTAAAACGACGGCCAGTGCGTGCCAGGGAAGAAGAACTTTC	CAGGAAACAGCTATGACCGTGGGCAGAAGTGAACGAGTGGT	y	756	y		1-400
RSA000566868	B2/sb16	TGTAAAACGACGGCCAGTCATCCCTGACGACCCGCAT	CAGGAAACAGCTATGACCTGAGTGGCTTCCCGGTGTTC	y	606			400-800
RSA000333742	B3/sb8	TGTAAAACGACGGCCAGTACCCGCTGCTCACACCCTC	CAGGAAACAGCTATGACCCCTCCGAAGTCAAGCAGCCC	y	506			600-950
DBBS6	B21	TGTAAAACGACGGCCAGTAGGGCTGGGATGCGGGTCGTCA	CAGGAAACAGCTATGACCGCATCCTCGGCGGGGCACA		407	y		900UTR-67end	1		Redesign-replace w. DBBS6	not PCRing	DBBS2	B4
RSA000472927	B5/sb9	TGTAAAACGACGGCCAGTTGATGACAGCCAGGATAAACAAGAGG	CAGGAAACAGCTATGACCTGGGACTGTTGAAAGCAGAGAGGA	y	481			1-150	2
RSA000472928	B6/sb10	TGTAAAACGACGGCCAGTTGGCAAAGTTCTCTTCTATTGAGTTGA	CAGGAAACAGCTATGACCCCATGCGTGAGAAGGCTGTTG	y	540			1-end200+30
RSA000566865	B7/sb15	TGTAAAACGACGGCCAGTCAGGCTGGTTGTTGCCAGTGA	CAGGAAACAGCTATGACCTGGGAATGAGATGTGGAGAGGG	y				1-150	3
RSA000566864	B8/sb14	TGTAAAACGACGGCCAGTCCTGGGAAAGTGCTTTCTTAATGGC	CAGGAAACAGCTATGACCAAATGTATGCGGCCTACCAACAGT	y				150-end186+30
RSA000061168	B9/sb5	TGTAAAACGACGGCCAGTCACTCCACTTGGCAAATGAAACTCA	CAGGAAACAGCTATGACCTGGGCCATGTTCCTCCATGA	y	446			1-140	4
DBBS7	B22	TGTAAAACGACGGCCAGTTGGGCCATGTTCCTCCATGA	CAGGAAACAGCTATGACCGCCTGTAGTCCCAGCTACAC		703	y		1-end 192+30			replace with DBBS7 and 8	SNP – not PCRing	DBBS3	B10
DBBS8	B23	TGTAAAACGACGGCCAGTTTCAGGAATTTTGTTTGCAG	CAGGAAACAGCTATGACCGCCTGTAGTCCCAGCTACAC		512	y		1-end 192+30
RSA000061165	B12/sb4	TGTAAAACGACGGCCAGTCAACCCACTTTGAACATCTTTCCAT	CAGGAAACAGCTATGACCTTCCAGAACACCGGAAAGGA	y	521			1-end131+30	5
RSA000061164	B13/sb3	TGTAAAACGACGGCCAGTAAACATGTTGGTGACCTCTGGG	CAGGAAACAGCTATGACCTGAAGAAGTCACTCATTGAATCCTGA	y	452			1-end203+30	6
DBBS4	B11	TGTAAAACGACGGCCAGTTGCTGTTGTTGTTTTGTTTGTGAC	CAGGAAACAGCTATGACCAAAAACACGTCTTTAAACATGACTTTTG	y	652	y		1-end203+30
RSA000061163	B14/sb2	TGTAAAACGACGGCCAGTGAGCATGAAACGCTGATGCCA	CAGGAAACAGCTATGACCCACCACCCGCCTACCCAGTT	y	613			1-300	3'UTR
RSA000070737	B15/sb7	TGTAAAACGACGGCCAGTGGACAATGCCTAGGATGTAGAAGATGC	CAGGAAACAGCTATGACCTGGCAGAGCACTGCTGTATCTGTT	y	636			120-450
RSA000566858	B16/sb13	TGTAAAACGACGGCCAGTTGGCATTTGGAATCAAGTACATCCA	CAGGAAACAGCTATGACCTGGCATCAGCGTTTCATGCTC	y				400-750
RSA000566857	B17sb12	TGTAAAACGACGGCCAGTTGTTTGGGTCTATGGCCTCCC	CAGGAAACAGCTATGACCGCATCTTCTACATCCTAGGCATTGTCC	y				700-1050
RSA000566856	B18/sb11	TGTAAAACGACGGCCAGTCACTTGAATGCAGGGTTGGGC	CAGGAAACAGCTATGACCTCATGTCAGACCCAGAAAGGACC	y				1000-1450
DBBS5	B19	TGTAAAACGACGGCCAGTATCTCTGCTCCTAATATTACTATCCCATTGTA	CAGGAAACAGCTATGACCTGCCCTGTTCTGCTTTCTAATAGATTT	y	881	y		1400-1800
RSA000055124	B20/sb1	TGTAAAACGACGGCCAGTTGCTATGGCTGTTAACCTTCAGTTG	CAGGAAACAGCTATGACCTGCTATGGCTGTTAACCTTCAGTTG	y				1800-end
	File name: SGCB assay coverage.xls
NOTE: The RSA named primers have the M13F tail attached to the sequence specific primer that I would call the reverse (Crick,template or sense) strand.
Also, of course, the RSA primers have the M13R tail attached to the sequence specific primer that I would call the forward (Watson,non-template,
This is probably due to the fact that the base coordinate numbers in NCBI for this gene decrease in the 5' to 3' direction.
Whereas, I believe that a majority of genes are on the strand (Watson strand?) where base coordinate numbers increase in the 5' to 3' direction.
coding or anti-sense) strand.
The DBBS assay have the M13F tail attached to the sequence specific primers that I would call the forward (Watson, non-template, coding, anti-sense) strand.
And, the DBBS assays have the M13R tail attached to the sequence specific primer I would call revers (Crick etc.)
This should not result in any sequence difference unless there is significant difference between the efficiency of the two M13 primers in making
sequencing fragments AND if there is some sequence specific trouble spot (like a poly T/A) at one end of the PCR product as long as there are no dimers formed
between the M13 seq and the sequence specific primer. Which frankly, I did not check for anyway.
For example, one could substitute Primer P172 (sequence below) for M13F and Primer P79 for M13R as the universal sequencing tails and attach
what I would call the forward (Watson, Non-template) strand sequence specific primer to the P172 tail and the other to the P79 tail as shown in the table below.
Of course for this to be universally consistent, all assays on a plate must have the same pair of universal sequencing primers.
P172	5'-TATAGGGCGAATTGGGTAC – 3'
p79	5'-GGTGGCGGCCGCTCTAG – 3'
SB1		TATAGGGCGAATTGGGTACGCGTGCCAGGGAAGAAGAACTTTC	GGTGGCGGCCGCTCTAGGTGGGCAGAAGTGAACGAGTGGT
SB2		TATAGGGCGAATTGGGTACTGAGTGGCTTCCCGGTGTTC	GGTGGCGGCCGCTCTAGCATCCCTGACGACCCGCAT
SB3		TATAGGGCGAATTGGGTACCCTCCGAAGTCAAGCAGCCC	GGTGGCGGCCGCTCTAGACCCGCTGCTCACACCCTC
SB4		TATAGGGCGAATTGGGTACAGGGCTGGGATGCGGGTCGTCA	GGTGGCGGCCGCTCTAGGCATCCTCGGCGGGGCACA
SB5		TATAGGGCGAATTGGGTACTGGGACTGTTGAAAGCAGAGAGGA	GGTGGCGGCCGCTCTAGTGATGACAGCCAGGATAAACAAGAGG
SB6		TATAGGGCGAATTGGGTACCCATGCGTGAGAAGGCTGTTG	GGTGGCGGCCGCTCTAGTGGCAAAGTTCTCTTCTATTGAGTTGA
SB7		TATAGGGCGAATTGGGTACTGGGAATGAGATGTGGAGAGGG	GGTGGCGGCCGCTCTAGCAGGCTGGTTGTTGCCAGTGA
SB8		TATAGGGCGAATTGGGTACAAATGTATGCGGCCTACCAACAGT	GGTGGCGGCCGCTCTAGCCTGGGAAAGTGCTTTCTTAATGGC
SB9		TATAGGGCGAATTGGGTACTGGGCCATGTTCCTCCATGA	GGTGGCGGCCGCTCTAGCACTCCACTTGGCAAATGAAACTCA
SB10		TATAGGGCGAATTGGGTACTGGGCCATGTTCCTCCATGA	GGTGGCGGCCGCTCTAGGCCTGTAGTCCCAGCTACAC
SB11		TATAGGGCGAATTGGGTACTTCAGGAATTTTGTTTGCAG	GGTGGCGGCCGCTCTAGGCCTGTAGTCCCAGCTACAC
SB12		TATAGGGCGAATTGGGTACTTCCAGAACACCGGAAAGGA	GGTGGCGGCCGCTCTAGCAACCCACTTTGAACATCTTTCCAT
SB13		TATAGGGCGAATTGGGTACTGAAGAAGTCACTCATTGAATCCTGA	GGTGGCGGCCGCTCTAGAAACATGTTGGTGACCTCTGGG
SB14		TATAGGGCGAATTGGGTACTGCTGTTGTTGTTTTGTTTGTGAC	GGTGGCGGCCGCTCTAGAAAAACACGTCTTTAAACATGACTTTTG
SB15		TATAGGGCGAATTGGGTACCACCACCCGCCTACCCAGTT	GGTGGCGGCCGCTCTAGGAGCATGAAACGCTGATGCCA
SB16		TATAGGGCGAATTGGGTACTGGCAGAGCACTGCTGTATCTGTT	GGTGGCGGCCGCTCTAGGGACAATGCCTAGGATGTAGAAGATGC
SB17		TATAGGGCGAATTGGGTACTGGCATCAGCGTTTCATGCTC	GGTGGCGGCCGCTCTAGTGGCATTTGGAATCAAGTACATCCA
SB18		TATAGGGCGAATTGGGTACGCATCTTCTACATCCTAGGCATTGTCC	GGTGGCGGCCGCTCTAGTGTTTGGGTCTATGGCCTCCC
SB19		TATAGGGCGAATTGGGTACTCATGTCAGACCCAGAAAGGACC	GGTGGCGGCCGCTCTAGCACTTGAATGCAGGGTTGGGC
SB20		TATAGGGCGAATTGGGTACATCTCTGCTCCTAATATTACTATCCCATTGTA	GGTGGCGGCCGCTCTAGTGCCCTGTTCTGCTTTCTAATAGATTT
SB21		TATAGGGCGAATTGGGTACTGCTATGGCTGTTAACCTTCAGTTG	GGTGGCGGCCGCTCTAGTGCTATGGCTGTTAACCTTCAGTTG
