# Supplementary material for: Automated DNA mutation detection using universal conditions direct sequencing: application to ten muscular dystrophy genes
Source: BMC Genet. 2009 Oct 18;10:66. doi: 10.1186/1471-2156-10-66 (PMC2781300; doi:10.1186/1471-2156-10-66)
Supplement: Additional file 7 — SGCG assay coverage09.04.08. Excel file containing SGCG assay numbers and associated sequences [file 1471-2156-10-66-S7.XLS]

## Sheet: Sheet1
	File name: SGCG assay coverage.xls -09/04/08		File name: SGCG assay coverage09.04.08.xls
Primer name	size -bp	Fwd Primer	Rvr Primer	other name	old assay numb.	SNP CHECK	Target exon	bases	reason	dropped assay	typ. Conc.
RSA000565089		TGTAAAACGACGGCCAGTTGCATTGTTATTGCATTGCTCCTT	CAGGAAACAGCTATGACCTGACCTGGTTTGCAGCAGGA	SGCG1	10			1-220
RSA000024271		TGTAAAACGACGGCCAGTTCGCCCAGGTAGTAAGCCCA	CAGGAAACAGCTATGACCGTCTCATCCAAATGAACGGCA	SGCG2	02			220-540
DBSG1	496	TGTAAAACGACGGCCAGTCTGTTGTCTTTACACCTTATAAAATGGAATGACCT	CAGGAAACAGCTATGACCCCAACTTTCCAACATTTAAACCCTAAAGCA	SGCG3		NO SNPS		540-570
RSA000565092		TGTAAAACGACGGCCAGTTGGTAATATGCCGTTCATTTGGATG	CAGGAAACAGCTATGACCGCTGGCCCGAGCTCTACCAC	SGCG4	11			570-end1000
DBSG2	658	TGTAAAACGACGGCCAGTGTTTTGTAAGAAGAAGAGTTTGGT	CAGGAAACAGCTATGACCATTAACTACAGGATCCAATTCAA	SGCG5		NO SNPS	1	1-end124
RSA000024275	536	TGTAAAACGACGGCCAGTTGGCAGATTAAATATCTCCCTGTGA	CAGGAAACAGCTATGACCTGAAATTCAGAGCCAGACAGCAA	SGCG21		NO SNPS			no sequence available	RSA000485816/SGCG6/09
RSA000485815		TGTAAAACGACGGCCAGTCGTGAACACACTCCGTGGCA	CAGGAAACAGCTATGACCGCAAATAATCCTGACTCAATCAACCA	SGCG7	08		2	1-end195
RSA000565096		TGTAAAACGACGGCCAGTTTCTTACATGGTGATGGGCTCTTGA	CAGGAAACAGCTATGACCAAACTACTGAGGCCACCAAATTCAGAT	SGCG10	13		3	1-end102
SGCG22	334	TGTAAAACGACGGCCAGTAGGAGAAATGCAGAAAAGGTGGTAGG	CAGGAAACAGCTATGACCCACATGTATGCGCTTTAAAAATCTTCTCTAA	SGCG22		NO SNPS			poly T 5' intron
SGCG23	218	TGTAAAACGACGGCCAGTTTTTAACAGGCAGGAATGGGCCACTT	CAGGAAACAGCTATGACCCACATGTATGCGCTTTAAAAATCTTCTCTAA	SGCG23		NO SNPS			13R only
RSA000485814		TGTAAAACGACGGCCAGTGGATTTCCAGGATCTGTAACAATGGA	CAGGAAACAGCTATGACCGGGTTCCTTCCCTTTGGTTGC	SGCG11	07		4	1-end88
RSA000485813		TGTAAAACGACGGCCAGTTGCAAAGTTTAATCACAGAATCAATCA	CAGGAAACAGCTATGACCGGAAGGGAGGAAGGAAGGGA	SGCG12	06		5	1-end120
RSA000485812	525	TGTAAAACGACGGCCAGTGCCTGCTAATTTGTAATTGCTTTGA	CAGGAAACAGCTATGACCCAGGCACCAAGTGTGGAGTCA	SGCG13	05	NO SNPS	6	1-end73
SGCG15	296	TGTAAAACGACGGCCAGTTGTGCTTCTTTTCCTCATCTCAGATT	CAGGAAACAGCTATGACCTTTGCTTTCCTTGTACATTTGCTACTC	SGCG15		NO SNPS	7	1-end124	poly T 5' intron	RSA000020854/01/SGCG14
DBSG7T2	408	TGTAAAACGACGGCCAGTTGTTACCATTTGAGAATGACTTGAAGA	CAGGAAACAGCTATGACCTTTGCTTTCCTTGTACATTTGCTACTC	SGCG16		NO SNPS			01R only
RSA000570154		TGTAAAACGACGGCCAGTAAGCGCCTCCCTCCAATGTG	CAGGAAACAGCTATGACCTTGTCCAAACACTTTCACTGGCA	SGCG17	14		8	1-200
RSA000485810		TGTAAAACGACGGCCAGTTTGTGAAGTCCCAGCCTGCAT	CAGGAAACAGCTATGACCGATGTGCAGCTGCTCCCTGG	SGCG18	04			200-500
DBSG19	565	TGTAAAACGACGGCCAGTCCAGATGGGAAGCTGTACCTGTC	CAGGAAACAGCTATGACCTGAAACCTGACTTACTTGCATTAAACTG	SGCG19		NO SNPS		500-700	no seq. avail	RSA000570155/15
DBSG20	396	TGTAAAACGACGGCCAGTTGAGTGTTGAGTTGCCGTGTGGAGT	CAGGAAACAGCTATGACCTGAGCCTTTGTCACCAGTAACTTGGG	SGCG20		NO SNPS		700-end802	no seq. avail	RSA000570156/16
