# Supplementary material for: Automated DNA mutation detection using universal conditions direct sequencing: application to ten muscular dystrophy genes
Source: BMC Genet. 2009 Oct 18;10:66. doi: 10.1186/1471-2156-10-66 (PMC2781300; doi:10.1186/1471-2156-10-66)
Supplement: Additional file 8 — CAV3 assay list. Excel file containing CAV3 assay numbers and associated sequences [file 1471-2156-10-66-S8.XLS]

## Sheet: Sheet1
	File Name:CAV3 assay list.xls
Exon region	T. Intron	bases	Target exon	bases	Real exon	RSA Name	Other name	size bp	conc. Ng	assay numb.	SNP Check	fwd. (lower) primer sequence	rev. (upper) primer sequence
1	1	1-450				RSA000037838	CAV3-1	590		cv01	no SNPs	TGTAAAACGACGGCCAGTTGATCTGTGGCACTTACCGCAC	CAGGAAACAGCTATGACCGGGCTTCTCGTTGGATTGCC
		300-750				RSA000531675	CAV3-2	553		cv02	no SNPs	TGTAAAACGACGGCCAGTTCCCAGTGCAGGCTCCAGAC	CAGGAAACAGCTATGACCCTTCTGGAAGGCCGATCGCT
		600-1000end					DBCV9(CAV3-15)	590		cv15	no SNPs	TGTAAAACGACGGCCAGTGGCACTGGCAATCCAACGAGA	CAGGAAACAGCTATGACCCCACAGGAGGAGATCCGAGCTG
	2	1-30	1	1-182end	1		859-13(CAV3-10)	~603		cv10	no SNPs	TGTAAAACGACGGCCAGTGAGCGATCGGCCTTCCAGA	CAGGAAACAGCTATGACCGCACTTAGGTCATGGAGATGAGGC
				1-182end	extra cover		DBCV13(CAV3-19)	434		cv19	no SNPs	TGTAAAACGACGGCCAGTGAGCGATCGGCCTTCCAGA	CAGGAAACAGCTATGACCCCCTCCCCTGCCAAGCG
	3	1-45	2	1-120	2	RSA001052860(not in NCBI)	859-29(CAV3-12)	~320		cv12	no SNPs	TGTAAAACGACGGCCAGTCAGGTAGGGTCCAGCCACCA	CAGGAAACAGCTATGACCGCAGAAGGAGATGCAGGCGA
				50-500		RSA001052757	859-16(CAV3-11)	574		cv11	no SNPs	TGTAAAACGACGGCCAGTGCGGGTGGCTTCTGTGAGTT	CAGGAAACAGCTATGACCGGCCATTGTGCTTCTGTGGC
				400-750		RSA000531679	CAV3-6	590		cv06	no SNPs	TGTAAAACGACGGCCAGTCGAGATCCAGTGCATCAGCCA	CAGGAAACAGCTATGACCGGAGCTGGTCAGGACACAAACC
							DBCV10(CAV3-16)	444		cv16	no SNPs	TGTAAAACGACGGCCAGTTCCACGCGCACTCAGGAAAG	CAGGAAACAGCTATGACCGGCATTTCAGGGGCTCGGTTA
						RSA000531681	CAV3-8	469		cv08	no SNPs	TGTAAAACGACGGCCAGTTGGAACCGTACACGTTCCTTGG	CAGGAAACAGCTATGACCCGGACCACAGATGCTAACACCC
2	4	1-30					DBCV8(CAV3-13)	177		cv13	no SNPs	TGTAAAACGACGGCCAGTGGAACCTCCCCTTTGGCTAA	CAGGAAACAGCTATGACCGTGAGGAGGGAGGAAGTGATACAT
						Removed for space in Plate 2	DBCV11(CAV3-17)	297		cv17	no SNPs	TGTAAAACGACGGCCAGTGGTCTAATTTGTGCGTGTGTGGACTC	CAGGAAACAGCTATGACCCTGCAGGACATGTCAGAGCCTTTA
