# Supplementary material for: Automated DNA mutation detection using universal conditions direct sequencing: application to ten muscular dystrophy genes
Source: BMC Genet. 2009 Oct 18;10:66. doi: 10.1186/1471-2156-10-66 (PMC2781300; doi:10.1186/1471-2156-10-66)
Supplement: Additional file 9 — FKRP assay list. Excel file containing FKRP assay numbers and associated sequences [file 1471-2156-10-66-S9.XLS]

## Sheet: Sheet1
	File name: FKRP assay list.xls
Exon region	T. Intron	bases	Target exon	bases	Real exon	Primer name	assay numb.	SNP Check	size bp	Fwd Sequence	Rvr Sequence	assay numb.
1	1	1-400				RSA000550204	9		620	TGTAAAACGACGGCCAGTTCCATTCAACATCCCTGTCCCA	CAGGAAACAGCTATGACCCTGGGATCGGTGTGTTTCGG	fr09
		400-820				RSA000550205	10		636	TGTAAAACGACGGCCAGTCCACACTTCCACTCCAAAGAACCC	CAGGAAACAGCTATGACCCGAGGTGGGAGTGGAGGGAC	fr10
		800-end1000				DBFR1	26	no SNPs	538	TGTAAAACGACGGCCAGTTCCAGCTCCTCTCCACACCCTT	CAGGAAACAGCTATGACCGCCTGCCGGGGATCCTG	fr26
			1	1-end33	1	DBFR1
	2	1-end16				DBFR1
2	3	1-end16	2	1-end62	2	RSA000003201	1		633	TGTAAAACGACGGCCAGTTTCCCTGACCTTTCTCTTGCCA	CAGGAAACAGCTATGACCTCCCTGCACCTGTGGAATGG	fr01
	4	1-end16
	5	1-end16	3	1-end152	3	RSA000003202	2		634	TGTAAAACGACGGCCAGTTCATGGAAACTGCCCTTCCTCA	CAGGAAACAGCTATGACCGACAGGGCAGGAAACCAGCAG	fr02
	6	1-end16				RSA000003203	3		613	TGTAAAACGACGGCCAGTTCCCATTCCACAGGTGCAGG	CAGGAAACAGCTATGACCGGTCAGCCCTCCAGAAGACAGAA	fr03
3	7	1-end16	4	1-370	4	RSA000550207	11		632	TGTAAAACGACGGCCAGTTGGGAGGTCAGGGAGTGCTTC	CAGGAAACAGCTATGACCGGTACTAGGGCCACAAACTCGGTG	fr11
				370-620		hcG79147-90	20		383	TGTAAAACGACGGCCAGTAACGTGCGTCTGGCGCTG	CAGGAAACAGCTATGACCGGCGCCGAGAGGTTGAAGA	fr20
				590-950		DBFR7	25	no SNPs	521	TGTAAAACGACGGCCAGTAACGTCAGCCTGCGAGAGT	CAGGAAACAGCTATGACCAGCACGCCCACCACATAG	fr25
				600-1000		hcG79147-62	21		624	TGTAAAACGACGGCCAGTCAGGAAGCGCACGTCTGGTG	CAGGAAACAGCTATGACCAGCCGCCCTCGAGCCAGTAG	fr21
				800-1400		DBFR8	27	no SNPs	736	TGTAAAACGACGGCCAGTCTGCTGGACTTGACCTTCG	CAGGAAACAGCTATGACCAGCGGCGGTAGTTGTTAGG	fr27
				800-1200		DBFR9	28	no SNPs	448	TGTAAAACGACGGCCAGTCTGCTGGACTTGACCTTCG	CAGGAAACAGCTATGACCCCCACGTCCTCCAAGTAGAT	fr28
				1000-1500		DBFR10	29	no SNPs	580	TGTAAAACGACGGCCAGTTTCGGCTGCAACAAGGA	CAGGAAACAGCTATGACCAGCGGCGGTAGTTGTTAGG	fr29
				1350-1850		RSA000004989	4		599	TGTAAAACGACGGCCAGTCCAAGGACACGTGGCTGGAC	CAGGAAACAGCTATGACCGGCTCTCGGAATCTTGGGCA	fr04
				1800-2200		RSA000010180	8		589	TGTAAAACGACGGCCAGTAGCACCAGGACGAGGATGGG	CAGGAAACAGCTATGACCGGGAAGGAGGTCGCAGTCCA	fr08
				2100-2550		RSA000004992	5		589	TGTAAAACGACGGCCAGTGGGTTGCTTCCGCCACTAGA	CAGGAAACAGCTATGACCTACACTGCCGTGCAAGTGGG	fr05
				2400-2800		RSA000004995	6		618	TGTAAAACGACGGCCAGTCTGTGGTCGAGAACCGGGTG	CAGGAAACAGCTATGACCGGAAGGCTGCCATTGCTTTCA	fr06
				2640-end3070		DBFR11	30		615	TGTAAAACGACGGCCAGTCCACTTGCACGGCAGTGTAGACA	CAGGAAACAGCTATGACCCGTGGTCTTGAATGCTGGGTGCT	fr30
