# Supplementary material for: Automated DNA mutation detection using universal conditions direct sequencing: application to ten muscular dystrophy genes
Source: BMC Genet. 2009 Oct 18;10:66. doi: 10.1186/1471-2156-10-66 (PMC2781300; doi:10.1186/1471-2156-10-66)
Supplement: Additional file 10 — SGCA assay coverage. Excel file containing SGCA assay numbers and associated sequences [file 1471-2156-10-66-S10.XLS]

## Sheet: Sheet1
	File name: SGCA assay coverage.xls
Exon region	T. Intron	bases	Target exon	bases	Real exon	Primer name	assay numb.	action	reason	size (bp)	dropped assy #	reason	Fwd primer	Rvr primer
1	1	1-300				RSA000575583	08			635			TGTAAAACGACGGCCAGTCAGGTGACCTCCATGTGGGC	CAGGAAACAGCTATGACCTGAAGCCTTTCTGACCTCCCTTC
		300-500				RSA000575584	09			619			TGTAAAACGACGGCCAGTAAAGGCTGGGTGGATGGCAC	CAGGAAACAGCTATGACCCCCTCCAGTGGCCACAGTGTT
		500-700				RSA000033035	01			592			TGTAAAACGACGGCCAGTTCTTCGAGGAGCTTGGAGCA	CAGGAAACAGCTATGACCGGGTCCCAGCGTCAGCCT
		700-1000				RSA000063659	06			612			TGTAAAACGACGGCCAGTACCAGGTTCAGGACAGGCCA	CAGGAAACAGCTATGACCCTCCAGCCCTCAGAGCTCCC
			1	1-67end	1		06
	2	1-end16					06
2	3	1-end16				RSA000575586	10			613			TGTAAAACGACGGCCAGTTTCCTGGGAGGCAGCAAAGG	CAGGAAACAGCTATGACCTCCCAATTCATAGGGCTGCTCC
			2	1-end120	2		10
	4	1-end16					10
3	5	1-end16					10
			3	1-end155	3		10
	6	1-end16					10
4	7	1-end16				DBAS1N	17			365			TGTAAAACGACGGCCAGTCTGCCACCCCAGAAGATCGT	CAGGAAACAGCTATGACCCCATTCCCTGAGAGCCTTGTCCCCACTTT
			4	1-end102	4	DBAS1N	17
	8	1-end16				DBAS1N	17
5	9	1-end16				RSA000575587	11			577			TGTAAAACGACGGCCAGTGGCTCTCAGGGAATGGGTGC	CAGGAAACAGCTATGACCGCTGGGAGGTGGAGATGTGC
			5	1-end199	5		11
	10	1-end16					11
6	11	1-end16				DBAS2	18			310			TGTAAAACGACGGCCAGTCCCATCCCCAGGTCATAGCCTACAATTA	CAGGAAACAGCTATGACCCCCACCCCACCCCCGGAC
			6	1-end163	6	DBAS2	18
	12	1-end16				DBAS2	18
7	13	1-end16				RSA000355740	07			520			TGTAAAACGACGGCCAGTCTGCCTCCTAGTCCTGGCCC	CAGGAAACAGCTATGACCTCCACAATGCCCTCCTGGTG
			7	1-end124	7		07
	14	1-end16					07
8	15	1-end16				DBAS3	19			378			TGTAAAACGACGGCCAGTGGGGTTCTCAGGCACAAAAGGAGTGTGG	CAGGAAACAGCTATGACCCAGAGGTCAAGGGAAGGGGTGAGCATCA
			8	1-27end	8	DBAS3	19
	16	1-end16				DBAS3	19
	17	1-end16				RSA000042787	03			595			TGTAAAACGACGGCCAGTCCCTGCATCATGTGTCTGAGTCTCT	CAGGAAACAGCTATGACCGGGCCAGATGCTGGTTCTCC
			9	1-193end			03
	18	1-end16					03
	19	1-end16				RSA000042785	02			533			TGTAAAACGACGGCCAGTGGTCCTCACCAGTGCCAGGG	CAGGAAACAGCTATGACCCCAGGTTCGTGGGAGGGCTA
			10	1-217end			02
	20	1-end16					02
		1-POLY A				DBAS4	20			642			TGTAAAACGACGGCCAGTCCGGCCTGCCCTTTGGACTCTT	CAGGAAACAGCTATGACCCCAGGCTGGAATGCAGTGGTGTGA
						assays listed	Assay #'s	dropped assays	dropped assay			POTENTIAL ALTERNATES:
						in order	in order	in order	#'s in order
							1					RSA000930871	TGTAAAACGACGGCCAGTAGTGCACTGTCCCGCCTCTG	CAGGAAACAGCTATGACCAGCCCAGCTCTGGGTTTCGC	bad hairpin
							2					RSA000930872	TGTAAAACGACGGCCAGTCGGAGCCTGCAGATGAGGTG	CAGGAAACAGCTATGACCTCATGGCATAGTTTGGTGGCG	3' too stable
							3					RSA001326300	TGTAAAACGACGGCCAGTGGACCCAGACACCATGGGAA	CAGGAAACAGCTATGACCAGTGCCGTGGCACGATTACG		636bp
								RSA000042800	04
								RSA000042808	05
							6
							7
							8
							9
							10
							11
							12
							13
							14
							15
							16
							DBAS1
							DBAS2
							DBAS3
							DBAS4
