# Supplementary material for: Automated DNA mutation detection using universal conditions direct sequencing: application to ten muscular dystrophy genes
Source: BMC Genet. 2009 Oct 18;10:66. doi: 10.1186/1471-2156-10-66 (PMC2781300; doi:10.1186/1471-2156-10-66)
Supplement: Additional file 11 — SGCD coverage090808. Excel file containing SGCD assay numbers and associated sequences [file 1471-2156-10-66-S11.XLS]

## Sheet: Sheet1
Primer name	FWD PRIMER	RVR PRIMER	SIZE-BP	TYP. CONC.	Real exon	bases	other name	SNP check	assay numb.	dropped assay	reason
RSA000564474	TGTAAAACGACGGCCAGTCACTGCTTCCCAAGGCGAAA	CAGGAAACAGCTATGACCCTGCAACAGTGCTGGTCCAAA	573	15		1-480	D01		09
RSA000564477	TGTAAAACGACGGCCAGTCAAAGGTAGAGCATCAAATCCAGCA	CAGGAAACAGCTATGACCTCAGCCATTCTCCACACAGCC	582	30		480-end1000	D02		10
RSA000578437	TGTAAAACGACGGCCAGTGGAAGCGGCAGGTAGGGAGA	CAGGAAACAGCTATGACCCCGCTGAGTGTGTGCAGGC	543	40	1	1-140	D03		03
RSA000564483	TGTAAAACGACGGCCAGTCAGCCCAGTAGCTGTGAGTCGG	CAGGAAACAGCTATGACCTGGTTGGAGCAGGGTGACAA	585	40		140-end291	D04		11
DBSD1	TGTAAAACGACGGCCAGTGAAGTAATCAGAAAGCACATTTTGTAAGAATGG	CAGGAAACAGCTATGACCAAAATTAAAGAAATGTCTTCATCAGGATAAGGCATA	330	15	2	1-end46	D05	No SNPs		RSA000001017/D6/01	poor-ss
DBSD2	TGTAAAACGACGGCCAGTCTCTTCTCTCAGCGGTTTAATGTGAGT	CAGGAAACAGCTATGACCCTCTTCTCTCAGCGGTTTAATGTGAGT	539	30	3	1-end189	D07	No SNPs		RSA000564488/12	poor-ss
DBSD3	TGTAAAACGACGGCCAGTCCTGAGGTGTTTTGAAATTTTGGCTAATCATATCT	CAGGAAACAGCTATGACCGGCTCAGAGAGGTCATCTCACTTGCTTACA	401	25	4	1-end102	D08	No SNPs		RSA000564491/13	POLY A 60BP
DBSD4	TGTAAAACGACGGCCAGTAAGACACATTGATTGGAACTTGGC	CAGGAAACAGCTATGACCTCATAAGTTTAATATGTGTACGGATGGGA	436	20	5	1-end120	D09	No SNPs		RSA000653989/06
RSA00071236	TGTAAAACGACGGCCAGTGGTGGTTAGCTGAGGGAAATCACA	CAGGAAACAGCTATGACCCCCTCAAGGCTCCACCTCCT	581	30	6	1-end73	D10		08	RSA001343122/D16	false prime
DBSD8	TGTAAAACGACGGCCAGTGGCTGTTTGCATGAGTGATTC	CAGGAAACAGCTATGACCATTTTCTTTTGGTTGTAGCTTATC	451		7	1-end124	D18	No SNPs
RSA000653986	TGTAAAACGACGGCCAGTTGCTCCCTGTCATAAACTTGACCA	CAGGAAACAGCTATGACCTTGATGGATTGTGGGTTTGGC	464	23	8	1-end196	D12		05
RSA000568415	TGTAAAACGACGGCCAGTTGGAAGCCACCTGCAGGACA	CAGGAAACAGCTATGACCCCAGCTGGGACTGTGTTGGC	582	40			D13		02
DBSD5	TGTAAAACGACGGCCAGTTCCCATAACTGGTTGACCTCGGAGT	CAGGAAACAGCTATGACCTTAATACGCTGTGTGATTCTGAATGGTCTG	439	30			D11	No SNPs		RSA000653984/D14	02 JUST PETERS OUT
DBSD7	TGTAAAACGACGGCCAGTAATAATCAACACATAGTAGGTGCTCATTAGAT	CAGGAAACAGCTATGACCCACACGTACACATACACACAAGGTCT	464		9	1-end174	D17	NO SNPS
DBSD6	TGTAAAACGACGGCCAGTACACAAGTGTCTGCCTCTGAAAGACTATC	CAGGAAACAGCTATGACCTTAATACGCTGTGTGATTCTGAATGGTCTG	427				D15	No SNPs			VERY TOUGH TATAA,
DBSD9	TGTAAAACGACGGCCAGTTGTTAGCCAACATAATTAAGCTGTATAT	CAGGAAACAGCTATGACCTTCTGACTATCTCTTCTAAAACAAAATAGG	577				D19
DBSD10	TGTAAAACGACGGCCAGTTAAGAAAAATGCTATTCCACCTGACTATT	CAGGAAACAGCTATGACCGCAAGATAATGCTGCATTGATCTATGTTAG	656				D20
DBSD11	TGTAAAACGACGGCCAGTTGTTAGCCAACATAATTAAGCTGTATAT	CAGGAAACAGCTATGACCATTAAATAGCAAAGTTCACTTATGAGCAC	397				D21
RSA000653984	TGTAAAACGACGGCCAGTCATTCACTTGCTGTTTCTGAATGTCAA	CAGGAAACAGCTATGACCGCAGGGTCACCCATGGTTCC	507				D22
DBSD12	TGTAAAACGACGGCCAGTAGTGACAGAAATCTAAACACACATCCGTCC	CAGGAAACAGCTATGACCTTAAACAGAGACATATCACCCGTTTGT	588				D23
DBSD13	TGTAAAACGACGGCCAGTCAAAATAAGATAACAGCTGTTCCTCAGT	CAGGAAACAGCTATGACCGGGGTGATGAGAGGTAGCTGATG					D24
				File name: SGCD coverage090808.xls
SGCD coverage090808
