# Supplementary material for: Automated DNA mutation detection using universal conditions direct sequencing: application to ten muscular dystrophy genes
Source: BMC Genet. 2009 Oct 18;10:66. doi: 10.1186/1471-2156-10-66 (PMC2781300; doi:10.1186/1471-2156-10-66)
Supplement: Additional file 12 — TRIM32 assay coverage2. Excel file containing TRIM32 assay numbers and associated sequences [file 1471-2156-10-66-S12.XLS]

## Sheet: Sheet1
	File name: TRIM32 assay coverage2.xls March 052008
Primer name	Upper (Fwd) sequence	Lower (Rev) sequence	assay numb.	bases	exon	SNP check	action	reason	dropped assay	dropped assy #	reason	Assaya Added
RSA000045682	TGTAAAACGACGGCCAGTTGTGGCCTTGTGTAACCACCT	CAGGAAACAGCTATGACCCCATGAACACATTGCTCTGTAAAGGA	tr05	1-320
RSA000045685	TGTAAAACGACGGCCAGTTTGCCAGATGCCTAGTGCCC	CAGGAAACAGCTATGACCGGGCCTTAGCGACACGTAATCC	tr06	280-800
hcG22954-18	TGTAAAACGACGGCCAGTATGAGGCCAAAGCACTGCCCTTC	CAGGAAACAGCTATGACCGGGCGCCAATTCGCAGAGCTCC	tr16	550-850
DBTR1	TGTAAAACGACGGCCAGTCTAAGGCCCCGGGTTCTCA	CAGGAAACAGCTATGACCAGCCACGGCCCACGACTC	tr21	900-end61	1		design assay					DBTR1
DBTR6	TGTAAAACGACGGCCAGTGCGGGGCTCAGTGACGGACA	CAGGAAACAGCTATGACCTCCCCACACCCTGCCATTCG	tr25		also covers 1
DBTR5	TGTAAAACGACGGCCAGTCAAATATGAAAATAATCATTAGCTCATTAGCA	CAGGAAACAGCTATGACCTCATTCAGTCATTCCCTTACTTAACAACTAT	tr24	1-end81	2		get fwd seq	rev only at start of exon 2				DBTR3
RSA000045693	TGTAAAACGACGGCCAGTTTTCCCTATCTGTCACCCTCACG	CAGGAAACAGCTATGACCCACAGCTCCGGCAGAATTGC	tr08	1-280	3
RSA000045696	TGTAAAACGACGGCCAGTTGGCCAGTAGCATCAATGGTGT	CAGGAAACAGCTATGACCCATCTGCCTGCTTGATCTTGGC	tr09	250-800
RSA000350615	TGTAAAACGACGGCCAGTCCCTGTCAAAGAAGCAGCTGAGG	CAGGAAACAGCTATGACCCCTCCATGGCCCAGGAATC	tr11	500-950
RSA000554940	TGTAAAACGACGGCCAGTCAACATAGGCCAGGGCCAACA	CAGGAAACAGCTATGACCGGCAGTTGCTCTTTGGCTTGC	tr13	700-1150					RSA000045700	10	covered by TR13
RSA000563059	TGTAAAACGACGGCCAGTAGATTCCTGGGCCATGGAGGCCAC	CAGGAAACAGCTATGACCGCTTTCCACCTTCCACATCGG	tr14	1050-1500
RSA000563060	TGTAAAACGACGGCCAGTCCTCACTCCTCTCTCAGTGGCAA	CAGGAAACAGCTATGACCCCTTAGGAGTTAGGGCTATGCCCAC	tr15	1380-1900					hcG22954-36	20	already covered by TR15
DBTR8	TGTAAAACGACGGCCAGTCTGATGGGCAGCTGGGTCGC	CAGGAAACAGCTATGACCATGGCACAAAGGGCTAAAGT	tr26	1800-2300	replaces tr01
RSA000554938	TGTAAAACGACGGCCAGTTCAGCCTATGTCCTGATTCCAGC	CAGGAAACAGCTATGACCCCAACCAACTAGGGTCAATCCATTC	tr12	2200-2600
RSA000041990	TGTAAAACGACGGCCAGTTGGGATCTGCTCCACCTTTCA	CAGGAAACAGCTATGACCCACCAGAGATGAAGAAACAGTTCTCAA	tr02	2500-3090
												DBTR2
									RSA000045686	7	Doesn't PCR-Primer dimer?
									hcG22954-25	17	covered by TR05
RSA000041976	TGTAAAACGACGGCCAGTGCTGGGTCGCCAGATTAGCC	TGTAAAACGACGGCCAGTGCTGGGTCGCCAGATTAGCC	tr01	1800-2300					RSA000041976	1	does not PCR
