# Supplementary material for: Automated DNA mutation detection using universal conditions direct sequencing: application to ten muscular dystrophy genes
Source: BMC Genet. 2009 Oct 18;10:66. doi: 10.1186/1471-2156-10-66 (PMC2781300; doi:10.1186/1471-2156-10-66)
Supplement: Additional file 15 — 1116vC-Cav3_Template.pt. SeqScape™ template file for CAV3. This file must be downloaded and saved (not opened) and the file name must be changed to add .pt at the end of the file name just before the .ctf extension. For example, change file name from 1471-2156/10/66/suppl/S15.ctf to 1471-2156/10/66/suppl/S15.pt.ctf. The file can then be successfully imported into the SeqScape application (ABI). [file 1471-2156-10-66-S15.ctf › templates//1116vC-Cav3_Template.xml]

<?xml version="1.0" encoding="UTF-8"?>
<csa><projectTemplate><dataStoreObject version="3"><guid>0</guid><createDateTime><year>2007</year><month>3</month><date>20</date><hour>11</hour><minute>46</minute><second>52</second></createDateTime><lastModTime><year>2008</year><month>9</month><date>30</date><hour>11</hour><minute>23</minute><second>32</second></lastModTime><userName>Dickbennett</userName><name>1116vC-Cav3_Template</name><creationUser>Dickbennett: Dick Bennett</creationUser><source>1116vC-Cav3_Template</source></dataStoreObject><comments></comments><rdg><dataStoreObject version="3"><guid>0</guid><createDateTime><year>2007</year><month>3</month><date>18</date><hour>17</hour><minute>22</minute><second>40</second></createDateTime><lastModTime><year>2008</year><month>9</month><date>30</date><hour>11</hour><minute>23</minute><second>32</second></lastModTime><userName>Dickbennett</userName><name>refseqcav3new041807</name><creationUser>Dickbennett: Dick Bennett</creationUser><source>refseqcav3new041807</source></dataStoreObject><rdgLayout><comments></comments><referenceSegments><referenceSegment><name>hg17_refGene_NM_033337 range=chr3:8747496-8765450 5'pad=0 3'pad=0 revComp=FALSE strand=+ repeatMasking=none</name><sequence>tccttctggcccagctgaagtacacttccttcctgtgaaatccacaatgtgtgttagttgctccactcccttggccctcagcaccgatcaccagctaggggcactgaccctttcagataacaaatgagcctccttacacacaccaaggatgcctaggaaggaagccaagcacataatgattctcaacaaacagtagttgctattgccattagcgctcattgatccagtgactatggttgtgaaacaagctcccccaaattccagtgacataaaaaaatgattatgatcatgaactgtgtggtttagatattcaaacaggacacagagaagacagtttctctgtttcatggtgtctgaggcttcagctggaagacaggaaggttggggatgacttgaagactggcgactgggaacatccaaaactttgttcaccctcatgcctgatgctgatgttggttgacagctggagcctcagctcctctctatgtggttttcccacataggctggtgtggacttcctcccagcgtggtgactgaggtccaagagcaagaatcctgagaggagagagccaggaagccagccagggagggaacacagaccctccctcttggtggaaggagtgtcaatctcatcatctttggaaaagatggccttccataatcattattactatgtcgttattattacttcccctttaggatgatgagttcttctaggtggctcttccatccctggcgacaagactgccattagctggcccacctttcaccagacatatctggttctacggtgcacaaagcttaagctcaggcttagatccctgccacgtcccttgtgaatacaagcagcaatgttctttttttttgttacaatctctttgcagaatattcatgtacctgggaccagggggacctggggacccaggcaagggaatggaaaagcaacaaaaaaagttacctcttaatcctaagcgacttagggacagttttctggttgcccaccatttatccctagtaacactgtgggggtgccgaaaatgtgctcaagctaaaaaacctacagttccatcatcgtttgccaagacaggagtgaccaatgagatataaacagaagtagttgggttggacttctaacaaagctttataacagagccgactcagttcgcagatgtcgtttcttgtccctgccccttcctctttcttcttatccagactcagagatgatgattggaggagcagtagacatcttgtgcctatgaggtggctttcgggctagcagaacagaaggatgggagtccagatgtctgaagacatcatggagccactataatatttctgaactacttgtgttaagtgagaaaaaaagttcctaccttattcaagtcactattacttttgcatcctttgtgttactagccaggtgtaattattgataaagcctaaatcacctctggttttccccctcctacctcaaacttcacccagctccaatccaccctccacctggccaccagggagcttcctcacacacaaatctgataccgaccctgtcctgctttgaagccttcaatggctttccagcacccctagacaaaatccacattctttagtatgacatttgggatgctgcacacccaggcctgagctgagctgtatctcctgcctcaaccccagacaccctgtgctccagccactccacacttttcaacattcctgtctataccactcctcaatatccacaatcctgtaacttgaagtgttctaggtgctgagctcctgcttgtcattcgatacctatctgcaaagccacctcccacaggaagtcttccccggtgtcctcagagtaagttactgactcctatggacttctaagaccagctctttgtaaaatatctctgatctgtggcacttaccgcacagtattataatcacttattgttttaattagtctccccaccttgactgggagcacttcaaggcggacagagccttgttggtctgtttatccccagctattagcaaatcctgaatgaaggagtgaatagacaggtaaatggaagcacagaccctgacccctgaggattcagagttgccatccttcatgctgctggagcccaggggaaggctgagttagaagagggcacagaaaaaccgagcaggtatctaagagaggtgcaccccactgatgcatgtggagtgtctgggacccaagaaaatcctggaagctgtcactagggcagggtgaagggtagcacgaacatggacttcatgttccccccaccgggcatatcccagtgcaggctccagacggcagacgaggggcagccccacagcagcttcctctccctgtttcatccccagcctggccccacaccacagtccatcaactcctgctccaggtggaaacctcagaaacccacaaagctcggacctgctccaggtcaccaagcagcagggccaggcactggcaatccaacgagaagccccactacatcgcattccagctcctgaagccattccctgggtaggagagccctgattgttattatcatctctccattttacagatggggacagagtggcctagagaggtgaagtgtgccaaaggtcacacagccagccagaggcagaggagggactaaccccacttccctccacgggcagtgcaccccaaaggagccaaaatgctgacagcagtggggcaaattccaggggccccggagcgaccgccgagttggccacagccacacgatgcataggaaacgctaggccctctgcaccctctcctgaggcccagtgccctgaggcagccccctttaaggagcgatcggccttccagaagagctccagtcttaattttagcttggaggcctgccacaggaggctttagagagaggcaggctgaagttatgtgggacagctgtcagccggcatgctgggtggggcctatttagctggcagggacataagtctggggacactgaattggtctctctgccccaagtattttcagccccagccggccacacagctcggatctcctcctgtggatccccccagctctgcgatgatggcagaagagcacacagatctcgaggcccagatcgtcaaggatatccactgcaaggagattgacctggtgaaccgagaccccaagaacattaacgaggacatagtcaaggtaggctctgcaggcctgcctcggcgggcggagagtgtcaggtttgcgagacgtgggcgcttggcaggggagggtatctgctgcagacacagtttccctgaaaagagacttgttgctctgttgtctctgtatcacccccccaaccccaccccacccccaaaaaaaggcttctaaatcaccgaaggatctttagcaaaatcaagagcaaaaaattagcctcatctccatgacctaagtgctaatcagggcaggaggagcgagtcacaaagaaaatccctccttactactgtgacgctcctgccactcactcctggctctcaccctgggaggaacaggaacgggcggccaagttgggctcctttctgtgccaaggggcatttctgcggtctctccagtgggtgcagggttaatccccagagggcagcttccagcagggccggcagcccctcgaggtacactcactcccccagagcactgcccaatatctgtccccaaggccgagggccatgcccagccctcccctagctaccccctcaccccaggtctagtggccaggacagggcagacggcacccgggaccctcgaagagaaagctcggggttgtctagccctcagggagtctctcagcgtctgaagttgggcctcttccctcgcctcctggtgacactagcggccctgctgcctccaggcccacaccttcaatccaacttccagccagtacccagagggatctttcttttttctttttgagacagtctctctctgtccccaaggctggagtgcagtcgcacactcacgcctcactgcagcctcaacctcccaggctcaagtgattctccctcctccacctcctgattagctgggaccacaggcgagtgccaccatgcccagctaatttttgtatttttagtagagactgggtttcattatgttgaccaagctggtatcaaactcttgggctcaagtgatcctcctgcctcccaaagtgctgggattacaggtgcaagactccacaactggctcagaggtacctttctaaagcagaattcctccaagaagggtccccagccaccagcatctgagtcactggaggggctgttaagaggccagtgtctgaggcctctcagatcctactgaaagcattggaatctcaggccagtgctgtccaatagggatactgttaccacaaggaatttaaaattttctagcagccacattttaaaatgcgaaagcaaacaggtgaaattaatgttcctgatatttcttacttaaccctatatatctaaaatagtattatttcaacatgtaagcaatataaaacaattatcaatgagctattgtacagtcttcaagtttgaaatccagtgtgcttcctatacccacagtatatttcagttcagaccccacattttcatccgaaatgcttgttctgcatttagatttcataaaatgtacatgtgaaaatcgattcgcatgcctgtactgtttcaaacattctgcaaaaatttttcaataatgaaatcggggtttacattttaattaaagttaaacaaaatctagaattcttcagtttcactagccacatttcaagcgctcaaagctcctggccactggatcagacaggcctgtattgcggtctttcagtggggcacctcccatgctggagaagcctagcctctccacgtggctgtccaaacccaacacaatctggccccaacctgcttcttctgcctggttggctcccacctgccagcccacccaccagagtacattcctgtgccattgccagaagtgcctgtcctctcttctccaggtggtgaatgcctcactcagccttcaaggcccaactcaaatgcaacctcctccagaaagccttccctgactcctccaggcaattagttgctcccacttctgtccccctgcttcactcagggcattcctccaccacagctcttcttatactggatattatatttctatacatcgttagtgatggagatagagtatacagtatagcacagtgtgaaagctgaaatgaggaaaattaggaaacaaatttcacaaactgtaaagcactatatacatgtaaataaaattgtacctgtaaaatattattagttatggtttccatcagtgtcatctagcaggaatagtcctggacttgactttaatagacttgatttcaaatccagtccattttacctaaaaatgataacactggacaaaccaactaggttttctgagactcagtttcccctgtaaagtgggaataatatcatttcccaatttacctccaccaggtaaacgaatctcaaagcagcactgtgcgttagaaatatagcatgaggattgaatgagatgaagggtttgaaagtgtctatcacagtccctggcacccagcaaggatgagacagtgtgagtcaaagaagggtctcaaagagcttgcagtctagagggcaagagagctaagccaggagcctgcgtcatgcccaggtagccatctggtacacccaggtgggctgcagggagatgggaaagaggatcccacgggagaacatggtttctaaagggcacccacaatggctggtaagtacagagggagcccttggatccctctgagccaggagggagccagctccaagccgcaggcctggattatgacgcagagggagcggcgggggcggcggcacaggtgcagcggctttacgcagccctcctggggctgagagctgtcctctcctggaggccctgagccctagcaaaaatagcaaaggctaagaaaggatgccgcaaataattttgtccagaggaggtggttatttggtatgttttggacattctctgctttagggatttgtttgactttttctttcttttatttttagtgagtgagaaatgaaaaaagttaatgcagaacaaggatcataaagcagactcagatatagatcacaaacaggtttaggtagatttcaggtctctgttacagtctgttaaagaataaagaaaagaaagaaggagagaggggactgtggctaggagggatgaagccagactgttcagcctctcaactgcccgggttttgccatcgatggaggaaaagagagatgggaaggaaaagggaatgagggagacagagagagatggagaaactggacagagactgagaggaaggtgcaggaggccctggcagtgccccaggtggcaggtggcagggtggcctcacaggtggtagcaggtttctcatgggctaggatgagtgacacggaaagaatgctggaataggacctggctacagactcaagttctggtccaagacctgacagtaacttgctgtgtgactctgaggaaatcctttgccctctctggtcccaagtccctggtgccaccagtcacggccgtttcacatttaaaaaagccaaggatgaagagtaggagataggcatactacatccatggatttgacccccagtagaggggaggcacccctttttggccctgcctttaaacccaggcagccaagaacagaggaagagccctgtatactccaacagacttcagctgtggtctccaaggctcgggactgggcccagggcagtgtagaaggtcatggagattgtagctgaggaactggggggagcacacccccatttctgttgccacttgccctcctcaccaacactgattccacaaatcgcaactgaatgcctgttcagcacaggcaatgtgctgtcccagaggacgtagtgatgagcaggacagcctcactgcatgcaaaccctccaggctgcaggggtgggaatgtctgccaaaggtccccagggctctcagctcaccagcaggtacacccaaggttgcctcaaccttcagacccaggttggaaaggtcctagccccactacaggtatacctcagcacctcagagccaccccacagtgcctccaagttatttccaagagggcttagggccacctcactgacagcatgctctctctctctgctctctcttctctctctctcctctttcttctctctctctctctcctctgtcttctctctctctctctctcctctctctctcttctctctctatctccctttcttgactcacacataggcccccagggccctaaagcagtgatgcttgaacctgagagttatgcaggtatcccagcttctgcagtcaactcctccctcttgagcttctcccaagttgcccttcaagcaggggaaggagatagataggatcccagcctctccatgatactactccccaaccccctccacccacatctgccacagaacgcctgccttcttcagaaaaacaaacacccatttgccccccggctcaggctacacaacacccagaggaaccagatgcccaccagccctacaaacacttgttccaggtttgtgctcatcagggacaccctgttgcacaaagaagaaactgacctggtacctcccttggcggggaatccattcctggggagaagatgagaggagaacaatgagaacatacaggagaaggagctgaacaccgtaaatgagtgccaggttaggtgtcatgggaggttaggagaggaagaattactttcatctggaaaaatcagaagccagctatatggacaggtggtatccatggtgcatcataaaaatgagaaaaattaaaaatgtgaaatggaggaacaaagctttccaagaagaaatggaataagcaaaggctttcccaacactgggaagaatgttgggcagagttggcaaacgtaagaggctgtcattaccactgccccttccagtgttcatggcagacatgacaatggatcacagcactgctccatgactaatggatcacagcactgctccatggaagccatgcaccatcagctagtcatagtgggtacaacagataacacttcgctgctctgtctgcagaagaataatgaactatcgaagaggattaggacagaggatctgaaagggaatttgtgggagagaaggcaggaagggcaggttgaaactaaataatagagggtcatccaatccacctgtcattccatattggcaattccttccttttggaaatgtcttgccctctgtcaatgacctctaagaagagctgcatcagactaattcacactgaggtattacaacttagtgttatgaggactcctgggtatcaactgatctagagtttttcaaaatgcagtccactttcccagggtccagtggtgggggcacttactaaactgcagattccttggccttgcccccagaagttcttattcagctgagctggtgaatgtttacactttaatgtttgagcataaaagtttcatgctcaggccaggcacggtggctcacacctgtaatcccagcattttaggaggccaaggcaggtggatcacctgaggtcaggagttcaaaacctgaccaggccaacatgatgaaaacctgtctctactaaaaatacaaaaaaaaaaaagagccaggtgtagtggtgggtgcctgtaatcccagctactcaggaggctgaggcaggagaattgcttgaacccaggaggcagaggttgccatgagccgagatcgcaccactgtattccagcctggataacaagagcaaaattccttctccaaaaaaaaaaaaaaagagtttcacgctcaaacttgtcagcttgtcagcaaccaagtcccattcatcctatagaagacacctggagcccagagttatcccttgttttccctaaagacagactgtatcagttatcaattgtgagtaacaaatcattccaaaacttaatggcttaaggaaacaaccatttttttatttctcacagttctgtgggtgggcagggctcagcttggcagtcctgctggtcccactgggggcctctcatgcagctacagtcagatggtggctgaggctgcaatcacctgggggctccaccgagctagaacatccaagatggttcactcatagccctggaggactggcagagatggctgggaggcacagctgagctgtggtgctggggtggctggccctctatctccatgtagtttcaggcctccttattcacatggcctctccattagtctctcgagcagcattcagcagtgcatttctaattctgctagtctccagagcagagtataaaagtggacttctaacatgggggctcagtgctcctaaaagcagaaggtgctaggctttctgaaggcttagttctagaactggcacaacatcctttctgccacattcttgtggttaaagtgagtcacagggcaagcccagactcaagatgggatgagactacctgaggacaaacaccgagaagcatgactaatggagggtcatctttggagaccagcaaaccacccactgaaagctcgtgcacagccaagcccagagctccacccagggtacttctattcctccctattccaatatgcaccaaatttcttgaaggcagagattgagagagcagaagagcggatgggaagggacaggcagtgaggcaaagatcagggcttagtggattgctgaggagcttcttctggcaggttcttctctctctgtctctctccttgcagccctctgttatctcagtctcttcccagctcctttacataaaaccaagtcctgttatgccccagcccaggtgtcctaggtcccttaaggtagacctggagctgaaaagagaggctggagggaactaggatgggggtagatatatggtcctacctaggatgctctcaactcctagagcaccctcctgaaggaggagtcacagatgttctcaactccaagctccagatgatgcctggccacctcctccacccatcagagccagcctatgctgtgttctggcctcaggccctgctggggtatctggccccttcaatcaccctgctgtcaggctgacctgagcgtcactctgccagtcccttacgtgccatgtgaaataacacatgtaagatacatggccccaaactgacatgcataaagggccatatacatcgtgggtgttaccatggttatcccagattgtacacagttgtattcttttgttgctaccttttataacaaaagatgcagagctttgtcatttttacagtttttgcagctatcacctcattttacttcctactttgtaggccagtgcctctaaaactgagtgaaggaccagttttaatattattattctaatccactgcacagctatacttttgcaaaacgcaacaaaaattaatcactggaaaaatgaaatgaaaacagccgtacagttacaagcaccaatgtttattgttagattcaataaacataaaattactgcatcaaatttctatgaatatttctaagcactctcaacttctataattaccttgttgggagacaggacacactgattgtgaactgccttttaagtagcaaggtaataggggaggaagctgggatctggcaaaagctaagcctctcacttgggttttctgactctgaagctaactccgtgtcattacagatcttggcccaatcgtctctgtgtagagttgaaaaaagaaaacaaacaaacaaaaaacctaggatctcagagagggaaagtaccatgccccaaatcatacagtaactcaatggccagtggatactgggaccatatacctccccaccctgctaagagctatttccccacccacagatatcctatttgaattgtccaaggtcctggatgcctacggactgagtcatgcaggactctgggggaggtattttcgaccccgggtgactgttgtcctcccccgcatcctcaagcaatcccccgccctgctatcctacaccttccccgccctctcagagactgcggggactgcgctggctggtttcaattaatcaactgggtctcttgctgttccaaaaataaatatgccacagaaggggacaccgacagaatgtgcaccatcgttcccccttcctcaccctccagcccctctctccaactgcacacagtgtcctgagcctcagcacgcagatgcaggctttcagcccaccaccctccaagaaaaagccatctcctctcttctggaaaggaattaagaaatgaagtcaccgtatgcttgtgctgcatggtacagctgcctagagctgcctgagccgggccttataaatatctccccaaactagcatgctgtggccaaagctctctcaatgctcaaatctgagctaggggaacagctgcctcctccaagcccagcccagccctctgagagcatgttttctgagattcacagaaaatagagcacttgccccacacacagcacccaaaggcaatccctggaaataattcaaatgttagcaccaatggcttctgcaaacaccaaaaaaaaaaaaaagaagaagaagaagaagaaagataattaaaagacacatacagaagccattggcggtaggattattactgtaagtactgtacttactactgtaaggaaaggaggactccatccgtcttatcagcacagactgagacacacgcagactcatttataactaagtaggctggagaataatccgggatgtcaaaagaatttctcagatgtattttcgaggaatcttcagagcacctgaaggaataattaccatcactgagcaatattaccatcacaatagccaggcattgtgctaagcactgctcaagaggtagtgtgcctgggcaaagtgggtaatcaatcagtatttatttggatgtgtgggtgggtggatggatggatggatgaaaggatggatggatagatggatgatagatgagcaggcagataggtggatagatggatagatgaatgagtggatagatggtgagtgtcagtctgtttttcattgctataaaggaatacctgagactgggtaatttataaagaaaagagatttattttggttcatggttctacaggctgtataagaagcatggtgcaggcatctgcagctggtgaggcctaaggaagcttccaatcatagcagaaggcaaagggggagctggcatatcacatggcgagagagggagcaagagagctgccgggttcttttaaacaaccaggtctcatgtgaactaacgagcaagaactcactcatgaccacagggagggcaccaagccatggtgaagggtccgcccccatgacccaaacacctcccaccaggccccatcttcaacactggggatcacatttcaacatgagatttggacgggacaaacatcctaaccatctcagtgggttgtggatgtatggatgaatacatgaaagaaaaatgatctcagtcagcaggatccaggccctgggggtttgactagaacctccataaacatggggagtgaatatgacttttccatccctgttccaatcccgaagtcccctaaattcccagccagccaccacctcctggaagccctccaagaagaagtaacatccttcctgagaagatgaggcccattttcttcctctcctcccatccacagggttgcataagagattaagtcatctctgatgaaacctgcagcagagaaagctgggggccaagattatacaaggaaggtcctgggaggtcagcttttccatttctcctgcagcccagagtctcaccctgtaaactgtgctgcctgctgacacaccaccccgagtgaggcctcatcctcagggatccccagcctcagagcacagggggatcagggacctgaggtggggtgcaggagctcagaagctaaagtcacatgagaaaagagggcccaacactgtctgagcaacatggttctagtcacttctttccccagaaaatattgtactggaaagaaatgcaccaaaacaatcatatctttagtaatagagaagtacaaacccaagactcttttcttttttctattctgttaattctctgtgatatggccattttttttataatgaaagtaattttaatattggtgatgcaatagaggagaggatcccctccccataaccaaggcgggaaagggactaactaaccaggaagattgaagttggagcctcagccctgcaggccaccacacaggcccctcctgttgatctgattagtctgtacctgcatccacccccttttaatttgaatggcccaggagcactgctagaaagaaaacatctcagaacagtttcaggcattagcaaacagctctgcaacctcccacttggcgggctgtactggtaacaaccatggggagaccagtcatgaagcagctaatttggttcactgctgtttaattgaccagtggaatttttttttttttttttttttgagatggagtctcgctctgtcacccaggctggagtgcagtggcacaatctcggctcactgcaagccccgcctcccgggtttatgccgttctccttcctcagcctcccaagtagctgggactacagacacccgctgccatacccggctaattttttttttttttttttttttttgtatttttagtagagacagggtttcactgtggaccagtggattttacagcctcccatcctttcatcctcatgataccactggaagacgttcattgactccatcttacagacaagacagctgaggcttagtgatgctaagtgacatcacccatgtgtaggcagctaggaaggtgcttcatgcatagcagggctcgagagagcttaggtaagcgatgtgaggaacctctgcctgttcaccatccaatccacaggtgctcagtaaattgctgtaggatgcatacgaccgtccaacacccttcagatcataaaacaatagaatttgagagctgcgactatagcactgccactaagtcactgttggctttaagcaagtcgctcaccttgagggggttgaacgagcgtgttgtgttggtcagcggtgcctaggaacagcagcagcttgggctcaacagggagcttgttagaaatacagagccttaggccccactccagacttggggagtcggaatccctggggcgatgatatggtctggatctgtgtcccctctaaacctcatggtgaaacataatctccaatattggaggtggggccgggtgggaggtgatcggatcacagaggcagatccctcgtggcttagtgctgtcctcacaatagtgggagagttctcataagatctggttgttgtaaagtgtggcactccaccccctgcccagctctctctcttgctcccactctcaccaggggagacgcctgctctcccttctctagccatggttgaaagctccctgcggcctcacctgaagccaagcagatgccagcaccatgattcctgcacagatcacagacccatgggccaattaaacctcctttctttatcaattacccagcctcaggtatgtctttaaagcaatgcaagaatagcctaatacaggtagggtccagccaccaaggttaacctgacctctaggggattctgacacatgcacgcacacacccaaaagcttgagaagcgggtggcttctgtgagttgaggcttccccttgccacccctgcaggtggattttgaagacgtgatcgcagagcctgtgggcacctacagctttgacggcgtgtggaaggtgagctacaccaccttcactgtctccaagtactggtgctaccgtctgttgtccacgctgctgggcgtcccactggccctgctctggggcttcctgttcgcctgcatctccttctgccacatctgggcggtggtgccatgcattaagagctacctgatcgagatccagtgcatcagccacatctactcactctgcatccgcaccttctgcaacccactcttcgcggccctgggccaggtctgcagcagcatcaaggtggtgctgcggaaggaggtctaaagccaggtggggcaacagcggtggcagggcagggggtggtgggccagactggtccccgggggacttcttcacaggggctgctggcgagctctttctctttagggactgctccataccccatgatggagcacacggtgtagggaagccagaaagaaaagacggcccagccacagaagcacaatggcccttcgctctcccccagccccaccatgatgcccccatgcctgggcgtgggggaagatcatttgccaagaggcagctactgcaagtctttgcgttcacttgtactgtaacaacataaaccagcacgcggttcccacccggggccaacctctccacgcgcactcaggaaagtgaccagtgaccactggcgttaggaaggtggctccagtaaagggttttggctgcatttggggaatgctgcattttgttcgtgcctgtaagattggtttgtgtcctgaccagctccaaaaatatacttcactgccctgaaaaacagacacagggagagttggttgtctcttcacttggccaaatgtaagtgaagaacagagtctttttcttcttcggattctattgtttgctggaaccgtacacgttccttggaagatcatgtttaagtgactcctgttgcctgagcacaaaaatgggcaccaatggaggaaaatgacccttgggctggcaggggcagtgacccttccagggtaccactgagggaagggcctgggttcaagcctcccggaacctcccctttggctaaccgagcccctgaaatgcccagtactgccatttgacatgagggtaccttcgccctcaggagatgtgacgaaggaacaaggtctaatttgtgcgtgtgtggactcactatggaaataaaatgcagtagaaagagcatgtatcacttcctccctcctcacactctctctctctctcacacacacacacacacacagtgcccttatcttctttagggctgtcttttccgagtgtgctatccagaacttagccattaaaaaagaaaggatggggatgggtgttagcatctgtggtccggttctttcagaaatgctgtatatttctctcagagattttcaatagactttggcacattaaaggctctgacatgtcctgcagtagataaacctgtttaaaccagtatccccccaatcctatctgaccttttttttttctttttttcttttcatgcaacgcccatttaagtctcatataattaaagttccacagcacttgtcaggttttcggagacattattcatgcctggccacgagcccagtggtcttgggaggcagtgtggtgaagtggaccacacacagcttgggaactaggacgcaggcagccttggttctagtcctgcttccgctcctagttgccttttctgcctcaattttatcacccacaaattgatctctaatgtgcattttggctccaaaattttacccaattttggttttctcctaacattgtatgtaaatttcaaacacagaaaagttgaacagctacatacccatcttggctctatcattaacgtttttctaccccagctttcttacatccctattcatctatccacccctctatccatcccaccaatctcatctttacgcatgtttaaatacgttgtagagatcagcacattttacccctaaacacttcatcatttagcccttgtttctgcagatgagaaagttacagtccagagaagtcaggaaccttgccaaaaggcacccacctagccagcactatcactgtggctccagcctgctgcctgtgctctcccttggggctcttccacattgtcggggggctcagcaggcccaggctcctccctgctgaaaaggactaaggctgatgttacttatgtcctcctcaaagggcctgccctttcaaacgtctcttgaaatcacgaggccatccatttcagacttggaatcttgggttatgtagagaatttgccatcttggtatttgctataactggatttgacaatgactccaatttttcaagctcactgtctttctctaagggcagactatggtcggtgcttaattagccacaaagttcacagaactagagacaggacacacatctgagatgcatgggtgtccaaggagttctccctccaggaatctccttgagaagtagcaggcagaaaatcacattggggttatgatgagaatgggcctgaggcaggaggatggagttccattccctctcataagatacataggggaccaccagggactcctgtttgaaatgcaggttccaaggctctagctacagtgtttgattcagtagtggggcccaggaatcagcatgttaacacaaactcatttgtgatgctacagatggctcccaaatccacttttaagaaatatttgttagggttccttcaaggtaacagtctagaatcctatcatccccagagttccactgtggttcagagcagattcagggacatcatacatgatgtttgttcctgaatcttagagcatcttcccacagaactctgataactgagtgcacctgtgattccagagaatgggaccagggcccccttccacaccctgtcacagcccatgcatctgtgccgtaatcaggccaataactctgaagccctgcagggatctggggtctacaagccaccagttccagtcaccgttcttgggaggaagaacgggggcaaagcaatgtatggaaacaaatgtttatctagtgcactctctatcaagcagctaatgaagcagacaacttatgatcagccatgtcattcaccaactggcacagttacagaggggtgccagagcaggtcaccacagtagaacaaaatcaaggtgttcacattttgccttaagtggcgtttcattgctattgaatac</sequence><startNumber>1</startNumber><index>0</index></referenceSegment></referenceSegments><regionsOfInterest><ROI><name>ROI_1</name><interval><locOnParent>0</locOnParent><intervalLength>17955</intervalLength></interval><startOnRef>1</startOnRef><refSegment>hg17_refGene_NM_033337 range=chr3:8747496-8765450 5'pad=0 3'pad=0 revComp=FALSE strand=+ repeatMasking=none</refSegment><useForTx>false</useForTx><removeable>true</removeable><color>-4019147</color></ROI><ROI><name>hg17_refGene_NM_033337 range=chr3:8747496-8765450 5'pad=0 3'pad=0 revComp=FALSE strand=+ repeatMasking=none</name><interval><locOnParent>0</locOnParent><intervalLength>17955</intervalLength></interval><startOnRef>1</startOnRef><refSegment>hg17_refGene_NM_033337 range=chr3:8747496-8765450 5'pad=0 3'pad=0 revComp=FALSE strand=+ repeatMasking=none</refSegment><useForTx>true</useForTx><removeable>false</removeable><color>-4019147</color></ROI><ROI><name>intron 1</name><interval><locOnParent>1960</locOnParent><intervalLength>1040</intervalLength></interval><startOnRef>1</startOnRef><refSegment>hg17_refGene_NM_033337 range=chr3:8747496-8765450 5'pad=0 3'pad=0 revComp=FALSE strand=+ repeatMasking=none</refSegment><useForTx>false</useForTx><removeable>true</removeable><color>-4019147</color></ROI><ROI><name>exon 1 non-coding</name><interval><locOnParent>3000</locOnParent><intervalLength>67</intervalLength></interval><startOnRef>1</startOnRef><refSegment>hg17_refGene_NM_033337 range=chr3:8747496-8765450 5'pad=0 3'pad=0 revComp=FALSE strand=+ repeatMasking=none</refSegment><useForTx>false</useForTx><removeable>true</removeable><color>-39373</color></ROI><ROI><name>exon 1 coding</name><interval><locOnParent>3067</locOnParent><intervalLength>114</intervalLength></interval><startOnRef>1</startOnRef><refSegment>hg17_refGene_NM_033337 range=chr3:8747496-8765450 5'pad=0 3'pad=0 revComp=FALSE strand=+ repeatMasking=none</refSegment><useForTx>true</useForTx><removeable>true</removeable><color>-16724788</color></ROI><ROI><name>intron 2</name><interval><locOnParent>3181</locOnParent><intervalLength>99</intervalLength></interval><startOnRef>1</startOnRef><refSegment>hg17_refGene_NM_033337 range=chr3:8747496-8765450 5'pad=0 3'pad=0 revComp=FALSE strand=+ repeatMasking=none</refSegment><useForTx>false</useForTx><removeable>true</removeable><color>-4019147</color></ROI><ROI><name>intron 3</name><interval><locOnParent>14600</locOnParent><intervalLength>116</intervalLength></interval><startOnRef>1</startOnRef><refSegment>hg17_refGene_NM_033337 range=chr3:8747496-8765450 5'pad=0 3'pad=0 revComp=FALSE strand=+ repeatMasking=none</refSegment><useForTx>false</useForTx><removeable>true</removeable><color>-13369549</color></ROI><ROI><name>exon 2 -coding</name><interval><locOnParent>14716</locOnParent><intervalLength>342</intervalLength></interval><startOnRef>1</startOnRef><refSegment>hg17_refGene_NM_033337 range=chr3:8747496-8765450 5'pad=0 3'pad=0 revComp=FALSE strand=+ repeatMasking=none</refSegment><useForTx>true</useForTx><removeable>true</removeable><color>-16711732</color></ROI><ROI><name>exon 2-non-coding</name><interval><locOnParent>15058</locOnParent><intervalLength>7</intervalLength></interval><startOnRef>1</startOnRef><refSegment>hg17_refGene_NM_033337 range=chr3:8747496-8765450 5'pad=0 3'pad=0 revComp=FALSE strand=+ repeatMasking=none</refSegment><useForTx>false</useForTx><removeable>true</removeable><color>-13369549</color></ROI><ROI><name>intron 4</name><interval><locOnParent>15065</locOnParent><intervalLength>95</intervalLength></interval><startOnRef>1</startOnRef><refSegment>hg17_refGene_NM_033337 range=chr3:8747496-8765450 5'pad=0 3'pad=0 revComp=FALSE strand=+ repeatMasking=none</refSegment><useForTx>false</useForTx><removeable>true</removeable><color>-65332</color></ROI><ROI><name>exon 2b non-coding</name><interval><locOnParent>15160</locOnParent><intervalLength>775</intervalLength></interval><startOnRef>1</startOnRef><refSegment>hg17_refGene_NM_033337 range=chr3:8747496-8765450 5'pad=0 3'pad=0 revComp=FALSE strand=+ repeatMasking=none</refSegment><useForTx>false</useForTx><removeable>true</removeable><color>-52429</color></ROI></regionsOfInterest><rdgLayers><rdgLayer><name>Layer 1</name><activeForDisplay>false</activeForDisplay><startCodonNum>1</startCodonNum><startCodonBase>0</startCodonBase><TxIsForward>true</TxIsForward><roiNames>hg17_refGene_NM_033337 range=chr3:8747496-8765450 5'pad=0 3'pad=0 revComp=FALSE strand=+ repeatMasking=none</roiNames></rdgLayer><rdgLayer><name>Layer_2</name><activeForDisplay>true</activeForDisplay><startCodonNum>1</startCodonNum><startCodonBase>0</startCodonBase><TxIsForward>true</TxIsForward><roiNames>intron 1,exon 1 non-coding,exon 1 coding,intron 2,intron 3,exon 2 -coding,exon 2-non-coding,intron 4,exon 2b non-coding</roiNames></rdgLayer></rdgLayers><activeLayer>Layer_2</activeLayer><resequencingData><assayInformationFile/><amplicons/></resequencingData></rdgLayout><genotypicData><variantsTableFormat>General</variantsTableFormat></genotypicData><codonTable><tableName>standard</tableName><tableRules><rule>AAAK</rule><rule>AACN</rule><rule>AAGK</rule><rule>AATN</rule><rule>ACAT</rule><rule>ACCT</rule><rule>ACGT</rule><rule>ACTT</rule><rule>AGAR</rule><rule>AGCS</rule><rule>AGGR</rule><rule>AGTS</rule><rule>ATAI</rule><rule>ATCI</rule><rule>ATGM</rule><rule>ATTI</rule><rule>CAAQ</rule><rule>CACH</rule><rule>CAGQ</rule><rule>CATH</rule><rule>CCAP</rule><rule>CCCP</rule><rule>CCGP</rule><rule>CCTP</rule><rule>CGAR</rule><rule>CGCR</rule><rule>CGGR</rule><rule>CGTR</rule><rule>CTAL</rule><rule>CTCL</rule><rule>CTGL</rule><rule>CTTL</rule><rule>GAAE</rule><rule>GACD</rule><rule>GAGE</rule><rule>GATD</rule><rule>GCAA</rule><rule>GCCA</rule><rule>GCGA</rule><rule>GCTA</rule><rule>GGAG</rule><rule>GGCG</rule><rule>GGGG</rule><rule>GGTG</rule><rule>GTAV</rule><rule>GTCV</rule><rule>GTGV</rule><rule>GTTV</rule><rule>TAA*</rule><rule>TACY</rule><rule>TAG*</rule><rule>TATY</rule><rule>TCAS</rule><rule>TCCS</rule><rule>TCGS</rule><rule>TCTS</rule><rule>TGA*</rule><rule>TGCC</rule><rule>TGGW</rule><rule>TGTC</rule><rule>TTAL</rule><rule>TTCF</rule><rule>TTGL</rule><rule>TTTF</rule></tableRules></codonTable><variantStyleSettings><assignedVariantStyles><knownSubstitutionStyle>Cyan</knownSubstitutionStyle><knownInsertionStyle>Black</knownInsertionStyle><knownDeletionStyle>Red</knownDeletionStyle><unknownSubstitutionStyle>Blue</unknownSubstitutionStyle><unknownInsertionStyle>Green</unknownInsertionStyle><unknownDeletionStyle>Magenta</unknownDeletionStyle><crucialPositionStyle>Blue</crucialPositionStyle><knownAaDeletionStyle>Red</knownAaDeletionStyle><knownAaInsertionStyle>Black</knownAaInsertionStyle><knownAaSubstitutionStyle>Cyan</knownAaSubstitutionStyle><unknownAaDeletionStyle>Magenta</unknownAaDeletionStyle><unknownAaInsertionStyle>Green</unknownAaInsertionStyle><unknownAaSubstitutionStyle>Blue</unknownAaSubstitutionStyle><silentMutationStyle>Red</silentMutationStyle></assignedVariantStyles><variantStylesList/></variantStyleSettings><comments></comments></rdg><analysisDefaults><dataStoreObject version="3"><guid>0</guid><createDateTime><year>2005</year><month>4</month><date>27</date><hour>14</hour><minute>18</minute><second>5</second></createDateTime><lastModTime><year>2008</year><month>9</month><date>30</date><hour>11</hour><minute>23</minute><second>32</second></lastModTime><userName>Dickbennett</userName><name>UCDSdmddefaults</name><creationUser>Dickbennett: Dick Bennett</creationUser><source>UCDSdmddefaults copied on 30 Oct 2008 at 11:23:30 EST</source></dataStoreObject><comments></comments><projectSettings><extensionPenalty>1.0</extensionPenalty><gapPenalty>30.0</gapPenalty><useCoupledAlignment>true</useCoupledAlignment></projectSettings><specimenSettings><extensionPenalty>8.5</extensionPenalty><gapPenalty>22.5</gapPenalty><dontBasecall>true</dontBasecall><dontNibble>false</dontNibble><numMatches>20</numMatches></specimenSettings><analysisProtocol><dataStoreObject version="3"><guid>0</guid><createDateTime><year>2005</year><month>4</month><date>27</date><hour>13</hour><minute>31</minute><second>4</second></createDateTime><lastModTime><year>2008</year><month>9</month><date>30</date><hour>11</hour><minute>23</minute><second>32</second></lastModTime><userName>Dickbennett</userName><name>UCDSprotocol1</name><creationUser>Dickbennett: Dick Bennett</creationUser><source>UCDSprotocol1 copied on 05 Oct 2007 at 18:58:33 EDT</source></dataStoreObject><protocolBlob>&lt;?xml version=&quot;1.0&quot; encoding=&quot;UTF-8&quot; standalone=&quot;yes&quot;?>\n&lt;AnalysisProtocolContainer doAnalysis=&quot;true&quot; name=&quot;UCDSprotocol1&quot; guid=&quot;DummyGUID&quot; version=&quot;2&quot;>&lt;AnalysisProtocol version=&quot;7&quot; doAnalysis=&quot;true&quot; guid=&quot;DummyGUID&quot; name=&quot;Basecaller&quot;>&lt;AnalysisSettings version=&quot;7&quot; name=&quot;BasecallerSettings&quot;>&lt;Parameter name=&quot;BasecallerName&quot;>&lt;value>KB.bcp&lt;/value>&lt;/Parameter>&lt;Parameter name=&quot;Description&quot;>&lt;value>copied on 05 Oct 2007 at 18:58:33 EDT&lt;/value>&lt;/Parameter>&lt;Parameter name=&quot;MobilityFileName&quot;>&lt;value>KB_3730_POP7_BDTv3.mob&lt;/value>&lt;/Parameter>&lt;Parameter name=&quot;MatrixFileName&quot;>&lt;value>&lt;/value>&lt;/Parameter>&lt;Parameter name=&quot;WriteSeqFile&quot;>&lt;value>false&lt;/value>&lt;/Parameter>&lt;Parameter name=&quot;WriteClearRange&quot;>&lt;value>false&lt;/value>&lt;/Parameter>&lt;Parameter name=&quot;WriteSCFFile&quot;>&lt;value>false&lt;/value>&lt;/Parameter>&lt;Parameter name=&quot;WritePHREDFile&quot;>&lt;value>false&lt;/value>&lt;/Parameter>&lt;Parameter name=&quot;SeqFileFormat&quot;>&lt;value>0&lt;/value>&lt;/Parameter>&lt;Parameter name=&quot;ProcessedDataProfile&quot;>&lt;value>0.0&lt;/value>&lt;/Parameter>&lt;Parameter name=&quot;NCallQvThreshold&quot;>&lt;value>0&lt;/value>&lt;/Parameter>&lt;/AnalysisSettings>&lt;AnalysisSettings version=&quot;7&quot; name=&quot;MobilitySettings&quot;>&lt;Parameter name=&quot;MobilityFileName&quot;>&lt;value>KB_3730_POP7_BDTv3.mob&lt;/value>&lt;/Parameter>&lt;Parameter name=&quot;MobilityFileContents&quot;>&lt;value>QUJJRgBldGRpcgAAAAED/wAcAAAACAAAAdwAAACXAAAAAP//////////////////////////////\r\n////////////////////////////////////////////////////////////////////////////\r\n//////////////////8WS0JfMzczMF9QT1A3X0JEVHYzLmJjY0NNTlQAAAABABIAAQAAAAEAAAAB\r\nAAAAAAAAAABDTkFNAAAAAQASAAEAAAAXAAAAFwAAAIAAAAAARFlFXwAAAAEABAACAAAAAQAAAAIA\r\nAwAAAAAAAEZXT18AAAABAAIAAQAAAAQAAAAER0FUQwAAAABTSEZDAAAAAQAEAAIAAAABAAAAAgAA\r\nAAAAAAAAU0hGRAAAAAEABAACAAAAAQAAAAIAAAAAAAAAAFNIRk4AAAABAAQAAgAAAAEAAAACAAAA\r\nAAAAAABTSEZTAAAAAQAEAAIAAAABAAAAAgAAAAAAAAAAAAAAAAAAAAAAAAAAAAAAAAAAAAAAAAAA\r\nAAAAAAAAAAAAAAAAAAAAAAAAAAAAAAAAAAAAAAAAAAAAAAAAAAAAAAAAAAAAAAAAAAAAAAAAAAAA\r\nAAAAAAAAAAAAAAAAAAAAAAAAAAAAAAAAAAAAAAAAAAAAAAAAAAAAAAAAAAAAAAAAAAAAAAAAAAAA\r\nAAAAAAAAAAAAAAAAAAAAAAAAAAAAAAAAAAAAAAAAAAAAAAAAAAAAAAAAAAAAAAAAAAAAAAAAAAAA\r\nAAAAAAAAAAAAAAAAAAAAAAAAAAAAAAAAAAAAAAAAAAAAAAAAAAAAAAAAAAAAAAAAAAAAAAAAAAAA\r\n&lt;/value>&lt;/Parameter>&lt;/AnalysisSettings>&lt;AnalysisSettings version=&quot;7&quot; name=&quot;BasecallerParamsSettings&quot;>&lt;Parameter name=&quot;StopPoint&quot;>&lt;value>0&lt;/value>&lt;/Parameter>&lt;Parameter name=&quot;AverageSpacing&quot;>&lt;value>0.0&lt;/value>&lt;/Parameter>&lt;Parameter name=&quot;StartPoint&quot;>&lt;value>0&lt;/value>&lt;/Parameter>&lt;Parameter name=&quot;BaseOneLocation&quot;>&lt;value>0&lt;/value>&lt;/Parameter>&lt;/AnalysisSettings>&lt;AnalysisSettings version=&quot;7&quot; name=&quot;EndBaseSettings&quot;>&lt;Parameter name=&quot;StopAtPCRStop&quot;>&lt;value>false&lt;/value>&lt;/Parameter>&lt;Parameter name=&quot;StopAfterNumNs&quot;>&lt;value>false&lt;/value>&lt;/Parameter>&lt;Parameter name=&quot;MaxNumNs&quot;>&lt;value>20&lt;/value>&lt;/Parameter>&lt;Parameter name=&quot;StopAfterNumNsInXBases&quot;>&lt;value>false&lt;/value>&lt;/Parameter>&lt;Parameter name=&quot;NumNsPerXBaseInterval&quot;>&lt;value>5&lt;/value>&lt;/Parameter>&lt;Parameter name=&quot;XBaseInterval&quot;>&lt;value>10&lt;/value>&lt;/Parameter>&lt;Parameter name=&quot;StopAfterNumBases&quot;>&lt;value>false&lt;/value>&lt;/Parameter>&lt;Parameter name=&quot;MaxBasesToCall&quot;>&lt;value>800&lt;/value>&lt;/Parameter>&lt;/AnalysisSettings>&lt;AnalysisSettings version=&quot;7&quot; name=&quot;MixedBasesSettings&quot;>&lt;Parameter name=&quot;CallMixedBases&quot;>&lt;value>true&lt;/value>&lt;/Parameter>&lt;Parameter name=&quot;SecondaryPeakThreshold&quot;>&lt;value>25.0&lt;/value>&lt;/Parameter>&lt;/AnalysisSettings>&lt;AnalysisSettings version=&quot;7&quot; name=&quot;ClearRangeSettings&quot;>&lt;Parameter name=&quot;UseConfidenceRange&quot;>&lt;value>false&lt;/value>&lt;/Parameter>&lt;Parameter name=&quot;UseClearRangeThreshold&quot;>&lt;value>false&lt;/value>&lt;/Parameter>&lt;Parameter name=&quot;UseIdentificationOfNcalls&quot;>&lt;value>false&lt;/value>&lt;/Parameter>&lt;Parameter name=&quot;UseReferenceTrimming&quot;>&lt;value>false&lt;/value>&lt;/Parameter>&lt;Parameter name=&quot;FirstBase&quot;>&lt;value>20&lt;/value>&lt;/Parameter>&lt;Parameter name=&quot;UseLastBase&quot;>&lt;value>true&lt;/value>&lt;/Parameter>&lt;Parameter name=&quot;LastBase&quot;>&lt;value>550&lt;/value>&lt;/Parameter>&lt;Parameter name=&quot;BasesToTrimFrom3PrimeEnd&quot;>&lt;value>20&lt;/value>&lt;/Parameter>&lt;Parameter name=&quot;MaxLowQualityBases&quot;>&lt;value>4&lt;/value>&lt;/Parameter>&lt;Parameter name=&quot;CvThreshold&quot;>&lt;value>20&lt;/value>&lt;/Parameter>&lt;Parameter name=&quot;LowQualityWindow&quot;>&lt;value>20&lt;/value>&lt;/Parameter>&lt;Parameter name=&quot;MaxAmbiguities&quot;>&lt;value>4&lt;/value>&lt;/Parameter>&lt;Parameter name=&quot;AmbiguityWindow&quot;>&lt;value>20&lt;/value>&lt;/Parameter>&lt;Parameter name=&quot;UseM13Masking&quot;>&lt;value>true&lt;/value>&lt;/Parameter>&lt;/AnalysisSettings>&lt;AnalysisSettings version=&quot;7&quot; name=&quot;BCPSettings&quot;>&lt;Parameter name=&quot;BCPFileName&quot;>&lt;value>KB.bcp&lt;/value>&lt;/Parameter>&lt;Parameter name=&quot;BCPFileContents&quot;>&lt;value># 5Prime Basecaller Paramters&lt;/value>&lt;/Parameter>&lt;/AnalysisSettings>&lt;AnalysisSettings version=&quot;7&quot; name=&quot;FilterSettings&quot;>&lt;Parameter name=&quot;MaxPctMixedBases&quot;>&lt;value>100.0&lt;/value>&lt;/Parameter>&lt;Parameter name=&quot;MaxPctNs&quot;>&lt;value>100.0&lt;/value>&lt;/Parameter>&lt;Parameter name=&quot;MinClearLength&quot;>&lt;value>10&lt;/value>&lt;/Parameter>&lt;Parameter name=&quot;MinQualityValue&quot;>&lt;value>10&lt;/value>&lt;/Parameter>&lt;Parameter name=&quot;SkipFilteringForHim&quot;>&lt;value>true&lt;/value>&lt;/Parameter>&lt;/AnalysisSettings>&lt;/AnalysisProtocol>&lt;/AnalysisProtocolContainer>\n\n</protocolBlob></analysisProtocol><alwaysUseDefaultAP>true</alwaysUseDefaultAP></analysisDefaults><displaySettings><dataStoreObject version="3"><guid>0</guid><createDateTime><year>2008</year><month>9</month><date>30</date><hour>11</hour><minute>14</minute><second>25</second></createDateTime><lastModTime><year>2008</year><month>9</month><date>30</date><hour>11</hour><minute>23</minute><second>32</second></lastModTime><userName>Dickbennett</userName><name>UCDSdisply_unk_var_only</name><creationUser>Dickbennett: Dick Bennett</creationUser><source>UCDSdisply_unk_var_only copied on 30 Oct 2008 at 11:23:07 EST</source></dataStoreObject><comments></comments><basesDisplaySettings><font><fontSize>12</fontSize><fontStyle>0</fontStyle><fontName>Monospaced</fontName></font><insertion>~</insertion><ambiguity>*</ambiguity><colorA>-16711936</colorA><colorC>-16776961</colorC><colorG>-16777216</colorG><colorT>-65536</colorT><colorOther>-8355712</colorOther><baseScale>10</baseScale><cvRange1>-65536</cvRange1><cvRange2>-256</cvRange2><cvRange3>-16776961</cvRange3><cvInterval1>15</cvInterval1><cvInterval2>25</cvInterval2><baseStyle>0</baseStyle></basesDisplaySettings><electropherogramSettings><rowHeight>72</rowHeight><verticalScale>72</verticalScale><countPerTickHorizontal>0</countPerTickHorizontal><countPerTickVertical>0</countPerTickVertical><verticalDisplay>1</verticalDisplay></electropherogramSettings><viewDisplaySettings><projectViewMode>0</projectViewMode><viewDots>true</viewDots><widthEpWindow>100</widthEpWindow><viewInversed>false</viewInversed><viewColumn>true</viewColumn><viewOrigSeq>true</viewOrigSeq><viewAlignedEP>true</viewAlignedEP><viewOverview>true</viewOverview><viewSpecimenCVs>true</viewSpecimenCVs><viewSampleCVs>true</viewSampleCVs><italicizeReverseStrand>true</italicizeReverseStrand><clearRangeColor>-16711936</clearRangeColor><viewAllEPs>false</viewAllEPs><enableAmpliconSettings>false</enableAmpliconSettings><zoomFactor>1.0</zoomFactor><ampliconCoverageColor>-2687018</ampliconCoverageColor><tabJump><nextTenthBase>false</nextTenthBase><nextLowCVBase>false</nextLowCVBase><nextMedCVBase>false</nextMedCVBase><nextHighCVBase>false</nextHighCVBase><nextKnownVariant>false</nextKnownVariant><nextUnknownVariant>true</nextUnknownVariant><nextAmbiguity>false</nextAmbiguity><nextConsensusMixedPure>false</nextConsensusMixedPure><nextUserEdit>false</nextUserEdit><nextDiscrepancy>false</nextDiscrepancy></tabJump><AaTabJump><nextTenthBase>false</nextTenthBase><nextLowCVBase>false</nextLowCVBase><nextMedCVBase>false</nextMedCVBase><nextHighCVBase>false</nextHighCVBase><nextKnownVariant>true</nextKnownVariant><nextUnknownVariant>true</nextUnknownVariant><nextAmbiguity>false</nextAmbiguity><nextConsensusMixedPure>false</nextConsensusMixedPure><nextUserEdit>false</nextUserEdit><nextDiscrepancy>false</nextDiscrepancy></AaTabJump><NT_SummaryRow>true</NT_SummaryRow><NT_VariantsRow>true</NT_VariantsRow><NT_IndexRow>true</NT_IndexRow><NT_ReferenceRow>true</NT_ReferenceRow><NT_ReferenceAARow>true</NT_ReferenceAARow><C_SummaryRow>true</C_SummaryRow><C_VariantsRow>true</C_VariantsRow><C_IndexRow>true</C_IndexRow><C_ReferenceRow>true</C_ReferenceRow><AA_SummaryRow>true</AA_SummaryRow><AA_VariantsRow>true</AA_VariantsRow><AA_IndexRow>true</AA_IndexRow><AA_ReferenceAARow>true</AA_ReferenceAARow><shownGTfg>-1256035</shownGTfg><shownGTbg>-1256035</shownGTbg><hiddenGTfg>-1256035</hiddenGTfg><hiddenGTbg>-1256035</hiddenGTbg></viewDisplaySettings></displaySettings></projectTemplate></csa>
