# Supplementary material for: Automated DNA mutation detection using universal conditions direct sequencing: application to ten muscular dystrophy genes
Source: BMC Genet. 2009 Oct 18;10:66. doi: 10.1186/1471-2156-10-66 (PMC2781300; doi:10.1186/1471-2156-10-66)
Supplement: Additional file 16 — CAPN#-DB.pt. SeqScape™ template file for CAPN3. This file must be downloaded and saved (not opened) and the file name must be changed to add .pt at the end of the file name just before the .ctf extension. For example, change file name from 1471-2156/10/66/suppl/S16.ctf to 1471-2156/10/66/suppl/S16.pt.ctf. The file can then be successfully imported into the SeqScape application (ABI). [file 1471-2156-10-66-S16.ctf › templates//CAPN#-DB.xml]

<?xml version="1.0" encoding="UTF-8"?>
<csa><projectTemplate><dataStoreObject version="3"><guid>0</guid><createDateTime><year>2008</year><month>1</month><date>1</date><hour>15</hour><minute>59</minute><second>50</second></createDateTime><lastModTime><year>2008</year><month>9</month><date>30</date><hour>11</hour><minute>25</minute><second>0</second></lastModTime><userName>Dickbennett</userName><name>CAPN#-DB</name><creationUser>Dickbennett: Dick Bennett</creationUser><source>N/A</source></dataStoreObject><comments></comments><rdg><dataStoreObject version="3"><guid>0</guid><createDateTime><year>2007</year><month>9</month><date>19</date><hour>11</hour><minute>34</minute><second>6</second></createDateTime><lastModTime><year>2008</year><month>9</month><date>30</date><hour>11</hour><minute>25</minute><second>0</second></lastModTime><userName>Dickbennett</userName><name>CAPN3withexon6-5'UTR</name><creationUser>Dickbennett: Dick Bennett</creationUser><source>CAPN3withexon6-5'UTR copied on 01 Feb 2008 at 15:59:32 EST</source></dataStoreObject><rdgLayout><comments></comments><referenceSegments><referenceSegment><name>EXONS 1_5 region</name><sequence>acttaacaattatctactctaatccctcacacaggtaaaaaaccctgagattcagagaagttaaattatttgtccaggaacacagcaaacttgtggcagaattgagacaagcccccaggtgcattcccttgggctggactcccattctggaacccatttcactctaacttatggccttgttctttgaaaaaaaaaaaaaaaaagaagagagagattggccagtgaggaaggggcatgtgtggggagatggaagtgctttacttctcactgccgaggcaagttaagcagaggtgggacatctgaactactgagtcctcagtctcaacttcatgtatgttcttgtactctcctgcatgctcattcttgagtcagagcaaagcacaagcccttctctgacacaggcagcttccttataggaggtgggaaacctaccctggcattgctacctggagtgccattccagaagactcatagttatgggcctgttgttagggtctcttaaagtacccttggtagtctctaatgtaagagcagcagtttcacagatttaccctcagaattgagtcagtcatccaggtaatccatgtaatccaaacagggagcaagaggggacaggctgcagtgagtgaggacaaaagtcatctgtccaaaccaagaaaccaccatcagttatacatacacacatacacagacttctgggcccactcacacagacagaaaacttcactcttcagcagggttctggaaataagcatgtatatactacactgataggaaaatttaaaatacaaaataggaaaagccacttataggatgggcagaaagaccaatgaaggaattcatcacttaagaggaaaaaacagcaaagacaggtatagataacaaggtgggaagtttccctaataattaaaaagtggaccattcttcagcgttagagctcttttccttttaatgccaggacccccatatttgccatctctgtgccccaaaatttattttgcctacaaatccgtacttgtagactgtgaattttataaaatgaaatatttttaaattctaccttgaaattttcttatatgaatactgcttccctgagcgtgctgctctgttacagattccagtgtttcagcgaggtggaagtgtgataccaataaagacaactgtaggaaaatccacaggctggatgactgaatcctcctatggactccgggttgctctaagcactaaggtatttggtaaatctgttactcattttgtttctactctttctttacagtgatagccttttgagtgtgtgacactacgtaaaagtggtgagctcctgacatttatctagaaatcaaggtttgaatcatttctgaatcattgttcagcttgtctgccttccttggaattgttcttaagggaacctttgagatctaggaatgacagaaatgttcctcttgggcactgtgagtgttggtgctcttcaacttgacgttgattactactggagtgaatgctttttgggccatagacagccttcccacgtggattagccctgaaacccagtctcccataaaacggtacccatgtctatgcaccatttcagagatcccagtcccaaccagtgatttcttatcaggtagctccaacaactaaaacccccttgggcaaagcctgggaggatccagaagtgatgtgtccttttcagattttttaagcctagtgaggcctgtagcagattcctctcctgtccatttgttcaaacctagtacagggccaaacaccaacccttactcttactatattaatactcacttgcattgatatcaatattataaaataattcagttgtagggttttttttcccctatctttttcacttaggcatgtcttcttgggccaaactatgggtcccagacccatgtgaggccccagaataaatacaaaagactagcgatccatatcctcctactaaaaataaaaataaatttaaaaaaaggaagcagataccattctctgagtggagggtcttctaaagatagttgatgtcatctattatgtattaattttttttaacatcgttgtcattcaatgaactttcttggccttgttgtcacattctggtggagtattttcagggaatccacttataccactgaacatacttcacagtttaaattctttgaacaaagcctaactctttgtgctcctcttatgtgactttcctattgttttactatctactcaggagtgattggctattgaatatgttaggtatttgtacgactactttatatagcttgaatttttcacaaactttttactctgttgttaccctttaggagctgacattcttttcctgtaaagctatcatataagcacattctgtctctgtgattcattctccagggttcttcagtgggtgagttatatcttgatgatggccattcattccaatacctccaccagaagcaatttttgcacaggaagttttcattctgttccagtgttctgatcaataggtaatggcagctaaagaaactgtttgttttcttaagtaaatcacactatccgttcagcatcctcaaatcaaatgcacaggtatgttttaagttactatttaaagaaatgaatggtgaaggccgtttccggaatatttttttcttttcttttcttttctttttttttgagacagagtctcactcactctgtcgctcagactagagtgcagtggcgtgatctcagctcactgcaacctccacctcctgggttcaagtgatttctcctgcctcagcctcccaagtagctggaactacaggcatgcaccaacatacccggctaatttttgtatttttagtagagacggggtttcaccatgttagctaggctggtctcaaactcctgacctcaggtgatccacccacctcagcctcccaaagtgctgggattacaggtgtgagccaccgtgcccggcgcatttctggagtatttttcaacctttctaccataaacaatcctcccttattgtcttcacctttctttcccccactttttttttttttttttttttttttgagatggagtttcactcttattgcccaggctggagtgcagtggcacaatctcggctcaccgcaacctctgcctcccaggttcaagcgagtctcctgcctcagcctcccaagtagctgggattacaggcatgcgccaccacgcctggctaattttgtatttttagtacagacagggtttctccatgttggtcagcctggtctcgaactcccgacctcaggtgatctgcccacttcggcctcccaaagtgctgggattacaggcgtgagccactccgcccatctccccgactttctaaaaaatgaaaaaggacttaatttaagttcccactaattccattcattcatccattcaccagctcactaaatatctgatttattacaatttgattataatatccaagtcacatttgtaacttttgtgttcttcagttatttttcaaataacttgttaaaaagagcctgatttggccaccagttagctgttccttggtacacagagttgtcttttttttttttttttttgagacggagttttgctcttgtcgcccaggctggagtgcagtggcatgatctcagctcactgcaacctcagcctcccgggttcaagcaattctcctgcctcagcctcctgagtagctgggattacagatgcccaccaccatgcctggctaattttttgtatttttttagtagagacggggtttcgtcatgttgggcaggctggtctcgaactcctgacctcaagtgatccgcccacgttggcctcccaaagtgctgggattacaggcatgagccaccatgcccagcgagtcgtcttttattattattattattattattttgagatggagtctcactgtatcacccagtctggagtacagtggtgcgatctcagctcactgcaacctctatctcccaggttcgggggattctcgtgtctcagcctcccaagtagctgggactacaggcacccaccaccactcctggctaatttttgtatttttagtatagacaggattttgccatgttgcccaggctggtgttgaactcctggcctcaagtgatctgcccacctcggcctcccaaagtgctgggattacaggcgtgagccaccgtgcctgggtcttttattatctcttcatcctagtaaatatgactcccatatggatcatgcctccaagggacagatgggagaggaactcacaaggctggagatgttgagctggtggccacttcaaacccccatccctctccttttaatactgtttgtatctattccagttttgctgaccagaggggtcattatcccagcaagtgtgtggtggagaagatcttggtcttaggcttcaggaaggagccatcttctgtgactacccactcatctggtgagaaagcagtccattcttacctcaccatttgtttttataaacagaagtatctgcagtgagatgattagtccccaaacggagataatatgctgagcctgagtgtgtgctttcaggtagaggtgaaatatactagtctgtagaataaatgaggccatcttgcttctcttcatgaattgatctttctgctcacttttaatgtttttctaaggaaacttatttggggcttgaaataatatcatagcttctctgaatatttgtttaaactatagctgcctgaagacctggaaaatcctacccatgtgtttggagtttatgaaagggcaggatgggacttatatccttccttgcttcctgaagttcttggacaaatttattcattccttacggtttcttttcaaccaatcttgcggtcaaaacaatgaagttttccacgtttctaaaacttcatggaagttcatgggtaaaagtgctattaatttggagtggggtataaggttttatgatacagtgagaaaacatttcagatttggagaaaagacttttcccttctagagattcatcaaaatttccctcttttattgtcttgctatttagatggtaaagatcagcctgtggcttttacgtattgtgccaaaacatccatcctgagcctggagaagctctcactcaacattgccactgactgggaggtccgcatcatatgacaaagaactgcccctggtgatgtgagcagggacctgcctgcccctttcaacctttcccctcaccttttttgagatttttgctgcaatctgtttgccttccctgaatcaaaataatctttcattcgtcaccattatactaatgaacaatagatttcatgtttcaaaatttcagattttacatgttaagatgtactaacaatattccttgtatcaaacatctccttttctccctgatacatagccctgagacatttatagcgttcaggagtcttctattgcttccattccttcagcagggctgcgtgggtctgttttaacgtgggccaagcctacctgggcagcccatttgccagggcttgcctcaggccatgcagcattggcgctctggctgcagcagctgagttgctcaaggccagtgtccaagtggacagcagcctctggtactccccccagttatcttccacccacatggactgggcagagcagccctcttctgtgtgcactgcatacgctgcagccgtgggagttattctcccctagagatcgacttggcagcacgaaggattcttttctctttcatgcttctcaggctcaatagtttctaattaatcttaaaatccatgtcttttacattgtttttttaattaagtgctgtttactaaccaaataatatttataacatgagtaagctataattaataacaatgaaataaatacccatgtacccaccactggacttcagaagtagaactcatgactgggactaggatgaggcaagggagaccctggccttgggcacaaaatgtaagggatgccaaaaaaatacagtaatcaaagtaagtaatatttcaatccaatatttttaaaaatcagaattaatgcaaaaaaaaccatgatgaacaaaatattaaaatttaaaataaagacaggattagtattactgagttttccttttgtcccaggctctaatatggcttggcatggggcagaacattacaacataccagtcgtgtcatggtgcccaaggctccacagacctcagtggctccctgctgcctgccacagcatctgttttagcagcctcgactcctcagcactcctcagcacacacctcttcttatcaggcttcctccacttagcaacttgctaacggccacctctgtgccttctgatccctgggcgccaatatcctcctgcccttaccatccttccaggcccaacttaaatcccactttcccatgaagcctaactgcgtgaacacccctacccccatacccattagcagtgattttgcccttccccgtaatgctgtcccacttataactgtgctctacttagcattctcagggatcataccttaatgttttcagtatgtctgcgttctcctactagattgtatgtccctcaagagcatgttctgtttctcttctgtctgacagagcactattatacctgactttcagtaactgttagctgtgattagttagctggtggatttaattgattaaaaaattacgattgaatgtatttccatctgatttgcttttctggtacaagattcttcccaaaggcaatcaacattgtgcatttccttgtggacacatttcatagtatgagttgagatttgagctctgcaccatatgtaagctcacagagacctgcacagattctttgctcctatttctgtaagttttgcagttgagaagaaaggagcaagcttatattagctgaagccatggtgcctatcttcaaatttcccttgccaacctaaaataaaacttagccagaagactgggtgctcctccctaatataaatgatagtttttaatagcatttacagttgaataagaactatctttaggtcaacatttattgcacgtctagtcttccatttaaaatattattggaggaatggagcagtaactagtagagtaagttaatgaggaactgctctgttttgacccaaatctatattgaaacatttggctagagacaagtggagacagcctgggtgtttttaatggttttctgctcttattgcttctcacactttacctacctcccatttctgaatttgtgtaccagagagcaacatggggctgagttggcctacaggtattgttacttttttgtggctaattcttaatatggtttcataggaaactggattttatataagaaattttattcatttcaacagggttcctaaaaaagctctaaaatgaatgcatagtgtgtctttccttcaagatgtaaatgtcaaggaatgagttggcaaatcagtttaaaaacacaaactacccaacagaaaaatgtaagtataatctttcagagtggcaatctggcaacaatataaaaaatattttaattttaataaaaatatgtgggggtctcactatgttgcccaggctagtcttgaactcccggactcaaacaatcctcctgccttgacctcccaaagggctggggctataggcatgagccactgtgcctggccttacctcctctgttggaacagttggcaacattggaatgggatcttttgattacatggtaatttttttacttttgagcattgtattaggatcatatagaagaattttcttggttttaagaaaaatacaattctggagtttggtctgtgtgcagaattccttcactttgtcacatccttttcactatcaaggcatcaaaatgataagcagcagaaacacagtcaaagcacataaacactgggagttgaatagtttttagctaattaaccactctgcctgaaagccttagtaatgagattcctaggatttccacctaccaaaccctcgaagggctactctagactaaaataacttctcaggccagtgggtagaaagccatcagcagctccactggaaacaggctatcatattagccactgacaatggaggccatatagctagcattctaggagaaatagcagagacattggcatcttatatcagatctgcttgtctcatgacaagccttgctaaa</sequence><startNumber>1</startNumber><index>0</index></referenceSegment><referenceSegment><name>EXON 6 5'UTR</name><sequence>gacaaggtggaggccaggcaggcacttcccttccccagagccacttatgctctcatctaagagccctgaaaccaggtgtgacatcccaggagttgacagacagtctggttcagtatctaattccaacttctgtctcagatgcctaatgtggcatggctgaatgagtcaacatataacctgtacagtaagtcctcacttaacatcattgataggtgcttgtaaactgtgactttaacgaaaacataccgtgtgctgtagggacttaactcttgtttatatcagttagcctggtttcactatacagtacatcattttgcttaaagtcacagcttacgagaacctatcgatgatgttaagtgaggattttctctgctcaggtgcacttttttttttttttaagacggagtctctttctgtcacctgggctggagtgcagtggcgtgatctgggttcactacaacctctgcctcctgggttcaagcaattcttctgtctcagcctcccaagtagctgggattacaggcacccgccgccacacccggcttatttttgtatttttagtagagacagggtttcactattgttggccatgctggtctcgaactcctgacctcatgtgatccacccgcctcggcctccc</sequence><startNumber>11241</startNumber><index>1</index></referenceSegment><referenceSegment><name>EXON 6 region</name><sequence>aaagtgcagagattagagacgtgagccacatggcccagcaggaccactttttagcagattcagtcccagtgttcattttgtggatggggagagacaagaggtggcaaggtcaagtgtgcaggtagagacagggattttctcaaatgaggactctgctgagtagcattttccatgcagacatttccaatgagcgctgacccaagaacattctaaaaaagataccaaatctaacattgaataatgttctgatatcctaaaattttaggactaaaaatcatgttctctaaaattcacagaatatttttgtagaattcagtacctcccgttcaccctaactagcttttttgcaatattgttttccattcatttgatggccagtagttgggtggtctgtataactgcctactcaataacatgtcagcagttctcagcttctttccagtgttcaccttactcagatactcccttttcattttctggcaacaccagcacttcatggcaacagaaatgtccctagccaggttctctctctaccatgcagtctctcttgctctcatactcacagtgtttcttcacatctatttttagttttcctggctcaagcatcttcaggccactgaaacacaaccctcactctctttctctctccctctggcatgcatgctgctggtaggagacccccaagtcaacattgcttcagaaatcctttagcactcatttctcaggagaacttatggcttcagaatcacagctcggtttttaagatggacataacctgtacgaccttctgatgggctttcaactttgaactggatgtggacacttttctctcagatgacagaattactccaacttcccctttgcagttgcttcctttccttgaaggtagctgtatcttattttctttaaaaagctttttcttccaaagccacttgccatgccgaccgtcattagcgcatctgtggctccaaggacagcggctgagccccggtccccagggccagttcctcacccggcccagagcaaggccactgaggctgggggtggaaacccaagtggcatctattcagccatcatcagccgcaattttcctattatcggagtgaaagagaagacattcgagcaacttcacaagaaatgtctagaaaagaaagttctttatgtggaccctgagttcccaccggatgagacctctctcttttatagccagaagttccccatccagttcgtctggaagagacctccggtgagtagcttcctgcttgctggctgggttttccccccacggaggagtcctctcactcagcacctccggcagctcagctgtgcacatgggcactgggggaaggatcctggcagcagctctgctgggctctgtctttaagtgtgaagcagggaggagaggaacaggtctcagatatttcaccaaatctcagcaaaatccagagggagagcgcaggaggtggggctgattcttatgctctggctctttctctctgaaaaaaaaaaaaaaatcttgctttttataaaagtgggtggaactcagtttaattcatcctgtaaaaataaatattcctttctcagaacaaattccagacagcccagatgtacctgttcgttttaaatattattcatctttgtaagattatttcagtttctctggctaaaatcatgatgttattcttctttaatttaccaatggccatatctttctgaaacacagaaaccctagaaagagaagagtcataggcaaggaatattttttcatgcataaaatgttggggttaaagagagagagac</sequence><startNumber>11881</startNumber><index>2</index></referenceSegment><referenceSegment><name>EXONS 7_12 region</name><sequence>gaggccaaggctggcagatcacttgaggtcaggagttcgagaccagcctggccaacatggcgaaacctcatctctctctactaagaatatggaaaccacccatggtggcacacatctgtagtcccagctactcgggaggctgagacaggaaaattgcttgaacctgggaggcagagtttgcagtgagccgagatcgcgccactgtactccagcctgtgtcgcccactgcactccagcctggcgacacagtgagactctgtctcaaaaacaatacaaaacactgaatctatattttatttatttttattaatttattattattattattattttgattctcctgtctcagcctcccaagtagctgagattacctgtcaccacgcctggctaatttttgtatttttagtagagacagggtttcactatgttggccaggctggtcttgaactcctgacctcaagtgatccacccgccttggcctcccaaagtgctgagattacaggtgtgagccaccacgcccagccgacactgccctaactctcaagttgcatccttactcgaatagtatgacagtgtgggaagcagcatgggacaatgtaaaaaggaggcatgtttctggcttctgctacttactagctgtgtgtctttgcacgagtttcttaacctctctgggcctcagtttccttatctgaaaaataacaatgatagtattcccttcacagggccaaatggaatactatcaggaacactacataatggaactcaataaataatagctactgcggccgggcgcggtggctcacatctgtaatcccagcactttgggaggccgaggcgggtggatcacaaggtcaagagatggagaccatcctggccaacatggtgaaaccgtatctctactaaagatacaaaaattagctgggcatggtggcgcatgcctatagtcccagctactcgagaggctgaggcaggagaatcacttgaaccccggaggcagaggtttcagtgagccaagattgcaccagtgcactgcagcctggcgacagagtgagactccgtctcaaaaaaatacctatctatctatctgtctatctactgttattcttacctggtcatttcctttttgtttcacaggaaatttgcgagaatccccgatttatcattgatggagccaacagaactgacatctgtcaaggagagctaggtaggaaagtgcctcaggtcagatcctgccagatgatcaaggggtgattacaaggtgtgatccccttccaggaggtaaagggacaatctgtgcttgcttccagtaactttttggaagattttttataacagttgctttatggtcgtttatctacatgctggcgattgcttcatttcctcctacatgcctctttagcactctgccatgcatcacagggggtatctgcatcctgtggcctcctctccagtatctcaaggacacttacataccccactcagcatgacaaaagccctgcttttcactgtatcgtctttcttggaagacagctctgtgactgtgcaccaagcatgccccttgggcatggagattctagatacacacacaaaaggcatcgccaaggaaagcacttgtaactggaacccttgtttaaattgccccagcatagctccatcttaaaagagtctttccacaaagatggcatccgccatgtggatgagcatccaattttctctttgattggttagcttgactgctccatctgatcttcctctctctcgacctcttgttcagaaagtattgtctttggtgtggactataagcaagctctgtgaagtaaaattggagagaacaccaacagaaacaatttaaatttgaggaaaagggggcacctaagaccaaaggaatttggcttatttcattccagaaggggaggctgagaataaatcagatgaatatctgggttcctgcacctgagggaaggcttcctgcagagccctgggcataataatctgggaccttcaaaccaataacctctttccaaggaaagactggctgcttccaaggagggtaggggagagtggctgcaggcagctctcagtctcccctgcacactctcagttgcatttcacttaacccatcctccttagaaggcagctctgtgaccaggtacaccccctattatatatatatatacacacacagagagagagagagagagagagagagagaaagagagcaaagtgttacctccaactacatacagtactctgtcagaaaagaggttcagagaataagaaaacgtcccgagctcattccgttgccagcaatgtcttactgccccctatagacgggttccagggcagctgcctacctggccttccttccaatacaaatcatcttggtggatggttctctgaggctcagtcttcgctgaagtcagaagaggaattggactcacattgcaaaggcacagggcagggcagatttcctacaggtgttaggaagaacaacccagttatgatcacctactgctctgtctccattgaggcctaaaaaggaagtgagtttatactgcagttggaggaactgcctgcagccttgaggaaaatgtctagtcacaagggagtaagttacctgttgatcatattgtcaaggaattcctgtccaattctccttccctgggttgacacctctgtaaggtcagatctggaagtaggagagtgggcaccaagggagtccccgttcagggaagtggagtggctggctgggattggggctttttcttcccaggaggagcaggagtgctcacgatctgtgccctgtgtctgcctgcaggggactgctggtttctcgcagccattgcctgcctgaccctgaaccagcaccttcttttccgagtcataccccatgatcaaagtttcatcgaaaactacgcagggatcttccacttccaggtgaggtaatgagagtgtagttaagagggccagcggcaggccacccaccgctggtctcctggccttgacttcccagaagctggaggaaacttcccacccatctacccgcagcggcaacagtcggcatggacccccttaaggcttcaagcctgggaggaagcagttgcttatctctggctccctaatccctcccccaccaccttccactatgtcccagaaagacaggaagacatcctgtttactgtgggtctatttttgtctttgcagctgtctggctgcttttattgcctgcagcccttctcaagtaggtccctaagatattagcactgtgacaccacaggacccttcaggttgtacaggaacccctgtccagggctcctgtatacttcttcctctctaaggcatggcggtaccaaggctatcactcctctcttccaagccctggaagaagagtctgcttaacctggggatcaggcttcttgtttgccctagaactgaatctgatggttctagaatccatccagctactggaaattttctgggtcccagtcaccttggcatagagctggtgctagagcagaaccaaactgaattctacctgtgagggtctcgtagcttccgggatgctggggagtcagcctgtctccagcttcaaaggctccctcatgtcccaggatgacccacattatcagttcttgctccccgggtcttgcacctcagcacggaaggcctcagaaaaggtctgtctccaggctcagactccccctcctgccgccttgggaacatggcatatttaaagggtctcagatctaaagggccttacatacaaatatcagatagatttctgttctcatttcaatgagggagaaagtgccattgaaaaggagactaaaccacatttggcccttttcagttcaaactgattcattcaaaaaagagcgacatccaaacttgaaatgattgaacaatgttcctgctacagctagaatagattctgggtcactttgttcctccgtttcaatccttgttcttcagtttggcatcaagaaatacctaaatcagcacagtgccttcactgcatagttcccaatcctggccacattgaatcagctgggggcacctgagagtgctgacacccaggccctgccccagacctgctgagcaggagaatgaaaatcttacatcctaagacactcatggagcacctactctacccattactgggctggactctgtggaagacatgaagtatatgtaactcacttccagctctcaaaaagcacccagtccagttagagacagatttacacaccccaaacacaaaataggatgaacaggcacccagatgcagagtccaggaaatgatgctgctttgggattcaagaaccccctgaggaatgtggaggaaggacacatttcctaacagtaatttgagtatgtgactctgtgcgtgacgcttctgtgcagttctggcgctatggagagtgggtggacgtggttatagatgactgcctgccaacgtacaacaatcaactggttttcaccaagtccaaccaccgcaatgagttctggagtgctctgctggagaaggcttatgctaagtaagcaacactttagaatgtgaggtggggctagaggtgagaaagtgggttgcaaaatccagccgagacctcactcacaggaagaggcatgtgcctctatacgtgcatatgtgtgggcatgcaagtccaactgtgacccaaagttagagatcagttccaggcaacaacagctctaactaaaaacattaaatttaagagtagaaatgaagatttgcatagaagacctttagctttagcttaccatagcgagttctttcattgcacctccatggtggcattgcaagtcttggatcagagcattgtatctctggagctcagatcccagggtctcgcttggctcaacctcatgtgcttatagcagatttataaagccatgttgtctctcaacttaaaagctccaccccagatgctaataatggattttttaaatttttttgaaacaaggtctcactctgtaatgcaggctggagtgcagtggtgcagtcacggctcactgcagcattgacctcctgggttcaaggtgctcctcccacctcagcctcccaagtagctgggactacatgcgggcatcaccatgcccagttaatttttgtatttttttgtagagacggggttttgccatgttgcccagactggtctcgaactcttgggctcatgcaatccaccagccttggcctcccgaagcgctgggattgccggtgtgagccaccacaccggcagctgctaatggctttaatgcagcccttcctcaacgttcaggatgtagtggaaagagctctcaggaagtggggatagctgggtttcaatcccagtgcttctggctctctgtggtcttgggtgggtcacttagcctcttgagctcagtttcttcattatgaagaaagggaatcattgtttccatcccatgagctcatagggttaatgtggaattgatgaaagaacatcacagcatccaagaggtaaagttctggtggcagtggtacctgggttttgttccctggaactctgtgaccccaaattggtcttcatcctctctctaaggctccatggttcctacgaagctctgaaaggtgggaacaccacagaggccatggaggacttcacaggaggggtggcagagttttttgagatcagggatgctcctagtgacatgtacaagatcatgaagaaagccatcgagagaggctccctcatgggctgctccattgatgtaagtctggggtgtggggcacagggtggggagctccaagtgtcaggaagccttttacccaatgaagggcagcatagagcttttgtgtgggacagagcgaatgttttgtttgaggaagcaggaactggctctcaactttgaggactgggaatttctcaagggagaacagttcttccggattttcaataaagacactggtcaaggacatttcaagccctggaatgtcagtggaaatcagtccagaggcctgtgtcagtggaggcctcccttgctggtgctcctcagtctcagcacgctcccattaagctggccacgtacttggctgtggacctgagcccaccatttccctaagaaagcctcccagtcactgggctttcaccacacctccccgcttgagacgtgggctttgtgttgttacctgggagaagctaagcctgcagcacctttcagtgcaaagaaatgctgtgaactgagacaggagccaagggtagggagatggccgcccatggccaggcctccttcagggggcatgccttccctgagggctgctcagtatattgatatgataatcttagtggtttccattggggaggatggggctgaagctgaattcctgccccttcttctcccaacacgcccaatggacagcttggaaggtcagttagcacacaacaccatggatgaactttttttctgtatcacttttctccgtctttcctccattcgtgctctgttgatctctcctctctccctttgtctgtcccatctctttctcctctctccttccctttccacccttctgtgtttgttctctccctcccctgtgttgttccctacattctccatcgggcctcaggatggcacgaacatgacctatggaacctctccttctggtctgaacatgggggagttgattgcacggatggtaaggaatatggataactcactgctccaggactcagacctcgaccccagaggctcagatgaaagaccgacccgggtgtgtacacctccgattatcagaactgaccatccctccaacccacatgaccccgccctattagtgtcagactcccctcagcagccagggccttacccacacacccccacctggcacctcccaagggtctgggttgaaataacttgctcagccaaggctcctgaagagggtgcaagaaccaggattttggagggaatctctgctggagtttctgcatattccatggtccaggcagttcctctcataacgaactatcagacagaaatacttgtaaagatacttcatttattttgaaatatttttcctcttctaatgtattcatttattcattcaacacttatttttgagctcctactatgttccaggcactcctctagcaaacaaagcaaattctctcctctttttcaatatttgtggaaaaagcaaggtctccctcttgtagagtttatattctagtattttcataagttatacctgctcactggagaatactgagccatacagaaaaacacagaggaaaatttcacttatatttttccccatgtaaagataaccactcttaacatctagtatatgttcttccaggatttttctatgcacacactgaatctgtatttttatttttaaaatgttatcatattgtatgtacctc</sequence><startNumber>36361</startNumber><index>3</index></referenceSegment><referenceSegment><name>EXONS 13_14 region</name><sequence>tatgttccaggtgggtgtggaggaggtgaggggatgtaaagaaggctagacttggccaggcgcagtggctcatgcctgtaatcccagcactttgggaggctgaggcgggtggatcacctgaggtcaggagttcgagaccagcctggctaacatggtgaaaccccgtttctactaaaaatacaaaaaattagctgagcatggtggcacgtgcctgtaatcccagctactcgggaggctgaggcaggagaatcgctggaacacgggaggcagaggttgcagtgagccgagatcgcgccactgcactccagcctgggcgacacagcaagactctgtctcaaaaaacaaaaaagaaagaaaaaaagaaaaagctagacttacatgtgtcacttaaccccttttctcaacctctttctcttccaggaatagtcaaccctggatggcttcaggggaagggggatcctgaagcccagggcagcctccaactctaccccttcctcctttgaaggatactaaggggtccagaaaggaggggcaggacactgttacccaccccacatcccagcatccacattgctctctgatggtcaggacagagccttctcagggagaccagcctgtctggagctgtgtctcttggcactcttaaagggccactgaaggtccgttcgtggtcgtgaggcacactttcagggagcagagtggtctgtgtcttcacagagcccggaaaatgaactagtatgaactttgcctccaagcagcagaacttctgttcccccgcccctaatgggttctctggttactgctctacagacaatcattccggttcagtatgagacaagaatggcctgcgggctggtcagaggtcacgcctactctgtcacggggctggatgaggtaagcctggtggggcttggtggggcaagggcaccctcctgggttaacctcatgaagtcaggacttagctgttggggccccttccctgtctgcagagcttgcctccaatcaggacattcagttcaaggtccaagccacgcctgggagcagaggggcctgtgaaactggtagaggtggatcctgccacagttggtgcacagtttatctttgcttttcgtgctaaagatggcaatttttccaacatttccaatgaacaaattgaaatatcacttaactttgcttttacaaagttggtttcatgtgttcttgagcttcctgttctctcgtgttcagatagctacagttgtctctgggtagccacggggactggttccagaagccccaacagtaacaaaatctgcagatgctcaagtcccttctgtaaaatggagtagtatttgcatataacctatgcacatcctcccatatactttaagtcatctctggattacttacgatacctaacacaatggaaatgctatgtaaatagttattgcactgcattgggtttttttggtattattttctgttgttgtattattattttttctttttttgaatatttttgatccacaattggttatatgccaaagccatggatacgagaggctgactgttctgttttgctccttctgggacttctgggttttcctggaccatgtctgagacaggaacgttgtaagacctgttgcacacagttgggcaggttgtgccctgtacagagggatgggctgagaggggcagttgcctgcatcacccattgcagcagactggagggagtctgcttgtttgtagttcctcagtcagcaggggccttttgtctttctttctttcttttttttttttttttgagacggagtctcactctgttgcccaggctggagtgtagtggcacagtctcggctcactgcaatgtccgcctcctggattcaagcgattttcctgcctcagcctcctgagtagctgggattacaggcgcgtgtcaccatgcccagctaatttttgtatttttagtagagatgggggtttctccatgttgatcaggctggtctcgaactcctgacctcgtgatccgcccacctcggcctctcaaagtgctgggattacaggcgtgagccaccacgcctggccagcaggggccttttttctaatttatatgaagacacctaatttatatgtgttagcagggccctactgtttatgcctcacctcctcccccgaagctcataacggcaggatgttcctgagaaaattgcctcttagaagatagagaggagatggccaagccctaagttaggcagactcaggaggaaaggtctgacccaccccctgccattccccagcacacttgtgattaatctccttggccagagccaggcagaacaccctcgcgtaagagatttgccccccagccccgtcccagccctcagcaagacagaagattccctttccagagaggctgcagagcatgagagctctttctgtgtgcttaaggtcccgttcaaaggtgagaaagtgaagctggtgcggctgcggaatccgtggggccaggtggagtggaacggttcttggagtgataggtaggtgaggggaccccacgggattggcggtggcggggaacagggtccgggacaaggctgtgttgggaactgagccatgagagtattgaagatgcttggtataaaatcaccctcaaaaccaatgatccgcagagaagaggggcacaggtgttggctccagggaagggccaggagtggaagcggggtgctggggacccagagaggttgctgacaaccattggctggaaaggaaggattccagaaagcgtggggaaggtccaggcaggaaaagcgtatgaatgcagggttctgggctagagaagtgacttcccttcttggggtcttgtgttgcctttcctgtgaaatgggaacagtattattagcacttaccttgtgggctgatatgaggagtaaatgggactgtttttggcaagtgctgagccattgctaagattcccttacccgtgctgtccctgtataaaggcacaagggccctttgaaagaattttactgcttatcattgaaaggaatagactgggggcaacaaaaataacaaacatgcgaagttattatgaaggctccagcacatttgcaaaacctccatggtcctactggttcctgattacctccactgaatgagaggcaattcattactgaatgagccataa</sequence><startNumber>44841</startNumber><index>4</index></referenceSegment><referenceSegment><name>EXON 15 region</name><sequence>tagctagccctattattaaacggaactcccagtttgtctatgtccagaacccatttttttttttttttttttgagacggagtctcactctgccacccaggctggagtgcaatggcgcgatcttggctcactgcaacctccgcctcccgggttcaagtgattcttctgccttagcctcctgagtagctgagactataggtgcccgccaccacgcccagctaatttttgtatttttattaggacggggtttcaccatattggccaggctggtctcgaaatcctgaccttgtgatccgcccacctcggcctcccaaagtgctgggattacaggtgtgagccattgcgagcagcccagaactcaattcttaacctttaaagtatgatgaaaagaaggatcaagccctcaccagcccatttaaggagtttaggctcagtcttgaggatgtgagaagtcattgctattgggtttcacactgaggttaacaggtgaagtcagcattttggtagttcacagcagctgcaactctttgtatttctctgatacctcctgtcccaacctacatcaggccttcccttcttcctgcttccttaattcctccattttcccaccagatggaaggactggagctttgtggacaaagatgagaaggcccgtctgcagcaccaggtcactgaggatggagagttctggtgagtccagaacccaggaagacccagaagggtaagggtggggaagagaggggaaatctcagacctcagtccccagctaaggttatcagattccagcccttgggagatctgggctgtgttctcctccagcccaaggcccagcaaggatgaggttctgagaggagccttccaggccacagggacaactgagcccaggaccaggccaacatgacatggctcttgcctcctgtgtgcccctccgccacacactctattccagccacaggcaccctggccttagcacaattcttttctgagcctaggaagctccacttaccctgatcttccaacgtcaacctcaccctctctcaggttgtttctattcaggcttcaagtctcagcttaaggagaattttcaagtctcagcttaaggagagccccctaagttccccgaggactgggattaatttatgatgctcatcacccttaaaattgtttgcttaagccgggcgcggtggctcacgcctgtaatcccagcactttgggaggccgaggtgaacggatcacgaggtcaggagatcgagaacatcttggctaacacggtgaaaccctgtctgtactaaaaatacacaaaaaaagtagccgggcgtgg</sequence><startNumber>49201</startNumber><index>5</index></referenceSegment><referenceSegment><name>EXON 16_30 region</name><sequence>caagtaactaggattacaagtgcccgccataatgctcagctaatttttgtattttcagtagagatggggtttcaccatgttggccaagctggtctcaaactcctagcctcaggtgatccacctgcctcagcctcccaaagtgctgggattacaggcatgagccacagcaccctggtgagcactagagcttatttcttctatctaactgtatttttgtatccattagccaccctcttttcatcctcccctctccttcccttcccagcctctggtaaccactgtctgctctctacttccatgacatatgctttgttttagctctcacatatgagtgagagcatgcgacatttatctttctggccctggcacatttttgaatcattgttagaaaagatgatggtttggagtagatacatcagaagtgacagcgtttgccctaaaaaggaaagacaggctcctctgggaccctgaccaagttcctgtgaactattttattattgtgctgtgttagtcctggggtcttccgttcccagccctcctcacctgctcccatatggctctctctcttcttccaacctctcaggatgtcctatgaggatttcatctaccatttcacaaagttggagatctgcaacctcacggccgatgctctgcagtctgacaagcttcagacctggacagtgtctgtgaacgagggccgctgggtacggggttgctctgccggaggctgccgcaacttcccaggtgggagatgctcttgatggggggagggtctaagccgaaaaagttccaggcagaagaagcctaactagtgcttattaagtctctctgttccagacgtccactatcttattaaaccttccctgttttactgagaaggaaaccaccatgctgagaagtttgcaatagggagctggtagcaactttgaagcaggaaactgtgggaacaatgcagatgctgcttgacttacgatgaggttatgtccagataagcccatccatctttgaaaataccctaagtgaaaagtgcattcaatatgcctaacccaccaaacatcatagcttagcctggcctaccttaaacatgctcggaacactgaccttagcctaaagttgggcaaaatcatctaactcaaagcctattttacaagaaagtgttgaatatctcatgtaacttacttaatactgtactaaaagtgaaaaacagaatggttgtacgggtactcgaaatccagtttctactgaatgtgcatctctttcacattgtaaagttaaaaaattgtagccgaaccatcctaagtcagggactgtgagtactgtgtcagtaacagtaagggcactattggagaaccaagttagcagctgctgcaatagttcaagtcagagatgatgaaaacctagaccaagtcagtagcagcagagatggaggggagacagcagatttagggagagcatattgggtgatgtagggaaggaagaagaatgatgtcaagattcccagttggggacctgacaacattgcaacataagacacacaagaagatcgggtgggtggctcatgcctataatcccagcactttgggaggcagagccaggaggatcacttgagcccaggagttcaagaccagcacaggcaacatagtgacacctcatcgttacaaaaaataaaaaaaaaaatgaggtgggaggattgcttgagctcgggaggttgaggctacaataaactgtgatcatgccactgcactcctgcctgggtgacagagtgagaccctgcctcaaaaaaaaaagacacacaagagaaaaatatcagcgtgttgtttgtttttggtggagttaattgtggggttctagggaaaggaatttagcttgggacatggaaagtttgaggttcctgtagagtgtcccagtgaagatttgtaatagagcatcggatgcgcatattagatggcacttggtgatatgataagaactcaaaaaatatttgaggaataaaggaaagaagaggccagacgtggtggcttatgcctgtaatcccagcactttgggaggctgaggcaggcggatcacttgtggtcaggagttcgagaccagcttggctaacatggtgaaaacccatctctactaaagatacaaaaattaaccggggatgatggtgggtgcctgtaatcccagctacttgggaggctcagtcagaagaatcgcttgaacccaggaggcggaggctgcagtgagccgagatcgcgccactgcactctagcctgggcaacagagccagactccgtctcaaaaaaaaaaaagtgagagagattgaggctgggatatatggctcaggcatcatgcgcgtgtagggggcagttaaaaagcagaagtaagaaagattgcctagggaggcaggaagggtgaggtgagaggagaagaggcccaggaccagattctagtcaccaacagcgtttaaggggcaggtaaggaaaacaaaaccatcagcaaagactgagaatgaaagcccagagaggaaggaaaagccacacatacaatcagtacagctccatctgaataaaggtagcgccccccccccccccaaatcattagagaaatgcctgaatcgtgttttctgttgatatttcctaagcacctagatgtagggaatagaaataaatggctccctctgtctcatccccttcctgccctctgagaggcagctgtgaatgcgtgcttcctttctgggggtgcagatactttctggaccaaccctcagtaccgtctgaagctcctggaggaggacgatgaccctgatgactcggaggtgatttgcagcttcctggtggccctgatgcagaagaaccggcggaaggaccggaagctaggggccagtctcttcaccattggcttcgccatctacgaggtgtgcagtcctgattggctccagcccaggaaacatactttcccagggaggacgcttccaggggcttctagaggggccctctggcttcctcaatacccagtgacccacagagctcctggtatcaggaccacttgtgtttgtaacaagcaaaaaataccagggggggcattagagaggcagtggagcgggcctggcagaacaggtgcctgggggtcaggcttccgcatgcgggctgcagttgctggcattgccttccgcaggctcctcatcctcattcacatctgaagcatcttcctttctgtttcttctcaaggttcccaaagaggtatagcagcagcagcggccagcagttgtgtgcagcactacccagggggccccgagtctgtctgtggctcgtcgagaagcttcctggtggggtttgtgggcaggactgtgataggagagggccttgcctgtgttatttccactgcagagcaggtgcctcagggcattgcatgacccatgactaccacccccaggatgtgcactttctccctcgcaccagacactgcacgtcacacacatgcctttgcacactcaccctcctccacgcttacagccacacacacagtcacacagacgcgttctgagggtggctgcccgcttgggatggaggaatcacttccctcagaacccagccaagtcctctaggcctccttgggggtccttccagcctgaggggcttcggagctgaggagcagctgttctggtaagtgtccctgagtgtggggatgacacatttgccattcactctgaatcacaacagaaaaggaagaggaagtgaggtagggaggctatttaagccttgggagtcggaagtagggaggttgaaactgtgacatgggtgaccagggagttgggaagggacccttggaggtggctgtggcaggacaggatgttcctcccgaggggctcatgtgccctgggctctccccatctctcagatgcacgggaacaagcagcacctgcagaaggacttcttcctgtacaacgcctccaaggccaggagcaaaacctacatcaacatgcgggaggtgtcccagcgcttccgcctgcctcccagcgagtacgtcatcgtgccctccacctacgagccccaccaggagggggaattcatcctccgggtcttctctgaaaagaggaacctctctgagtgagtgctggcccagctttcccacgtgtttctaaaagctcacatggcccactccagaggttgaaggcatgaggcagctagacacgtctcctccagggtccttctgctgctcctgagccactggccacattacccccattcattcattcatccattctgtgatatttattgagcacctactatgttccaggcactgtcctaggcactaaggatagagtagtgaagtaaacagaaagaaatccctgccttcatggagcttaatattctaacatgagacaataatggataggaaaaacatatgtagcatgttagatttggagaggtgatatggagcaaaaataaagtagggaagagggataggaggtgttggggatgcttgaaattttaggttagcatggccaggaaagccacatcctgtccctggccaccacagatgagctcatagcccctgccactctgatctctgtccttggaagatgcaccaggtccatgggtaggtggctgggtcatgcctttggggggctctgagcaatactaacaagaacctgcgtgcctgggcttggctgtcggggatggtgctgacatggggctggttcctggggttggggtgttccaggggttctctagaggctggttctggcttggctgccaggaagccgtgcaccagagcaaaccgtccacgggcctcctgcttgcttctggtgacactgagaccccacatgtctgtattcctcacagggaagttgaaaataccatctccgtggatcggccagtggtgagtggtttagatcttctgtgcgaaaagtccagagggtccccttccctgaccatgcaggggacagatggtgcaggggagaatgggcactggcagagggaatgggagtctgggctgtgctgagcagtccctccttggcactgcaaatcctactttggcatggccagaagtaatcggccttaagcaccgggggccattgaggcagttcaggggctgggaaatatggaagagggtcctggaaaggagaagcaatttgaacaatcggagggaacaaggccacaggaagggatgacaagagccgcagcgaacactggattctgagactggataacattggatttcacacatagagaaaagaaagtaagctggtgccggacctggtgttgacacttggatcctccacttaccagcggggtgacctggacaatttctgtaatccctctcactcagtttcctactcagtaaaacggggatgataatgtgccttgcaaggcttttgtgaggcttcatcaatgaggtgatgtatgtgaagtgtctggcacagcatgggcactcaaacagaggtgctttttcacactttacaccttacaaggtacttttcacatgtgtcatcgcgatacttgcaaggttgctgagaggtagatggggttataatccctggtgttcaagaaaggaagcagaggctcaatggggttgaatgacttctctgagttcacagagctcagtaagtggcagggttggaactcacattcagactctctgactccagacttaggtttttccgcacctccacgctgaggccagccccaggcagtgagaagcccaaagtccgaagcacagagtgctgtgtgttgggctctgtgtgttgaggagtcttgtgactgccttggggctttgggctgtagtcagctgacagtcctttgtgctctgtggggatgacgtaggccaatgggaggacaaatgcccctctgaactgtcttctgggcagtgacagtcatggtcataatcctgaccctgagccagtgccaggtctccaagtgccttctgaatgaccacaggcgattggttttagtggtaggtgtgtggggatctgttctggtcatctggatgctggtcatcggtgtgcagtattgatcaggacctgcaaacccaaaagcttatgggagctggcacgtcacgtgagtagagcaggcaggtgcaggggttttgatgtccctgcactgacacagttgtctgcagttctcaattgacatttcgctccagtgtcgagggtcaacaggaatgttggggcgtggggcaatctggaagacacagggagcagggcccttggctcagctgatagttgccgcagggattacaggcccagggcagcctgccacagctggggcttttaccaaagaaaatctccctatgttaaatgcttgctcaaaaatttttaaaaaatattctgtaagtcaaaatccattgttaggtcagtttgagagagccatgtttttggtgttttagtaaccaatttcatttttttattatttatttatttgtttatttttgagacggagtttcactcttgtcacccaggctggagtgcaatggcatgatctcagctcactgcaacctccgcctcccgggttcaagcaattctcctgcctcagcctcctgagtagctgagattacaggtgcccaccatcacgcctggataatttttgtattttttagtcgagatggggtttcaccatgttggccaggatagtcctgaactactgacctcagataatccgcccacctcagcctcccaaagtgctgggattacaggcatgagccagcacgcccggccaccaatttcattttttaaaaaaggaagaaagaaaaccttagccagaagatctttttccttgccatatgcagtaagagtagattataaaaacaaagtcagagcagtcactggtgtctgggcatggaggagaaagaagaattctcttctcccttcaccctccatgcccctttttggctccatgtgattcagatttctggaccctggagccccaccccaagctaaagaccaggatacagggaagccaaaagccactggcggttctgagaacttacttttcacttattctgcatttactgtttccttttcttatgcagaaaaagaaaaaaaccaaggtaggtgtgtgggtagagagcatgaagtgtgtgtactcatgcatatgtatgtgcatgcatgtgaagtgtgcatgtgtgagctcatatgcatccatgcaccagacttgcctcttcctccccctccttcctgagcttctgctggggccgagcgtgcagtaatgacaactacgatttgctgggggaaggctacgtgccaagcactcttttaggtgctttccatgattaattccttcctcacaacagccctatgagattagtactataactatccccattttcagagggagaaaaggtacagacttgactaacttgcccaaggccacacagccagagaggggcagagccagtacttagagccaggcagtctgggtccagagtccgtgtcctgaaccacaagaggccatcatacaccatcagatttggtgctagcatttctggtggtgcctggtggtgatggatccatcacaggggtcctccaggtactggtgctggcccagaccagagctgacactcctcaggcactaccacattccaggcactgtgcttggggtcagtccctctcttttttttcccccccaattataacagtatctacaaagtaggtgctgttatttttcccctttcacaggtgagatagactcaaagaagtgaacttgcccaaggaacagaactaatgagtggggaaaatggaactggaaaccatgtctgtttactccaaaacctgtgtttcttgccctctttctctgatgccagccccctacacttcaaggcctgtgttgtccagacccacactcgggcctgccagtgtgtgcctggcagggatgctccatggccacaccatatccatcctacacatcccccctcagactgtgacctccatttgctctgggatccccacaagcttcagctgcttgagcaagacactgcttagaaggcagagcaagccaaggcctctggggcctgctgggagccaaagctggggagccgtttccacgggtctatctgcttgagctgtcctagatgagcagcatggaagggcagtggtgcatgagtccaggcgggctgcttttctgctccgagaggctctgcctgcccagttgttctctgcattgcagcctcaatccccacagccttgccttcccccggctttccctacaggtgcaccgcatccacagtgttggcaccatgcagcagccgctctccgtccttttcatatccttgtcacttgcacgagcatgtcttgaaaatatcccttgtttgtgtagcatcttaaatgtttttgcagtatgattttgcattcagtatctcatttgatccccacaagagccctatgaggagggaaagcagattttaccattaaaggatgagtaaactgaggccagagaggatatttttggttttttttgagacagtctcactctgtcacccagcctggagtgcagtggcttgatcttggctcactgcaagctccacctcccatgttcacaccattttcctgcctcagcctcccaagtagctgggactacaggcacccaccaccacacccagctaatttttttgtatctttagtagagatggggtttcacccagttagccaggatggtcttgatctcctgaccttgtgatctgcctgcttcggcctcctaaagtgctgggattacaggcgtgagccaccgtgcccggccagagaggatatttcttatatgaggggcagggctgggattccagcccagtgttctgatggctcacccactgaccatgccactaatccgtgtcctttttcaatctatactttgcagggttgtagaggttcctttgaggtgcctcagtagctgccatggtgatgtggggtgctgagggcaaagagctctgttctcattaatcagagaagcttgtgtttttatatacaccatgtttctgcaggaaatttaatttgaacagtgtttccatctggaaaaaaaaaagtctacaaaatacttgacaatcactgcactagatcatgctgcttttagcattcttagcatttcacgtgctgagctctcaatactctaccatgaggagggatggagtgggtatgaaaagataaagaactgaagtcacacggcttgtcagtggcagagatagagcttgaaccgaggttgaagagctcccgcctattcctttcctcttctcactggataaagctgctccaagagaggtgctgcctcagtgtgcctgttcagactgtaatcctcccttccttcctgcctcctccctcctctctccagcccatcatcttcgtttcggacagagcaaacagcaacaaggagctgggtgtggaccaggagtcagaggagggcaaaggcaaaacaagccctgataagcaaaagcagtccccacaggtgtctgggcatgtggcatgggtggggtggccagcacgctacaggggcttcctatgcgcttgggatacacaggggctggaggcttcccaggagtttgtcttgaacatctggaggtttgaatttgtcccactgaccttttctttcagcaagttcccctgaaatttgggctgctgcttgggtgaatatcccaggatgggggttccattctaggagtggactggcaggctgagcctcccatggagctgatccagccaggatacagagaaggggaggcaaaggctgagacagaaccagcttgagagcggaggcgcaactcttgtctcctggtggccttgagcatttcacaatagggggataaaggataggagcagaaaagtggggctgacttcagaaatggggtcctctagagctcacgggagggtgttagattggagtgggagcttagtggaggtgagccttagaggcaaaagtctccagaccaatccagggcccctcttctatccgggggcccctcttctatccagggcccctcttctgtctgggagcccctcttctatctggggcctcatgcagtggggcctaggggaggttctctgaggacttggccttgatgacagggtggctggaggaatcagaacggtcagaccttctttgacctgcgggcacctttagttggaatggtcaggcctgggatggtggagggggctcttgcaggtggggactggggtggcggggaggaggctgtatggccgccatatctcctttggctgggggcgtcagggctggagaggtgtgaagagtccctgaggcctcgatgcatctcactccagctcaccaggtctgcatttgcccgtccccagctcctgctgccacctccggccgttttaggcacttggctcccttggcccagaggagcttgcctcacaggcctgtgcacctctgacccctgtgaaccagttttcctttgtgcctccacagccacagcctggcagctctgatcaggaaagtgaggaacagcaacaattccggaacattttcaagcagatagcaggagatgtgagtacctccaagcccaggacgcccacaggtgcttccttctctcctggattaactgctcagattaccaattatttcattattgtttggtagaggtcactttggactttggtggagccaggggatgtgtgcgtagcacacaaatccacaagcccttgagttttggactgccacgtctgctggggggctcagaggcctttttgctctgagctgcccacggtggtcctgatagctgaggtgcagtatctggccccctgtcttcctcagaaaagccccagcttcccatgacataatagcaccgacagggattttacaaacacagccaggtggaatttgttttgcaaagtgtccgcgccaggagctgctgtactcctgaaccatgaccctcctctcccttcctcctcaggacatggagatctgtgcagatgagctcaagaaggtccttaacacagtcgtgaacaaacgtgagttgctcaaaccaaatgggggtggggtgggtggggagtcccgttgtctcaaagcagctcctcactcttctccatccccccagacaaggacctgaagacacacgggttcacactggagtcctgccgtagcatgattgcgctcatggatgtatccttcctgccgccccttcccgaccctctgtcatcagcccacgggggccaaggcaacatacagggtgcccagtcaggcaaagggccctaatttgtgcccagggaaacttaaggagaccctgattcagaacatcttggatactcgtctgaaaggggttgttagaggcggaaggggaggatgttgggttgtaactgccctaacccctgtgcttctctcaggcctgggatcctgcccaagcaaaagtggtccttaggagagcggctcctgggttacagagtaggcgcaatctctgactggtggtggagtggaggggagggttaaatagtacaacagggcagtgggtaggacagcccggagtctcctagaccctccctccaaatccagggggattttgctgtgtgctgtgtagccctgacctccctcctccagacagatggctctggaaagctcaacctgcaggagttccaccacctctggaacaagattaaggcctggcaggtgggaagagaaaatgaagcgtgggagtcaagaatggggttgatttggagattcagtgtgtgacctccatcctcaaattttctattgccagaaaattttcaaacactatgacacagaccagtccggcaccatcaacagctacgagatgcgaaatgcagtcaacgacgcaggtgctgagaaggaaggggtggcagggatgtggacccgagacggtgggagcaggaatgggaggggactaggctactagggccccactagagaaaggagagggaaagggcttctcactttcccttcccaggtcacagagtggccgagaggcagggaaaatagaaggcaggcccaaggcctccagctccacgtccacctctaacatggtcccctccacaggattccacctcaacaaccagctctatgacatcattaccatgcggtacgcagacaaacacatgaacatcgactttgacagtttcatctgctgcttcgttaggctggagggcatgttcagtaagtgggagaggggggctgccctctgctctcttgcaggggcagttgtggcaacaggcatctcacctgataatctccagtctgctccatccaggctgaacaagggccaatgacctctttaggcccagaatgggatggcaaagggagggttactggtgattctctgcctgcacatctttgtgctgatgagggacagcactgggcacatggtcctctgaggggaagttacagtagtagaggcggagtgcgcctgtaactggcctctggcctgtgcattctttcacaggagcttttcatgcatttgacaaggatggagatggtatcatcaagctcaacgttctggaggtaaagcataggcacagcacattccccctacacattaaaactcaaggtggaggggtcaacggggcggactggacccagggtgtgctcctcatttccacacagtggtggagggaagggataggaacagaacatggagggaggctcagcaggctcccaggacacatgcacttgaggcccaaaaggacctctgctcccccagtcacttgatgcgggaaaacatgcaccttcttagggaagatctaggagaaaggaaacagtaagccactgcttcttggaaaatcttctgggggtctgacctgctgggactgttccctttcctcttgccccgtaagattcctagggcggggggggggggggtcactcttttctgatctacattctgatcttgggacttctttcagtggctgcagctcaccatgtatgcctgaaccaggctggcctcatccaaagccatgcaggatcactcaggatttcagtttcaccctctatttccaaagccatttacctcaaaggacccagcagctacacccctacaggcttccaggcacctcatcagtcatgctcctcctccattttaccccctacccatccttgatcggtcatgcctagcctgaccctttagtaaagcaatgaggtaggaagaacaaacccttgtccctttgccatgtggaggaaagtgcctgcctctggtccgagccgcctcggttctgaagcgagtgctcctgcttaccttgctctaggctgtctgcagaagcacctgccggtggcactcagcacctccttgtgctagagccctccatcaccttcacgctgtcccaccatgggccaggaaccaaaccagcactgggttctactgctgtggggtaaactaactcagtggaatagggctggttactttgggctgtccaactcataagtttggctgcattttgaaaaaagctgatctaaataaaggcatgtgtatggctggtc</sequence><startNumber>51921</startNumber><index>6</index></referenceSegment></referenceSegments><regionsOfInterest><ROI><name>5'UTR1</name><interval><locOnParent>0</locOnParent><intervalLength>1114</intervalLength></interval><startOnRef>1</startOnRef><refSegment>EXONS 1_5 region</refSegment><useForTx>false</useForTx><removeable>true</removeable><color>-6684724</color></ROI><ROI><name>CAPN3_gene_1</name><interval><locOnParent>0</locOnParent><intervalLength>8160</intervalLength></interval><startOnRef>1</startOnRef><refSegment>EXONS 1_5 region</refSegment><useForTx>false</useForTx><removeable>true</removeable><color>-4019147</color></ROI><ROI><name>EXONS 1_5 region</name><interval><locOnParent>0</locOnParent><intervalLength>8160</intervalLength></interval><startOnRef>1</startOnRef><refSegment>EXONS 1_5 region</refSegment><useForTx>false</useForTx><removeable>false</removeable><color>-4019147</color></ROI><ROI><name>GANC_CDS_region1</name><interval><locOnParent>0</locOnParent><intervalLength>114</intervalLength></interval><startOnRef>1</startOnRef><refSegment>EXONS 1_5 region</refSegment><useForTx>false</useForTx><removeable>true</removeable><color>-4019147</color></ROI><ROI><name>GANC_gene</name><interval><locOnParent>0</locOnParent><intervalLength>5564</intervalLength></interval><startOnRef>1</startOnRef><refSegment>EXONS 1_5 region</refSegment><useForTx>false</useForTx><removeable>true</removeable><color>-4019147</color></ROI><ROI><name>EXON 1</name><interval><locOnParent>1114</locOnParent><intervalLength>114</intervalLength></interval><startOnRef>1</startOnRef><refSegment>EXONS 1_5 region</refSegment><useForTx>false</useForTx><removeable>true</removeable><color>-6710785</color></ROI><ROI><name>donor 1</name><interval><locOnParent>1228</locOnParent><intervalLength>40</intervalLength></interval><startOnRef>1</startOnRef><refSegment>EXONS 1_5 region</refSegment><useForTx>false</useForTx><removeable>true</removeable><color>-3355444</color></ROI><ROI><name>GANC_CDS_region2</name><interval><locOnParent>1280</locOnParent><intervalLength>113</intervalLength></interval><startOnRef>1</startOnRef><refSegment>EXONS 1_5 region</refSegment><useForTx>false</useForTx><removeable>true</removeable><color>-4019147</color></ROI><ROI><name>acceptor 2</name><interval><locOnParent>2354</locOnParent><intervalLength>40</intervalLength></interval><startOnRef>1</startOnRef><refSegment>EXONS 1_5 region</refSegment><useForTx>false</useForTx><removeable>true</removeable><color>-3355444</color></ROI><ROI><name>EXON 2</name><interval><locOnParent>2394</locOnParent><intervalLength>113</intervalLength></interval><startOnRef>1</startOnRef><refSegment>EXONS 1_5 region</refSegment><useForTx>false</useForTx><removeable>true</removeable><color>-6710785</color></ROI><ROI><name>donor 2</name><interval><locOnParent>2507</locOnParent><intervalLength>40</intervalLength></interval><startOnRef>1</startOnRef><refSegment>EXONS 1_5 region</refSegment><useForTx>false</useForTx><removeable>true</removeable><color>-3355444</color></ROI><ROI><name>GANC_CDS_region3</name><interval><locOnParent>3226</locOnParent><intervalLength>104</intervalLength></interval><startOnRef>1</startOnRef><refSegment>EXONS 1_5 region</refSegment><useForTx>true</useForTx><removeable>true</removeable><color>-4019147</color></ROI><ROI><name>GANC_CDS_region4</name><interval><locOnParent>3927</locOnParent><intervalLength>110</intervalLength></interval><startOnRef>1</startOnRef><refSegment>EXONS 1_5 region</refSegment><useForTx>true</useForTx><removeable>true</removeable><color>-4019147</color></ROI><ROI><name>acceptor 3</name><interval><locOnParent>4300</locOnParent><intervalLength>40</intervalLength></interval><startOnRef>1</startOnRef><refSegment>EXONS 1_5 region</refSegment><useForTx>false</useForTx><removeable>true</removeable><color>-3355444</color></ROI><ROI><name>EXON 3</name><interval><locOnParent>4340</locOnParent><intervalLength>104</intervalLength></interval><startOnRef>1</startOnRef><refSegment>EXONS 1_5 region</refSegment><useForTx>false</useForTx><removeable>true</removeable><color>-6710785</color></ROI><ROI><name>donor 3</name><interval><locOnParent>4444</locOnParent><intervalLength>40</intervalLength></interval><startOnRef>1</startOnRef><refSegment>EXONS 1_5 region</refSegment><useForTx>false</useForTx><removeable>true</removeable><color>-3355444</color></ROI><ROI><name>STS_1</name><interval><locOnParent>4505</locOnParent><intervalLength>127</intervalLength></interval><startOnRef>1</startOnRef><refSegment>EXONS 1_5 region</refSegment><useForTx>false</useForTx><removeable>true</removeable><color>-4019147</color></ROI><ROI><name>acceptor 4</name><interval><locOnParent>5001</locOnParent><intervalLength>40</intervalLength></interval><startOnRef>1</startOnRef><refSegment>EXONS 1_5 region</refSegment><useForTx>false</useForTx><removeable>true</removeable><color>-3355444</color></ROI><ROI><name>EXON 4</name><interval><locOnParent>5041</locOnParent><intervalLength>95</intervalLength></interval><startOnRef>1</startOnRef><refSegment>EXONS 1_5 region</refSegment><useForTx>false</useForTx><removeable>true</removeable><color>-6710785</color></ROI><ROI><name>3'UTR 4</name><interval><locOnParent>5136</locOnParent><intervalLength>1543</intervalLength></interval><startOnRef>1</startOnRef><refSegment>EXONS 1_5 region</refSegment><useForTx>false</useForTx><removeable>true</removeable><color>-26215</color></ROI><ROI><name>CAPN3_CDS_region1</name><interval><locOnParent>6303</locOnParent><intervalLength>48</intervalLength></interval><startOnRef>1</startOnRef><refSegment>EXONS 1_5 region</refSegment><useForTx>true</useForTx><removeable>true</removeable><color>-4019147</color></ROI><ROI><name>acceptor 5</name><interval><locOnParent>7311</locOnParent><intervalLength>40</intervalLength></interval><startOnRef>1</startOnRef><refSegment>EXONS 1_5 region</refSegment><useForTx>false</useForTx><removeable>true</removeable><color>-3355444</color></ROI><ROI><name>EXON 5non-code</name><interval><locOnParent>7351</locOnParent><intervalLength>66</intervalLength></interval><startOnRef>1</startOnRef><refSegment>EXONS 1_5 region</refSegment><useForTx>false</useForTx><removeable>true</removeable><color>-6710785</color></ROI><ROI><name>EXON 5</name><interval><locOnParent>7417</locOnParent><intervalLength>48</intervalLength></interval><startOnRef>1</startOnRef><refSegment>EXONS 1_5 region</refSegment><useForTx>true</useForTx><removeable>true</removeable><color>-205</color></ROI><ROI><name>donor 5</name><interval><locOnParent>7465</locOnParent><intervalLength>40</intervalLength></interval><startOnRef>1</startOnRef><refSegment>EXONS 1_5 region</refSegment><useForTx>false</useForTx><removeable>true</removeable><color>-3355444</color></ROI><ROI><name>CAPN3_gene_1_2</name><interval><locOnParent>0</locOnParent><intervalLength>640</intervalLength></interval><startOnRef>11241</startOnRef><refSegment>EXON 6 5'UTR</refSegment><useForTx>false</useForTx><removeable>true</removeable><color>-52276</color></ROI><ROI><name>EXON 6 5'UTR</name><interval><locOnParent>0</locOnParent><intervalLength>640</intervalLength></interval><startOnRef>11241</startOnRef><refSegment>EXON 6 5'UTR</refSegment><useForTx>true</useForTx><removeable>false</removeable><color>-4019147</color></ROI><ROI><name>STS_3_2</name><interval><locOnParent>0</locOnParent><intervalLength>133</intervalLength></interval><startOnRef>164</startOnRef><refSegment>EXON 6 5'UTR</refSegment><useForTx>false</useForTx><removeable>true</removeable><color>-4019147</color></ROI><ROI><name>STS_4_1</name><interval><locOnParent>394</locOnParent><intervalLength>246</intervalLength></interval><startOnRef>1</startOnRef><refSegment>EXON 6 5'UTR</refSegment><useForTx>false</useForTx><removeable>true</removeable><color>-4019147</color></ROI><ROI><name>STS_6_1</name><interval><locOnParent>399</locOnParent><intervalLength>241</intervalLength></interval><startOnRef>1</startOnRef><refSegment>EXON 6 5'UTR</refSegment><useForTx>false</useForTx><removeable>true</removeable><color>-4019147</color></ROI><ROI><name>CAPN3_CDS_1_2_3_region1_1</name><interval><locOnParent>463</locOnParent><intervalLength>177</intervalLength></interval><startOnRef>1</startOnRef><refSegment>EXON 6 5'UTR</refSegment><useForTx>false</useForTx><removeable>true</removeable><color>-4019147</color></ROI><ROI><name>5'UTRvariant1plus</name><interval><locOnParent>0</locOnParent><intervalLength>631</intervalLength></interval><startOnRef>1</startOnRef><refSegment>EXON 6 region</refSegment><useForTx>false</useForTx><removeable>true</removeable><color>-26215</color></ROI><ROI><name>CAPN3_CDS_1_2_3_region1_2</name><interval><locOnParent>0</locOnParent><intervalLength>132</intervalLength></interval><startOnRef>178</startOnRef><refSegment>EXON 6 region</refSegment><useForTx>true</useForTx><removeable>true</removeable><color>-4019147</color></ROI><ROI><name>CAPN3_gene_2_2_1</name><interval><locOnParent>0</locOnParent><intervalLength>1800</intervalLength></interval><startOnRef>11881</startOnRef><refSegment>EXON 6 region</refSegment><useForTx>true</useForTx><removeable>true</removeable><color>-4019147</color></ROI><ROI><name>EXON 6 region</name><interval><locOnParent>0</locOnParent><intervalLength>1800</intervalLength></interval><startOnRef>11881</startOnRef><refSegment>EXON 6 region</refSegment><useForTx>true</useForTx><removeable>false</removeable><color>-4019147</color></ROI><ROI><name>STS_3_2</name><interval><locOnParent>0</locOnParent><intervalLength>11</intervalLength></interval><startOnRef>247</startOnRef><refSegment>EXON 6 region</refSegment><useForTx>false</useForTx><removeable>true</removeable><color>-4019147</color></ROI><ROI><name>STS_4_2</name><interval><locOnParent>0</locOnParent><intervalLength>198</intervalLength></interval><startOnRef>242</startOnRef><refSegment>EXON 6 region</refSegment><useForTx>false</useForTx><removeable>true</removeable><color>-4019147</color></ROI><ROI><name>STS_5</name><interval><locOnParent>40</locOnParent><intervalLength>76</intervalLength></interval><startOnRef>1</startOnRef><refSegment>EXON 6 region</refSegment><useForTx>false</useForTx><removeable>true</removeable><color>-4019147</color></ROI><ROI><name>5'UTR 6</name><interval><locOnParent>631</locOnParent><intervalLength>85</intervalLength></interval><startOnRef>1</startOnRef><refSegment>EXON 6 region</refSegment><useForTx>false</useForTx><removeable>true</removeable><color>-10027060</color></ROI><ROI><name>EXON 6 variable code</name><interval><locOnParent>716</locOnParent><intervalLength>221</intervalLength></interval><startOnRef>1</startOnRef><refSegment>EXON 6 region</refSegment><useForTx>false</useForTx><removeable>true</removeable><color>-26317</color></ROI><ROI><name>EXON 6</name><interval><locOnParent>937</locOnParent><intervalLength>309</intervalLength></interval><startOnRef>1</startOnRef><refSegment>EXON 6 region</refSegment><useForTx>true</useForTx><removeable>true</removeable><color>-205</color></ROI><ROI><name>donor 6</name><interval><locOnParent>1246</locOnParent><intervalLength>40</intervalLength></interval><startOnRef>1</startOnRef><refSegment>EXON 6 region</refSegment><useForTx>false</useForTx><removeable>true</removeable><color>-3355444</color></ROI><ROI><name>CAPN3_gene_2_2_2_2_1_1</name><interval><locOnParent>0</locOnParent><intervalLength>7400</intervalLength></interval><startOnRef>36361</startOnRef><refSegment>EXONS 7_12 region</refSegment><useForTx>true</useForTx><removeable>true</removeable><color>-4019147</color></ROI><ROI><name>EXONS 7_12 region</name><interval><locOnParent>0</locOnParent><intervalLength>7400</intervalLength></interval><startOnRef>36361</startOnRef><refSegment>EXONS 7_12 region</refSegment><useForTx>true</useForTx><removeable>false</removeable><color>-4019147</color></ROI><ROI><name>STS_7_2</name><interval><locOnParent>0</locOnParent><intervalLength>177</intervalLength></interval><startOnRef>63</startOnRef><refSegment>EXONS 7_12 region</refSegment><useForTx>false</useForTx><removeable>true</removeable><color>-4019147</color></ROI><ROI><name>CAPN3_CDS_region2</name><interval><locOnParent>20</locOnParent><intervalLength>70</intervalLength></interval><startOnRef>1</startOnRef><refSegment>EXONS 7_12 region</refSegment><useForTx>true</useForTx><removeable>true</removeable><color>-4019147</color></ROI><ROI><name>5'UTR 7</name><interval><locOnParent>988</locOnParent><intervalLength>146</intervalLength></interval><startOnRef>1</startOnRef><refSegment>EXONS 7_12 region</refSegment><useForTx>false</useForTx><removeable>true</removeable><color>-6684724</color></ROI><ROI><name>EXON 7</name><interval><locOnParent>1134</locOnParent><intervalLength>70</intervalLength></interval><startOnRef>1</startOnRef><refSegment>EXONS 7_12 region</refSegment><useForTx>true</useForTx><removeable>true</removeable><color>-205</color></ROI><ROI><name>donor 7</name><interval><locOnParent>1204</locOnParent><intervalLength>40</intervalLength></interval><startOnRef>1</startOnRef><refSegment>EXONS 7_12 region</refSegment><useForTx>false</useForTx><removeable>true</removeable><color>-3355444</color></ROI><ROI><name>CAPN3_CDS_1_2_region3</name><interval><locOnParent>1216</locOnParent><intervalLength>206</intervalLength></interval><startOnRef>1</startOnRef><refSegment>EXONS 7_12 region</refSegment><useForTx>true</useForTx><removeable>true</removeable><color>-4019147</color></ROI><ROI><name>STS_8</name><interval><locOnParent>1576</locOnParent><intervalLength>354</intervalLength></interval><startOnRef>1</startOnRef><refSegment>EXONS 7_12 region</refSegment><useForTx>false</useForTx><removeable>true</removeable><color>-4019147</color></ROI><ROI><name>CAPN3_CDS_region3</name><interval><locOnParent>1704</locOnParent><intervalLength>119</intervalLength></interval><startOnRef>1</startOnRef><refSegment>EXONS 7_12 region</refSegment><useForTx>true</useForTx><removeable>true</removeable><color>-4019147</color></ROI><ROI><name>acceptor 8</name><interval><locOnParent>2290</locOnParent><intervalLength>40</intervalLength></interval><startOnRef>1</startOnRef><refSegment>EXONS 7_12 region</refSegment><useForTx>false</useForTx><removeable>true</removeable><color>-3355444</color></ROI><ROI><name>Exon 8</name><interval><locOnParent>2330</locOnParent><intervalLength>278</intervalLength></interval><startOnRef>1</startOnRef><refSegment>EXONS 7_12 region</refSegment><useForTx>true</useForTx><removeable>true</removeable><color>-205</color></ROI><ROI><name>donor 8</name><interval><locOnParent>2608</locOnParent><intervalLength>40</intervalLength></interval><startOnRef>1</startOnRef><refSegment>EXONS 7_12 region</refSegment><useForTx>false</useForTx><removeable>true</removeable><color>-3355444</color></ROI><ROI><name>acceptor 9</name><interval><locOnParent>2778</locOnParent><intervalLength>40</intervalLength></interval><startOnRef>1</startOnRef><refSegment>EXONS 7_12 region</refSegment><useForTx>false</useForTx><removeable>true</removeable><color>-3355444</color></ROI><ROI><name>Exon 9</name><interval><locOnParent>2818</locOnParent><intervalLength>119</intervalLength></interval><startOnRef>1</startOnRef><refSegment>EXONS 7_12 region</refSegment><useForTx>true</useForTx><removeable>true</removeable><color>-205</color></ROI><ROI><name>donor 9</name><interval><locOnParent>2937</locOnParent><intervalLength>40</intervalLength></interval><startOnRef>1</startOnRef><refSegment>EXONS 7_12 region</refSegment><useForTx>false</useForTx><removeable>true</removeable><color>-3355444</color></ROI><ROI><name>STS_9</name><interval><locOnParent>3215</locOnParent><intervalLength>292</intervalLength></interval><startOnRef>1</startOnRef><refSegment>EXONS 7_12 region</refSegment><useForTx>false</useForTx><removeable>true</removeable><color>-4019147</color></ROI><ROI><name>CAPN3_CDS_region4</name><interval><locOnParent>3290</locOnParent><intervalLength>134</intervalLength></interval><startOnRef>1</startOnRef><refSegment>EXONS 7_12 region</refSegment><useForTx>true</useForTx><removeable>true</removeable><color>-4019147</color></ROI><ROI><name>STS_10</name><interval><locOnParent>3345</locOnParent><intervalLength>1206</intervalLength></interval><startOnRef>1</startOnRef><refSegment>EXONS 7_12 region</refSegment><useForTx>false</useForTx><removeable>true</removeable><color>-4019147</color></ROI><ROI><name>acceptor 10</name><interval><locOnParent>4364</locOnParent><intervalLength>40</intervalLength></interval><startOnRef>1</startOnRef><refSegment>EXONS 7_12 region</refSegment><useForTx>false</useForTx><removeable>true</removeable><color>-3355444</color></ROI><ROI><name>EXON 10</name><interval><locOnParent>4404</locOnParent><intervalLength>134</intervalLength></interval><startOnRef>1</startOnRef><refSegment>EXONS 7_12 region</refSegment><useForTx>true</useForTx><removeable>true</removeable><color>-205</color></ROI><ROI><name>STS_11</name><interval><locOnParent>4423</locOnParent><intervalLength>327</intervalLength></interval><startOnRef>1</startOnRef><refSegment>EXONS 7_12 region</refSegment><useForTx>false</useForTx><removeable>true</removeable><color>-4019147</color></ROI><ROI><name>CAPN3_CDS_region5</name><interval><locOnParent>4465</locOnParent><intervalLength>169</intervalLength></interval><startOnRef>1</startOnRef><refSegment>EXONS 7_12 region</refSegment><useForTx>true</useForTx><removeable>true</removeable><color>-4019147</color></ROI><ROI><name>donor 10</name><interval><locOnParent>4538</locOnParent><intervalLength>40</intervalLength></interval><startOnRef>1</startOnRef><refSegment>EXONS 7_12 region</refSegment><useForTx>false</useForTx><removeable>true</removeable><color>-3355444</color></ROI><ROI><name>STS_12</name><interval><locOnParent>4587</locOnParent><intervalLength>964</intervalLength></interval><startOnRef>1</startOnRef><refSegment>EXONS 7_12 region</refSegment><useForTx>false</useForTx><removeable>true</removeable><color>-4019147</color></ROI><ROI><name>STS_13</name><interval><locOnParent>4632</locOnParent><intervalLength>126</intervalLength></interval><startOnRef>1</startOnRef><refSegment>EXONS 7_12 region</refSegment><useForTx>false</useForTx><removeable>true</removeable><color>-4019147</color></ROI><ROI><name>STS_14</name><interval><locOnParent>5462</locOnParent><intervalLength>315</intervalLength></interval><startOnRef>1</startOnRef><refSegment>EXONS 7_12 region</refSegment><useForTx>false</useForTx><removeable>true</removeable><color>-4019147</color></ROI><ROI><name>CAPN3_CDS_region6</name><interval><locOnParent>5490</locOnParent><intervalLength>144</intervalLength></interval><startOnRef>1</startOnRef><refSegment>EXONS 7_12 region</refSegment><useForTx>true</useForTx><removeable>true</removeable><color>-4019147</color></ROI><ROI><name>acceptor 11</name><interval><locOnParent>5539</locOnParent><intervalLength>40</intervalLength></interval><startOnRef>1</startOnRef><refSegment>EXONS 7_12 region</refSegment><useForTx>false</useForTx><removeable>true</removeable><color>-3355444</color></ROI><ROI><name>EXON 11</name><interval><locOnParent>5579</locOnParent><intervalLength>169</intervalLength></interval><startOnRef>1</startOnRef><refSegment>EXONS 7_12 region</refSegment><useForTx>true</useForTx><removeable>true</removeable><color>-205</color></ROI><ROI><name>donor 11</name><interval><locOnParent>5748</locOnParent><intervalLength>40</intervalLength></interval><startOnRef>1</startOnRef><refSegment>EXONS 7_12 region</refSegment><useForTx>false</useForTx><removeable>true</removeable><color>-3355444</color></ROI><ROI><name>acceptor 12</name><interval><locOnParent>6564</locOnParent><intervalLength>40</intervalLength></interval><startOnRef>1</startOnRef><refSegment>EXONS 7_12 region</refSegment><useForTx>false</useForTx><removeable>true</removeable><color>-3355444</color></ROI><ROI><name>EXON 12</name><interval><locOnParent>6604</locOnParent><intervalLength>144</intervalLength></interval><startOnRef>1</startOnRef><refSegment>EXONS 7_12 region</refSegment><useForTx>true</useForTx><removeable>true</removeable><color>-205</color></ROI><ROI><name>donor 12</name><interval><locOnParent>6748</locOnParent><intervalLength>40</intervalLength></interval><startOnRef>1</startOnRef><refSegment>EXONS 7_12 region</refSegment><useForTx>false</useForTx><removeable>true</removeable><color>-3355444</color></ROI><ROI><name>CAPN3_gene_2_2_2_2_2_1_1</name><interval><locOnParent>0</locOnParent><intervalLength>3160</intervalLength></interval><startOnRef>44841</startOnRef><refSegment>EXONS 13_14 region</refSegment><useForTx>true</useForTx><removeable>true</removeable><color>-4019147</color></ROI><ROI><name>EXONS 13_14 region</name><interval><locOnParent>0</locOnParent><intervalLength>3160</intervalLength></interval><startOnRef>44841</startOnRef><refSegment>EXONS 13_14 region</refSegment><useForTx>true</useForTx><removeable>false</removeable><color>-4019147</color></ROI><ROI><name>STS_16_2</name><interval><locOnParent>0</locOnParent><intervalLength>1</intervalLength></interval><startOnRef>333</startOnRef><refSegment>EXONS 13_14 region</refSegment><useForTx>false</useForTx><removeable>true</removeable><color>-4019147</color></ROI><ROI><name>acceptor 13</name><interval><locOnParent>770</locOnParent><intervalLength>40</intervalLength></interval><startOnRef>1</startOnRef><refSegment>EXONS 13_14 region</refSegment><useForTx>false</useForTx><removeable>true</removeable><color>-3355444</color></ROI><ROI><name>EXON 13</name><interval><locOnParent>810</locOnParent><intervalLength>84</intervalLength></interval><startOnRef>1</startOnRef><refSegment>EXONS 13_14 region</refSegment><useForTx>true</useForTx><removeable>true</removeable><color>-205</color></ROI><ROI><name>donor 13</name><interval><locOnParent>894</locOnParent><intervalLength>40</intervalLength></interval><startOnRef>1</startOnRef><refSegment>EXONS 13_14 region</refSegment><useForTx>false</useForTx><removeable>true</removeable><color>-3355444</color></ROI><ROI><name>STS_17</name><interval><locOnParent>950</locOnParent><intervalLength>185</intervalLength></interval><startOnRef>1</startOnRef><refSegment>EXONS 13_14 region</refSegment><useForTx>false</useForTx><removeable>true</removeable><color>-4019147</color></ROI><ROI><name>STS_18</name><interval><locOnParent>1211</locOnParent><intervalLength>321</intervalLength></interval><startOnRef>1</startOnRef><refSegment>EXONS 13_14 region</refSegment><useForTx>false</useForTx><removeable>true</removeable><color>-4019147</color></ROI><ROI><name>CAPN3_CDS_region8</name><interval><locOnParent>1313</locOnParent><intervalLength>86</intervalLength></interval><startOnRef>1</startOnRef><refSegment>EXONS 13_14 region</refSegment><useForTx>true</useForTx><removeable>true</removeable><color>-4019147</color></ROI><ROI><name>acceptor 14</name><interval><locOnParent>2387</locOnParent><intervalLength>40</intervalLength></interval><startOnRef>1</startOnRef><refSegment>EXONS 13_14 region</refSegment><useForTx>false</useForTx><removeable>true</removeable><color>-3355444</color></ROI><ROI><name>EXON 14</name><interval><locOnParent>2427</locOnParent><intervalLength>86</intervalLength></interval><startOnRef>1</startOnRef><refSegment>EXONS 13_14 region</refSegment><useForTx>true</useForTx><removeable>true</removeable><color>-205</color></ROI><ROI><name>donor 14</name><interval><locOnParent>2513</locOnParent><intervalLength>40</intervalLength></interval><startOnRef>1</startOnRef><refSegment>EXONS 13_14 region</refSegment><useForTx>false</useForTx><removeable>true</removeable><color>-3355444</color></ROI><ROI><name>CAPN3_gene_2_2_2_2_2_2_1_1</name><interval><locOnParent>0</locOnParent><intervalLength>1320</intervalLength></interval><startOnRef>49201</startOnRef><refSegment>EXON 15 region</refSegment><useForTx>true</useForTx><removeable>true</removeable><color>-4019147</color></ROI><ROI><name>EXON 15 region</name><interval><locOnParent>0</locOnParent><intervalLength>1320</intervalLength></interval><startOnRef>49201</startOnRef><refSegment>EXON 15 region</refSegment><useForTx>true</useForTx><removeable>false</removeable><color>-4019147</color></ROI><ROI><name>acceptor 15</name><interval><locOnParent>571</locOnParent><intervalLength>40</intervalLength></interval><startOnRef>1</startOnRef><refSegment>EXON 15 region</refSegment><useForTx>false</useForTx><removeable>true</removeable><color>-3355444</color></ROI><ROI><name>EXON 15</name><interval><locOnParent>611</locOnParent><intervalLength>78</intervalLength></interval><startOnRef>1</startOnRef><refSegment>EXON 15 region</refSegment><useForTx>true</useForTx><removeable>true</removeable><color>-205</color></ROI><ROI><name>donor 15</name><interval><locOnParent>689</locOnParent><intervalLength>40</intervalLength></interval><startOnRef>1</startOnRef><refSegment>EXON 15 region</refSegment><useForTx>false</useForTx><removeable>true</removeable><color>-3355444</color></ROI><ROI><name>CAPN3_gene_2_2_2_2_2_2_2</name><interval><locOnParent>0</locOnParent><intervalLength>12295</intervalLength></interval><startOnRef>51921</startOnRef><refSegment>EXON 16_30 region</refSegment><useForTx>true</useForTx><removeable>true</removeable><color>-4019147</color></ROI><ROI><name>EXON 16_30 region</name><interval><locOnParent>0</locOnParent><intervalLength>13409</intervalLength></interval><startOnRef>51921</startOnRef><refSegment>EXON 16_30 region</refSegment><useForTx>true</useForTx><removeable>false</removeable><color>-4019147</color></ROI><ROI><name>acceptor 16</name><interval><locOnParent>543</locOnParent><intervalLength>40</intervalLength></interval><startOnRef>1</startOnRef><refSegment>EXON 16_30 region</refSegment><useForTx>false</useForTx><removeable>true</removeable><color>-3355444</color></ROI><ROI><name>EXON 16</name><interval><locOnParent>583</locOnParent><intervalLength>161</intervalLength></interval><startOnRef>1</startOnRef><refSegment>EXON 16_30 region</refSegment><useForTx>true</useForTx><removeable>true</removeable><color>-205</color></ROI><ROI><name>donor 16</name><interval><locOnParent>744</locOnParent><intervalLength>40</intervalLength></interval><startOnRef>1</startOnRef><refSegment>EXON 16_30 region</refSegment><useForTx>false</useForTx><removeable>true</removeable><color>-3355444</color></ROI><ROI><name>STS_21</name><interval><locOnParent>1523</locOnParent><intervalLength>384</intervalLength></interval><startOnRef>1</startOnRef><refSegment>EXON 16_30 region</refSegment><useForTx>false</useForTx><removeable>true</removeable><color>-4019147</color></ROI><ROI><name>CAPN3_CDS_region11</name><interval><locOnParent>1618</locOnParent><intervalLength>170</intervalLength></interval><startOnRef>1</startOnRef><refSegment>EXON 16_30 region</refSegment><useForTx>true</useForTx><removeable>true</removeable><color>-4019147</color></ROI><ROI><name>STS_22</name><interval><locOnParent>2047</locOnParent><intervalLength>331</intervalLength></interval><startOnRef>1</startOnRef><refSegment>EXON 16_30 region</refSegment><useForTx>false</useForTx><removeable>true</removeable><color>-4019147</color></ROI><ROI><name>CAPN3_CDS_1_region12</name><interval><locOnParent>2101</locOnParent><intervalLength>18</intervalLength></interval><startOnRef>1</startOnRef><refSegment>EXON 16_30 region</refSegment><useForTx>true</useForTx><removeable>true</removeable><color>-4019147</color></ROI><ROI><name>CAPN3_CDS_region12</name><interval><locOnParent>2101</locOnParent><intervalLength>12</intervalLength></interval><startOnRef>1</startOnRef><refSegment>EXON 16_30 region</refSegment><useForTx>true</useForTx><removeable>true</removeable><color>-4019147</color></ROI><ROI><name>acceptor 17</name><interval><locOnParent>2692</locOnParent><intervalLength>40</intervalLength></interval><startOnRef>1</startOnRef><refSegment>EXON 16_30 region</refSegment><useForTx>false</useForTx><removeable>true</removeable><color>-3355444</color></ROI><ROI><name>STS_23</name><interval><locOnParent>2708</locOnParent><intervalLength>337</intervalLength></interval><startOnRef>1</startOnRef><refSegment>EXON 16_30 region</refSegment><useForTx>false</useForTx><removeable>true</removeable><color>-4019147</color></ROI><ROI><name>EXON 17</name><interval><locOnParent>2732</locOnParent><intervalLength>170</intervalLength></interval><startOnRef>1</startOnRef><refSegment>EXON 16_30 region</refSegment><useForTx>true</useForTx><removeable>true</removeable><color>-205</color></ROI><ROI><name>CAPN3_CDS_region13</name><interval><locOnParent>2771</locOnParent><intervalLength>209</intervalLength></interval><startOnRef>1</startOnRef><refSegment>EXON 16_30 region</refSegment><useForTx>true</useForTx><removeable>true</removeable><color>-4019147</color></ROI><ROI><name>donor 17</name><interval><locOnParent>2902</locOnParent><intervalLength>40</intervalLength></interval><startOnRef>1</startOnRef><refSegment>EXON 16_30 region</refSegment><useForTx>false</useForTx><removeable>true</removeable><color>-3355444</color></ROI><ROI><name>5'UTRvariant 4</name><interval><locOnParent>3160</locOnParent><intervalLength>321</intervalLength></interval><startOnRef>1</startOnRef><refSegment>EXON 16_30 region</refSegment><useForTx>false</useForTx><removeable>true</removeable><color>-10027009</color></ROI><ROI><name>acceptor 18</name><interval><locOnParent>3175</locOnParent><intervalLength>40</intervalLength></interval><startOnRef>1</startOnRef><refSegment>EXON 16_30 region</refSegment><useForTx>false</useForTx><removeable>true</removeable><color>-3355444</color></ROI><ROI><name>EXON 18a</name><interval><locOnParent>3215</locOnParent><intervalLength>12</intervalLength></interval><startOnRef>1</startOnRef><refSegment>EXON 16_30 region</refSegment><useForTx>true</useForTx><removeable>true</removeable><color>-205</color></ROI><ROI><name>EXON 18b</name><interval><locOnParent>3227</locOnParent><intervalLength>254</intervalLength></interval><startOnRef>1</startOnRef><refSegment>EXON 16_30 region</refSegment><useForTx>true</useForTx><removeable>true</removeable><color>-26113</color></ROI><ROI><name>donor 18a</name><interval><locOnParent>3227</locOnParent><intervalLength>40</intervalLength></interval><startOnRef>1</startOnRef><refSegment>EXON 16_30 region</refSegment><useForTx>false</useForTx><removeable>true</removeable><color>-3355444</color></ROI><ROI><name>EXON 18c</name><interval><locOnParent>3481</locOnParent><intervalLength>169</intervalLength></interval><startOnRef>1</startOnRef><refSegment>EXON 16_30 region</refSegment><useForTx>true</useForTx><removeable>true</removeable><color>-6710785</color></ROI><ROI><name>STS_24</name><interval><locOnParent>3641</locOnParent><intervalLength>232</intervalLength></interval><startOnRef>1</startOnRef><refSegment>EXON 16_30 region</refSegment><useForTx>false</useForTx><removeable>true</removeable><color>-4019147</color></ROI><ROI><name>EXON 18c-prime</name><interval><locOnParent>3650</locOnParent><intervalLength>228</intervalLength></interval><startOnRef>1</startOnRef><refSegment>EXON 16_30 region</refSegment><useForTx>true</useForTx><removeable>true</removeable><color>-6684775</color></ROI><ROI><name>donorvariant4</name><interval><locOnParent>3650</locOnParent><intervalLength>40</intervalLength></interval><startOnRef>1</startOnRef><refSegment>EXON 16_30 region</refSegment><useForTx>false</useForTx><removeable>true</removeable><color>-3355444</color></ROI><ROI><name>CAPN3_CDS_region14</name><interval><locOnParent>3718</locOnParent><intervalLength>37</intervalLength></interval><startOnRef>1</startOnRef><refSegment>EXON 16_30 region</refSegment><useForTx>true</useForTx><removeable>true</removeable><color>-4019147</color></ROI><ROI><name>acceptor 18d</name><interval><locOnParent>3845</locOnParent><intervalLength>40</intervalLength></interval><startOnRef>1</startOnRef><refSegment>EXON 16_30 region</refSegment><useForTx>false</useForTx><removeable>true</removeable><color>-3355444</color></ROI><ROI><name>EXON 18d-5prime</name><interval><locOnParent>3878</locOnParent><intervalLength>7</intervalLength></interval><startOnRef>1</startOnRef><refSegment>EXON 16_30 region</refSegment><useForTx>false</useForTx><removeable>true</removeable><color>-52378</color></ROI><ROI><name>EXON 18d</name><interval><locOnParent>3885</locOnParent><intervalLength>209</intervalLength></interval><startOnRef>1</startOnRef><refSegment>EXON 16_30 region</refSegment><useForTx>true</useForTx><removeable>true</removeable><color>-205</color></ROI><ROI><name>donor 18</name><interval><locOnParent>4094</locOnParent><intervalLength>40</intervalLength></interval><startOnRef>1</startOnRef><refSegment>EXON 16_30 region</refSegment><useForTx>false</useForTx><removeable>true</removeable><color>-3355444</color></ROI><ROI><name>acceptor 19</name><interval><locOnParent>4792</locOnParent><intervalLength>40</intervalLength></interval><startOnRef>1</startOnRef><refSegment>EXON 16_30 region</refSegment><useForTx>false</useForTx><removeable>true</removeable><color>-3355444</color></ROI><ROI><name>EXON 19</name><interval><locOnParent>4832</locOnParent><intervalLength>37</intervalLength></interval><startOnRef>1</startOnRef><refSegment>EXON 16_30 region</refSegment><useForTx>true</useForTx><removeable>true</removeable><color>-205</color></ROI><ROI><name>EXON 19-3prime1</name><interval><locOnParent>4869</locOnParent><intervalLength>7</intervalLength></interval><startOnRef>1</startOnRef><refSegment>EXON 16_30 region</refSegment><useForTx>false</useForTx><removeable>true</removeable><color>-10027060</color></ROI><ROI><name>EXON 19-3prime2</name><interval><locOnParent>4876</locOnParent><intervalLength>504</intervalLength></interval><startOnRef>1</startOnRef><refSegment>EXON 16_30 region</refSegment><useForTx>false</useForTx><removeable>true</removeable><color>-26215</color></ROI><ROI><name>donor 19</name><interval><locOnParent>4876</locOnParent><intervalLength>40</intervalLength></interval><startOnRef>1</startOnRef><refSegment>EXON 16_30 region</refSegment><useForTx>false</useForTx><removeable>true</removeable><color>-3355444</color></ROI><ROI><name>buffer 19</name><interval><locOnParent>5380</locOnParent><intervalLength>40</intervalLength></interval><startOnRef>1</startOnRef><refSegment>EXON 16_30 region</refSegment><useForTx>false</useForTx><removeable>true</removeable><color>-3355444</color></ROI><ROI><name>STS_25</name><interval><locOnParent>5727</locOnParent><intervalLength>226</intervalLength></interval><startOnRef>1</startOnRef><refSegment>EXON 16_30 region</refSegment><useForTx>false</useForTx><removeable>true</removeable><color>-4019147</color></ROI><ROI><name>5prime exon 20</name><interval><locOnParent>5783</locOnParent><intervalLength>40</intervalLength></interval><startOnRef>1</startOnRef><refSegment>EXON 16_30 region</refSegment><useForTx>false</useForTx><removeable>true</removeable><color>-3355444</color></ROI><ROI><name>EXON 20-5primeUTR</name><interval><locOnParent>5823</locOnParent><intervalLength>47</intervalLength></interval><startOnRef>1</startOnRef><refSegment>EXON 16_30 region</refSegment><useForTx>false</useForTx><removeable>true</removeable><color>-6710785</color></ROI><ROI><name>EXON 20</name><interval><locOnParent>5870</locOnParent><intervalLength>177</intervalLength></interval><startOnRef>1</startOnRef><refSegment>EXON 16_30 region</refSegment><useForTx>true</useForTx><removeable>true</removeable><color>-205</color></ROI><ROI><name>mistake</name><interval><locOnParent>5870</locOnParent><intervalLength>177</intervalLength></interval><startOnRef>1</startOnRef><refSegment>EXON 16_30 region</refSegment><useForTx>true</useForTx><removeable>true</removeable><color>-4019147</color></ROI><ROI><name>CAPN3_CDS_1_2_3_region15</name><interval><locOnParent>5903</locOnParent><intervalLength>18</intervalLength></interval><startOnRef>1</startOnRef><refSegment>EXON 16_30 region</refSegment><useForTx>true</useForTx><removeable>true</removeable><color>-4019147</color></ROI><ROI><name>donor 20</name><interval><locOnParent>6047</locOnParent><intervalLength>40</intervalLength></interval><startOnRef>1</startOnRef><refSegment>EXON 16_30 region</refSegment><useForTx>false</useForTx><removeable>true</removeable><color>-3355444</color></ROI><ROI><name>acceptor 21</name><interval><locOnParent>6977</locOnParent><intervalLength>40</intervalLength></interval><startOnRef>1</startOnRef><refSegment>EXON 16_30 region</refSegment><useForTx>false</useForTx><removeable>true</removeable><color>-3355444</color></ROI><ROI><name>EXON 21</name><interval><locOnParent>7017</locOnParent><intervalLength>18</intervalLength></interval><startOnRef>1</startOnRef><refSegment>EXON 16_30 region</refSegment><useForTx>true</useForTx><removeable>true</removeable><color>-205</color></ROI><ROI><name>donor 21</name><interval><locOnParent>7035</locOnParent><intervalLength>40</intervalLength></interval><startOnRef>1</startOnRef><refSegment>EXON 16_30 region</refSegment><useForTx>false</useForTx><removeable>true</removeable><color>-3355444</color></ROI><ROI><name>STS_26</name><interval><locOnParent>8070</locOnParent><intervalLength>331</intervalLength></interval><startOnRef>1</startOnRef><refSegment>EXON 16_30 region</refSegment><useForTx>false</useForTx><removeable>true</removeable><color>-4019147</color></ROI><ROI><name>CAPN3_CDS_region15</name><interval><locOnParent>8188</locOnParent><intervalLength>114</intervalLength></interval><startOnRef>1</startOnRef><refSegment>EXON 16_30 region</refSegment><useForTx>true</useForTx><removeable>true</removeable><color>-4019147</color></ROI><ROI><name>STS_27</name><interval><locOnParent>8280</locOnParent><intervalLength>1042</intervalLength></interval><startOnRef>1</startOnRef><refSegment>EXON 16_30 region</refSegment><useForTx>false</useForTx><removeable>true</removeable><color>-4019147</color></ROI><ROI><name>STS_28</name><interval><locOnParent>9237</locOnParent><intervalLength>271</intervalLength></interval><startOnRef>1</startOnRef><refSegment>EXON 16_30 region</refSegment><useForTx>false</useForTx><removeable>true</removeable><color>-4019147</color></ROI><ROI><name>acceptor 22</name><interval><locOnParent>9262</locOnParent><intervalLength>40</intervalLength></interval><startOnRef>1</startOnRef><refSegment>EXON 16_30 region</refSegment><useForTx>false</useForTx><removeable>true</removeable><color>-3355444</color></ROI><ROI><name>CAPN3_CDS_region16</name><interval><locOnParent>9280</locOnParent><intervalLength>78</intervalLength></interval><startOnRef>1</startOnRef><refSegment>EXON 16_30 region</refSegment><useForTx>true</useForTx><removeable>true</removeable><color>-4019147</color></ROI><ROI><name>EXON 22</name><interval><locOnParent>9302</locOnParent><intervalLength>114</intervalLength></interval><startOnRef>1</startOnRef><refSegment>EXON 16_30 region</refSegment><useForTx>true</useForTx><removeable>true</removeable><color>-205</color></ROI><ROI><name>EXON 22-3primeUTR</name><interval><locOnParent>9416</locOnParent><intervalLength>113</intervalLength></interval><startOnRef>1</startOnRef><refSegment>EXON 16_30 region</refSegment><useForTx>false</useForTx><removeable>true</removeable><color>-10027060</color></ROI><ROI><name>donor 22</name><interval><locOnParent>9529</locOnParent><intervalLength>40</intervalLength></interval><startOnRef>1</startOnRef><refSegment>EXON 16_30 region</refSegment><useForTx>false</useForTx><removeable>true</removeable><color>-3355444</color></ROI><ROI><name>CAPN3_CDS_region17</name><interval><locOnParent>9764</locOnParent><intervalLength>58</intervalLength></interval><startOnRef>1</startOnRef><refSegment>EXON 16_30 region</refSegment><useForTx>true</useForTx><removeable>true</removeable><color>-4019147</color></ROI><ROI><name>CAPN3_CDS_1_2_3_4_5_6_7_region1</name><interval><locOnParent>9767</locOnParent><intervalLength>55</intervalLength></interval><startOnRef>1</startOnRef><refSegment>EXON 16_30 region</refSegment><useForTx>true</useForTx><removeable>true</removeable><color>-4019147</color></ROI><ROI><name>STS_29</name><interval><locOnParent>9883</locOnParent><intervalLength>159</intervalLength></interval><startOnRef>1</startOnRef><refSegment>EXON 16_30 region</refSegment><useForTx>false</useForTx><removeable>true</removeable><color>-4019147</color></ROI><ROI><name>CAPN3_CDS_region18</name><interval><locOnParent>9908</locOnParent><intervalLength>65</intervalLength></interval><startOnRef>1</startOnRef><refSegment>EXON 16_30 region</refSegment><useForTx>true</useForTx><removeable>true</removeable><color>-4019147</color></ROI><ROI><name>buffer_exon23</name><interval><locOnParent>9983</locOnParent><intervalLength>40</intervalLength></interval><startOnRef>1</startOnRef><refSegment>EXON 16_30 region</refSegment><useForTx>false</useForTx><removeable>true</removeable><color>-3355444</color></ROI><ROI><name>EXON 23-5primeUTR</name><interval><locOnParent>10023</locOnParent><intervalLength>371</intervalLength></interval><startOnRef>1</startOnRef><refSegment>EXON 16_30 region</refSegment><useForTx>false</useForTx><removeable>true</removeable><color>-10027162</color></ROI><ROI><name>STS_30</name><interval><locOnParent>10360</locOnParent><intervalLength>340</intervalLength></interval><startOnRef>1</startOnRef><refSegment>EXON 16_30 region</refSegment><useForTx>false</useForTx><removeable>true</removeable><color>-4019147</color></ROI><ROI><name>EXON 23</name><interval><locOnParent>10394</locOnParent><intervalLength>78</intervalLength></interval><startOnRef>1</startOnRef><refSegment>EXON 16_30 region</refSegment><useForTx>true</useForTx><removeable>true</removeable><color>-205</color></ROI><ROI><name>CAPN3_CDS_region19</name><interval><locOnParent>10405</locOnParent><intervalLength>69</intervalLength></interval><startOnRef>1</startOnRef><refSegment>EXON 16_30 region</refSegment><useForTx>true</useForTx><removeable>true</removeable><color>-4019147</color></ROI><ROI><name>donor 23</name><interval><locOnParent>10472</locOnParent><intervalLength>40</intervalLength></interval><startOnRef>1</startOnRef><refSegment>EXON 16_30 region</refSegment><useForTx>false</useForTx><removeable>true</removeable><color>-3355444</color></ROI><ROI><name>CAPN3_CDS_region20</name><interval><locOnParent>10565</locOnParent><intervalLength>79</intervalLength></interval><startOnRef>1</startOnRef><refSegment>EXON 16_30 region</refSegment><useForTx>true</useForTx><removeable>true</removeable><color>-4019147</color></ROI><ROI><name>STS_31</name><interval><locOnParent>10774</locOnParent><intervalLength>282</intervalLength></interval><startOnRef>1</startOnRef><refSegment>EXON 16_30 region</refSegment><useForTx>false</useForTx><removeable>true</removeable><color>-4019147</color></ROI><ROI><name>STS_32</name><interval><locOnParent>10776</locOnParent><intervalLength>608</intervalLength></interval><startOnRef>1</startOnRef><refSegment>EXON 16_30 region</refSegment><useForTx>false</useForTx><removeable>true</removeable><color>-4019147</color></ROI><ROI><name>acceptor 24</name><interval><locOnParent>10838</locOnParent><intervalLength>40</intervalLength></interval><startOnRef>1</startOnRef><refSegment>EXON 16_30 region</refSegment><useForTx>false</useForTx><removeable>true</removeable><color>-3355444</color></ROI><ROI><name>CAPN3_CDS_region21</name><interval><locOnParent>10861</locOnParent><intervalLength>117</intervalLength></interval><startOnRef>1</startOnRef><refSegment>EXON 16_30 region</refSegment><useForTx>true</useForTx><removeable>true</removeable><color>-4019147</color></ROI><ROI><name>EXON 24</name><interval><locOnParent>10878</locOnParent><intervalLength>58</intervalLength></interval><startOnRef>1</startOnRef><refSegment>EXON 16_30 region</refSegment><useForTx>true</useForTx><removeable>true</removeable><color>-205</color></ROI><ROI><name>donor24/acceptor25</name><interval><locOnParent>10936</locOnParent><intervalLength>86</intervalLength></interval><startOnRef>1</startOnRef><refSegment>EXON 16_30 region</refSegment><useForTx>false</useForTx><removeable>true</removeable><color>-3355444</color></ROI><ROI><name>STS_33</name><interval><locOnParent>10939</locOnParent><intervalLength>817</intervalLength></interval><startOnRef>1</startOnRef><refSegment>EXON 16_30 region</refSegment><useForTx>false</useForTx><removeable>true</removeable><color>-4019147</color></ROI><ROI><name>EXON 25</name><interval><locOnParent>11022</locOnParent><intervalLength>65</intervalLength></interval><startOnRef>1</startOnRef><refSegment>EXON 16_30 region</refSegment><useForTx>true</useForTx><removeable>true</removeable><color>-205</color></ROI><ROI><name>donor 25</name><interval><locOnParent>11087</locOnParent><intervalLength>40</intervalLength></interval><startOnRef>1</startOnRef><refSegment>EXON 16_30 region</refSegment><useForTx>false</useForTx><removeable>true</removeable><color>-3355444</color></ROI><ROI><name>CAPN3_CDS_region22</name><interval><locOnParent>11264</locOnParent><intervalLength>59</intervalLength></interval><startOnRef>1</startOnRef><refSegment>EXON 16_30 region</refSegment><useForTx>true</useForTx><removeable>true</removeable><color>-4019147</color></ROI><ROI><name>STS_34</name><interval><locOnParent>11281</locOnParent><intervalLength>469</intervalLength></interval><startOnRef>1</startOnRef><refSegment>EXON 16_30 region</refSegment><useForTx>false</useForTx><removeable>true</removeable><color>-4019147</color></ROI><ROI><name>EXON 26 buffer</name><interval><locOnParent>11459</locOnParent><intervalLength>40</intervalLength></interval><startOnRef>1</startOnRef><refSegment>EXON 16_30 region</refSegment><useForTx>false</useForTx><removeable>true</removeable><color>-3355444</color></ROI><ROI><name>EXON 26_5primeUTR</name><interval><locOnParent>11499</locOnParent><intervalLength>20</intervalLength></interval><startOnRef>1</startOnRef><refSegment>EXON 16_30 region</refSegment><useForTx>false</useForTx><removeable>true</removeable><color>-10027162</color></ROI><ROI><name>EXON 26</name><interval><locOnParent>11519</locOnParent><intervalLength>69</intervalLength></interval><startOnRef>1</startOnRef><refSegment>EXON 16_30 region</refSegment><useForTx>true</useForTx><removeable>true</removeable><color>-205</color></ROI><ROI><name>STS_35</name><interval><locOnParent>11533</locOnParent><intervalLength>374</intervalLength></interval><startOnRef>1</startOnRef><refSegment>EXON 16_30 region</refSegment><useForTx>false</useForTx><removeable>true</removeable><color>-4019147</color></ROI><ROI><name>donor26/acceptor27</name><interval><locOnParent>11588</locOnParent><intervalLength>91</intervalLength></interval><startOnRef>1</startOnRef><refSegment>EXON 16_30 region</refSegment><useForTx>false</useForTx><removeable>true</removeable><color>-3355444</color></ROI><ROI><name>EXON 27</name><interval><locOnParent>11679</locOnParent><intervalLength>79</intervalLength></interval><startOnRef>1</startOnRef><refSegment>EXON 16_30 region</refSegment><useForTx>true</useForTx><removeable>true</removeable><color>-205</color></ROI><ROI><name>CAPN3_CDS_region23</name><interval><locOnParent>11724</locOnParent><intervalLength>27</intervalLength></interval><startOnRef>1</startOnRef><refSegment>EXON 16_30 region</refSegment><useForTx>true</useForTx><removeable>true</removeable><color>-4019147</color></ROI><ROI><name>donor 27</name><interval><locOnParent>11758</locOnParent><intervalLength>40</intervalLength></interval><startOnRef>1</startOnRef><refSegment>EXON 16_30 region</refSegment><useForTx>false</useForTx><removeable>true</removeable><color>-3355444</color></ROI><ROI><name>STS_36</name><interval><locOnParent>11792</locOnParent><intervalLength>503</intervalLength></interval><startOnRef>1</startOnRef><refSegment>EXON 16_30 region</refSegment><useForTx>false</useForTx><removeable>true</removeable><color>-4019147</color></ROI><ROI><name>acceptor 28</name><interval><locOnParent>11935</locOnParent><intervalLength>40</intervalLength></interval><startOnRef>1</startOnRef><refSegment>EXON 16_30 region</refSegment><useForTx>false</useForTx><removeable>true</removeable><color>-3355444</color></ROI><ROI><name>EXON 28</name><interval><locOnParent>11975</locOnParent><intervalLength>117</intervalLength></interval><startOnRef>1</startOnRef><refSegment>EXON 16_30 region</refSegment><useForTx>true</useForTx><removeable>true</removeable><color>-205</color></ROI><ROI><name>STS_37</name><interval><locOnParent>12027</locOnParent><intervalLength>188</intervalLength></interval><startOnRef>1</startOnRef><refSegment>EXON 16_30 region</refSegment><useForTx>false</useForTx><removeable>true</removeable><color>-4019147</color></ROI><ROI><name>donor 28</name><interval><locOnParent>12092</locOnParent><intervalLength>40</intervalLength></interval><startOnRef>1</startOnRef><refSegment>EXON 16_30 region</refSegment><useForTx>false</useForTx><removeable>true</removeable><color>-3355444</color></ROI><ROI><name>STS_38</name><interval><locOnParent>12103</locOnParent><intervalLength>80</intervalLength></interval><startOnRef>1</startOnRef><refSegment>EXON 16_30 region</refSegment><useForTx>false</useForTx><removeable>true</removeable><color>-4019147</color></ROI><ROI><name>STS_39</name><interval><locOnParent>12104</locOnParent><intervalLength>150</intervalLength></interval><startOnRef>1</startOnRef><refSegment>EXON 16_30 region</refSegment><useForTx>false</useForTx><removeable>true</removeable><color>-4019147</color></ROI><ROI><name>STS</name><interval><locOnParent>12190</locOnParent><intervalLength>105</intervalLength></interval><startOnRef>1</startOnRef><refSegment>EXON 16_30 region</refSegment><useForTx>false</useForTx><removeable>true</removeable><color>-4019147</color></ROI><ROI><name>acceptor 29</name><interval><locOnParent>12338</locOnParent><intervalLength>40</intervalLength></interval><startOnRef>1</startOnRef><refSegment>EXON 16_30 region</refSegment><useForTx>false</useForTx><removeable>true</removeable><color>-3355444</color></ROI><ROI><name>EXON 29</name><interval><locOnParent>12378</locOnParent><intervalLength>59</intervalLength></interval><startOnRef>1</startOnRef><refSegment>EXON 16_30 region</refSegment><useForTx>true</useForTx><removeable>true</removeable><color>-205</color></ROI><ROI><name>donor 29</name><interval><locOnParent>12437</locOnParent><intervalLength>40</intervalLength></interval><startOnRef>1</startOnRef><refSegment>EXON 16_30 region</refSegment><useForTx>false</useForTx><removeable>true</removeable><color>-3355444</color></ROI><ROI><name>acceptor 30</name><interval><locOnParent>12798</locOnParent><intervalLength>40</intervalLength></interval><startOnRef>1</startOnRef><refSegment>EXON 16_30 region</refSegment><useForTx>false</useForTx><removeable>true</removeable><color>-3355444</color></ROI><ROI><name>EXON 30</name><interval><locOnParent>12838</locOnParent><intervalLength>27</intervalLength></interval><startOnRef>1</startOnRef><refSegment>EXON 16_30 region</refSegment><useForTx>true</useForTx><removeable>true</removeable><color>-205</color></ROI><ROI><name>3'UTR</name><interval><locOnParent>12865</locOnParent><intervalLength>544</intervalLength></interval><startOnRef>1</startOnRef><refSegment>EXON 16_30 region</refSegment><useForTx>false</useForTx><removeable>true</removeable><color>-10027009</color></ROI></regionsOfInterest><rdgLayers><rdgLayer><name>Layer 1</name><activeForDisplay>true</activeForDisplay><startCodonNum>1</startCodonNum><startCodonBase>0</startCodonBase><TxIsForward>true</TxIsForward><roiNames>EXONS 1_5 region,EXON 6 5'UTR,EXON 6 region,EXONS 7_12 region,EXONS 13_14 region,EXON 15 region,EXON 16_30 region</roiNames></rdgLayer><rdgLayer><name>GANC_CDS</name><activeForDisplay>false</activeForDisplay><startCodonNum>1</startCodonNum><startCodonBase>0</startCodonBase><TxIsForward>true</TxIsForward><roiNames>GANC_CDS_region1,GANC_CDS_region2,GANC_CDS_region3,GANC_CDS_region4</roiNames></rdgLayer><rdgLayer><name>CAPN3_CDS</name><activeForDisplay>false</activeForDisplay><startCodonNum>1</startCodonNum><startCodonBase>0</startCodonBase><TxIsForward>true</TxIsForward><roiNames>CAPN3_CDS_region1,CAPN3_CDS_region2,CAPN3_CDS_region3,CAPN3_CDS_region4,CAPN3_CDS_region5,CAPN3_CDS_region6,CAPN3_CDS_region8,CAPN3_CDS_region11,CAPN3_CDS_region12,CAPN3_CDS_region13,CAPN3_CDS_region14,CAPN3_CDS_region15,CAPN3_CDS_region16,CAPN3_CDS_region17,CAPN3_CDS_region18,CAPN3_CDS_region19,CAPN3_CDS_region20,CAPN3_CDS_region21,CAPN3_CDS_region22,CAPN3_CDS_region23</roiNames></rdgLayer><rdgLayer><name>CAPN3_CDS_1</name><activeForDisplay>false</activeForDisplay><startCodonNum>1</startCodonNum><startCodonBase>0</startCodonBase><TxIsForward>true</TxIsForward><roiNames>CAPN3_CDS_region1,CAPN3_CDS_region2,CAPN3_CDS_region3,CAPN3_CDS_region4,CAPN3_CDS_region5,CAPN3_CDS_region6,CAPN3_CDS_region8,CAPN3_CDS_region11,CAPN3_CDS_1_region12</roiNames></rdgLayer><rdgLayer><name>CAPN3_CDS_1_2</name><activeForDisplay>false</activeForDisplay><startCodonNum>1</startCodonNum><startCodonBase>0</startCodonBase><TxIsForward>true</TxIsForward><roiNames>CAPN3_CDS_region1,CAPN3_CDS_region2,CAPN3_CDS_1_2_region3</roiNames></rdgLayer><rdgLayer><name>CAPN3_CDS_1_2_3</name><activeForDisplay>false</activeForDisplay><startCodonNum>1</startCodonNum><startCodonBase>0</startCodonBase><TxIsForward>true</TxIsForward><roiNames>CAPN3_CDS_1_2_3_region1_2,CAPN3_CDS_region2,CAPN3_CDS_region3,CAPN3_CDS_region4,CAPN3_CDS_region5,CAPN3_CDS_region6,CAPN3_CDS_region8,CAPN3_CDS_region11,CAPN3_CDS_region12,CAPN3_CDS_region13,CAPN3_CDS_region14,CAPN3_CDS_1_2_3_region15,CAPN3_CDS_region15,CAPN3_CDS_region16,CAPN3_CDS_region17,CAPN3_CDS_region18,CAPN3_CDS_region19,CAPN3_CDS_region20,CAPN3_CDS_region21,CAPN3_CDS_region22,CAPN3_CDS_region23</roiNames></rdgLayer><rdgLayer><name>CAPN3_CDS_1_2_3_4</name><activeForDisplay>false</activeForDisplay><startCodonNum>1</startCodonNum><startCodonBase>0</startCodonBase><TxIsForward>true</TxIsForward><roiNames>CAPN3_CDS_1_2_3_region1_2,CAPN3_CDS_region2,CAPN3_CDS_region3,CAPN3_CDS_region4,CAPN3_CDS_region5,CAPN3_CDS_region6,CAPN3_CDS_region8,CAPN3_CDS_region11,CAPN3_CDS_region12,CAPN3_CDS_region13,CAPN3_CDS_region14,CAPN3_CDS_region15,CAPN3_CDS_region16,CAPN3_CDS_region17,CAPN3_CDS_region18,CAPN3_CDS_region19,CAPN3_CDS_region20,CAPN3_CDS_region21,CAPN3_CDS_region22,CAPN3_CDS_region23</roiNames></rdgLayer><rdgLayer><name>CAPN3_CDS_1_2_3_4_5</name><activeForDisplay>false</activeForDisplay><startCodonNum>1</startCodonNum><startCodonBase>0</startCodonBase><TxIsForward>true</TxIsForward><roiNames>CAPN3_CDS_1_2_3_region1_2,CAPN3_CDS_region2,CAPN3_CDS_region3,CAPN3_CDS_region4,CAPN3_CDS_region5,CAPN3_CDS_region8,CAPN3_CDS_region11,CAPN3_CDS_region12,CAPN3_CDS_region13,CAPN3_CDS_region14,CAPN3_CDS_region16,CAPN3_CDS_region17,CAPN3_CDS_region18,CAPN3_CDS_region19,CAPN3_CDS_region20,CAPN3_CDS_region21,CAPN3_CDS_region22,CAPN3_CDS_region23</roiNames></rdgLayer><rdgLayer><name>CAPN3_CDS_1_2_3_4_5_6</name><activeForDisplay>false</activeForDisplay><startCodonNum>1</startCodonNum><startCodonBase>0</startCodonBase><TxIsForward>true</TxIsForward><roiNames>CAPN3_CDS_region13,CAPN3_CDS_region14,CAPN3_CDS_1_2_3_region15,CAPN3_CDS_region15,CAPN3_CDS_region16,CAPN3_CDS_region17,CAPN3_CDS_region18,CAPN3_CDS_region19,CAPN3_CDS_region20,CAPN3_CDS_region21,CAPN3_CDS_region22,CAPN3_CDS_region23</roiNames></rdgLayer><rdgLayer><name>CAPN3_CDS_1_2_3_4_5_6_7</name><activeForDisplay>false</activeForDisplay><startCodonNum>1</startCodonNum><startCodonBase>0</startCodonBase><TxIsForward>true</TxIsForward><roiNames>CAPN3_CDS_1_2_3_4_5_6_7_region1,CAPN3_CDS_region18,CAPN3_CDS_region19,CAPN3_CDS_region20,CAPN3_CDS_region21,CAPN3_CDS_region22,CAPN3_CDS_region23</roiNames></rdgLayer><rdgLayer><name>CAPN3_CDS_1_2_3_4_5_6_7_8</name><activeForDisplay>false</activeForDisplay><startCodonNum>1</startCodonNum><startCodonBase>0</startCodonBase><TxIsForward>true</TxIsForward><roiNames>CAPN3_CDS_1_2_3_4_5_6_7_region1,CAPN3_CDS_region18,CAPN3_CDS_region19,CAPN3_CDS_region20,CAPN3_CDS_region21,CAPN3_CDS_region22,CAPN3_CDS_region23</roiNames></rdgLayer><rdgLayer><name>CAPN3target</name><activeForDisplay>false</activeForDisplay><startCodonNum>1</startCodonNum><startCodonBase>0</startCodonBase><TxIsForward>true</TxIsForward><roiNames>5'UTR1,EXON 1,donor 1,acceptor 2,EXON 2,donor 2,acceptor 3,EXON 3,donor 3,acceptor 4,EXON 4,3'UTR 4,acceptor 5,EXON 5non-code,EXON 5,donor 5,CAPN3_gene_1_2,5'UTRvariant1plus,5'UTR 6,EXON 6 variable code,EXON 6,donor 6,5'UTR 7,EXON 7,donor 7,acceptor 8,Exon 8,donor 8,acceptor 9,Exon 9,donor 9,acceptor 10,EXON 10,donor 10,acceptor 11,EXON 11,donor 11,acceptor 12,EXON 12,donor 12,acceptor 13,EXON 13,donor 13,acceptor 14,EXON 14,donor 14,acceptor 15,EXON 15,donor 15,acceptor 16,EXON 16,donor 16,acceptor 17,EXON 17,donor 17,acceptor 18,EXON 18a,EXON 18b,EXON 18c,EXON 18c-prime,EXON 18d-5prime,EXON 18d,donor 18,acceptor 19,EXON 19,EXON 19-3prime1,EXON 19-3prime2,buffer 19,5prime exon 20,EXON 20-5primeUTR,EXON 20,donor 20,acceptor 21,EXON 21,donor 21,acceptor 22,EXON 22,EXON 22-3primeUTR,donor 22,buffer_exon23,EXON 23-5primeUTR,EXON 23,donor 23,acceptor 24,EXON 24,donor24/acceptor25,EXON 25,donor 25,EXON 26 buffer,EXON 26_5primeUTR,EXON 26,donor26/acceptor27,EXON 27,donor 27,acceptor 28,EXON 28,donor 28,acceptor 29,EXON 29,donor 29,acceptor 30,EXON 30,3'UTR</roiNames></rdgLayer><rdgLayer><name>Variant 8</name><activeForDisplay>false</activeForDisplay><startCodonNum>1</startCodonNum><startCodonBase>0</startCodonBase><TxIsForward>true</TxIsForward><roiNames>5'UTR1,EXON 1,donor 1,acceptor 2,EXON 2,donor 2,acceptor 3,EXON 3,donor 3,acceptor 4,EXON 4,3'UTR 4,acceptor 5,EXON 5non-code,EXON 5,donor 5,5'UTR 7,EXON 7,donor 7,acceptor 9,Exon 9,donor 9,acceptor 10,EXON 10,donor 10,acceptor 11,EXON 11,donor 11,acceptor 12,EXON 12,donor 12,acceptor 13,EXON 13,donor 13,acceptor 14,EXON 14,donor 14,acceptor 15,EXON 15,donor 15,acceptor 16,EXON 16,donor 16,acceptor 17,EXON 17,donor 17,acceptor 18,EXON 18b,donor 18,acceptor 19,EXON 19,EXON 19-3prime1,EXON 19-3prime2,buffer 19,acceptor 22,EXON 22,EXON 22-3primeUTR,donor 22,buffer_exon23,EXON 23-5primeUTR,EXON 23,donor 23,acceptor 24,EXON 24,donor24/acceptor25,EXON 25,donor 25,EXON 26 buffer,EXON 26_5primeUTR,EXON 26,donor26/acceptor27,EXON 27,donor 27,acceptor 29,EXON 29,donor 29,acceptor 30,EXON 30,3'UTR</roiNames></rdgLayer><rdgLayer><name>Variant 1muscle</name><activeForDisplay>false</activeForDisplay><startCodonNum>1</startCodonNum><startCodonBase>0</startCodonBase><TxIsForward>true</TxIsForward><roiNames>CAPN3_gene_1_2,5'UTRvariant1plus,5'UTR 6,EXON 6 variable code,EXON 6,donor 6,5'UTR 7,EXON 7,donor 7,acceptor 9,Exon 9,donor 9,acceptor 10,EXON 10,donor 10,acceptor 11,EXON 11,donor 11,acceptor 12,EXON 12,donor 12,acceptor 13,EXON 13,donor 13,acceptor 14,EXON 14,donor 14,acceptor 15,EXON 15,donor 15,acceptor 16,EXON 16,donor 16,acceptor 17,EXON 17,donor 17,acceptor 18,EXON 18a,donor 18a,acceptor 18d,EXON 18d,donor 18,acceptor 19,EXON 19,EXON 19-3prime1,donor 19,acceptor 21,EXON 21,donor 21,acceptor 22,EXON 22,EXON 22-3primeUTR,donor 22,buffer_exon23,EXON 23-5primeUTR,EXON 23,donor 23,acceptor 24,EXON 24,donor24/acceptor25,EXON 25,donor 25,EXON 26 buffer,EXON 26_5primeUTR,EXON 26,donor26/acceptor27,EXON 27,donor 27,acceptor 28,EXON 28,donor 28,acceptor 29,EXON 29,donor 29,acceptor 30,EXON 30,3'UTR</roiNames></rdgLayer><rdgLayer><name>Variant 2</name><activeForDisplay>false</activeForDisplay><startCodonNum>1</startCodonNum><startCodonBase>0</startCodonBase><TxIsForward>true</TxIsForward><roiNames>CAPN3_gene_1_2,5'UTRvariant1plus,5'UTR 6,EXON 6 variable code,EXON 6,donor 6,5'UTR 7,EXON 7,donor 7,acceptor 9,Exon 9,donor 9,acceptor 10,EXON 10,donor 10,acceptor 11,EXON 11,donor 11,acceptor 12,EXON 12,donor 12,acceptor 13,EXON 13,donor 13,acceptor 14,EXON 14,donor 14,acceptor 15,EXON 15,donor 15,acceptor 16,EXON 16,donor 16,acceptor 17,EXON 17,donor 17,acceptor 18,EXON 18a,donor 18a,acceptor 18d,EXON 18d,donor 18,acceptor 19,EXON 19,EXON 19-3prime1,donor 19,acceptor 22,EXON 22,EXON 22-3primeUTR,donor 22,buffer_exon23,EXON 23-5primeUTR,EXON 23,donor 23,acceptor 24,EXON 24,donor24/acceptor25,EXON 25,donor 25,EXON 26 buffer,EXON 26_5primeUTR,EXON 26,donor26/acceptor27,EXON 27,donor 27,acceptor 28,EXON 28,donor 28,acceptor 29,EXON 29,donor 29,acceptor 30,EXON 30,3'UTR</roiNames></rdgLayer><rdgLayer><name>Variant 3</name><activeForDisplay>false</activeForDisplay><startCodonNum>1</startCodonNum><startCodonBase>0</startCodonBase><TxIsForward>true</TxIsForward><roiNames>CAPN3_gene_1_2,5'UTRvariant1plus,5'UTR 6,EXON 6 variable code,EXON 6,donor 6,5'UTR 7,EXON 7,donor 7,acceptor 9,Exon 9,donor 9,acceptor 10,EXON 10,donor 10,acceptor 11,EXON 11,donor 11,acceptor 13,EXON 13,donor 13,acceptor 14,EXON 14,donor 14,acceptor 15,EXON 15,donor 15,acceptor 16,EXON 16,donor 16,acceptor 17,EXON 17,donor 17,acceptor 18,EXON 18a,donor 18a,acceptor 18d,EXON 18d,donor 18,acceptor 19,EXON 19,EXON 19-3prime1,donor 19,buffer_exon23,EXON 23-5primeUTR,EXON 23,donor 23,acceptor 24,EXON 24,donor24/acceptor25,EXON 25,donor 25,EXON 26 buffer,EXON 26_5primeUTR,EXON 26,donor26/acceptor27,EXON 27,donor 27,acceptor 28,EXON 28,donor 28,acceptor 29,EXON 29,donor 29,acceptor 30,EXON 30,3'UTR</roiNames></rdgLayer><rdgLayer><name>Variant 4</name><activeForDisplay>false</activeForDisplay><startCodonNum>1</startCodonNum><startCodonBase>0</startCodonBase><TxIsForward>true</TxIsForward><roiNames>5'UTRvariant 4,EXON 18c,donorvariant4,acceptor 18d,EXON 18d,donor 18,acceptor 19,EXON 19,EXON 19-3prime1,donor 19,acceptor 21,EXON 21,donor 21,acceptor 22,EXON 22,EXON 22-3primeUTR,donor 22,buffer_exon23,EXON 23-5primeUTR,EXON 23,donor 23,acceptor 24,EXON 24,donor24/acceptor25,EXON 25,donor 25,EXON 26 buffer,EXON 26_5primeUTR,EXON 26,donor26/acceptor27,EXON 27,donor 27,acceptor 28,EXON 28,donor 28,acceptor 29,EXON 29,donor 29,acceptor 30,EXON 30,3'UTR</roiNames></rdgLayer><rdgLayer><name>Variant 5</name><activeForDisplay>false</activeForDisplay><startCodonNum>1</startCodonNum><startCodonBase>0</startCodonBase><TxIsForward>true</TxIsForward><roiNames>5prime exon 20,EXON 20-5primeUTR,EXON 20,donor 20,buffer_exon23,EXON 23-5primeUTR,EXON 23,donor 23,acceptor 24,EXON 24,donor24/acceptor25,EXON 25,donor 25,EXON 26 buffer,EXON 26_5primeUTR,EXON 26,donor26/acceptor27,EXON 27,donor 27,acceptor 28,EXON 28,donor 28,acceptor 29,EXON 29,donor 29,acceptor 30,EXON 30,3'UTR</roiNames></rdgLayer><rdgLayer><name>Variant 6</name><activeForDisplay>false</activeForDisplay><startCodonNum>1</startCodonNum><startCodonBase>0</startCodonBase><TxIsForward>true</TxIsForward><roiNames>5prime exon 20,EXON 20-5primeUTR,EXON 20,donor 20,acceptor 21,EXON 21,donor 21,buffer_exon23,EXON 23-5primeUTR,EXON 23,donor 23,acceptor 24,EXON 24,donor24/acceptor25,EXON 25,donor 25,EXON 26 buffer,EXON 26_5primeUTR,EXON 26,donor26/acceptor27,EXON 27,donor 27,acceptor 28,EXON 28,donor 28,acceptor 29,EXON 29,donor 29,acceptor 30,EXON 30,3'UTR</roiNames></rdgLayer><rdgLayer><name>Variant 7</name><activeForDisplay>false</activeForDisplay><startCodonNum>1</startCodonNum><startCodonBase>0</startCodonBase><TxIsForward>true</TxIsForward><roiNames>5'UTR1,EXON 1,donor 1,acceptor 2,EXON 2,donor 2,acceptor 3,EXON 3,donor 3,acceptor 4,EXON 4,3'UTR 4,acceptor 5,EXON 5non-code,EXON 5,donor 5,5'UTR 7,EXON 7,donor 7,acceptor 9,Exon 9,donor 9,acceptor 10,EXON 10,donor 10,acceptor 11,EXON 11,donor 11,acceptor 12,EXON 12,donor 12,acceptor 13,EXON 13,donor 13,acceptor 14,EXON 14,donor 14,acceptor 15,EXON 15,donor 15,acceptor 16,EXON 16,donor 16,acceptor 17,EXON 17,donor 17,acceptor 18,EXON 18a,donor 18a,acceptor 18d,EXON 18d,donor 18,acceptor 19,EXON 19,EXON 19-3prime1,EXON 19-3prime2,buffer 19,acceptor 22,EXON 22,EXON 22-3primeUTR,donor 22,buffer_exon23,EXON 23-5primeUTR,EXON 23,donor 23,acceptor 24,EXON 24,donor24/acceptor25,EXON 25,donor 25,EXON 26 buffer,EXON 26_5primeUTR,EXON 26,donor26/acceptor27,EXON 27,donor 27,acceptor 28,EXON 28,donor 28,acceptor 29,EXON 29,donor 29,acceptor 30,EXON 30,3'UTR</roiNames></rdgLayer><rdgLayer><name>Variant 9</name><activeForDisplay>false</activeForDisplay><startCodonNum>1</startCodonNum><startCodonBase>0</startCodonBase><TxIsForward>true</TxIsForward><roiNames>5'UTR1,EXON 1,donor 1,acceptor 2,EXON 2,donor 2,acceptor 3,EXON 3,donor 3,acceptor 4,EXON 4,3'UTR 4,acceptor 5,EXON 5non-code,EXON 5,donor 5,5'UTR 7,EXON 7,donor 7,acceptor 8,Exon 8,donor 8,acceptor 9,Exon 9,donor 9,acceptor 10,EXON 10,donor 10,acceptor 11,EXON 11,donor 11,acceptor 12,EXON 12,donor 12,acceptor 13,EXON 13,donor 13,acceptor 14,EXON 14,donor 14,acceptor 15,EXON 15,donor 15,acceptor 16,EXON 16,donor 16,acceptor 17,EXON 17,donor 17,acceptor 18,EXON 18a,donor 18a,acceptor 18d,EXON 18d,donor 18,acceptor 19,EXON 19,EXON 19-3prime1,EXON 19-3prime2,buffer 19,acceptor 22,EXON 22,EXON 22-3primeUTR,donor 22,buffer_exon23,EXON 23-5primeUTR,EXON 23,donor 23,acceptor 24,EXON 24,donor24/acceptor25,EXON 25,donor 25,EXON 26 buffer,EXON 26_5primeUTR,EXON 26,donor26/acceptor27,EXON 27,donor 27,acceptor 28,EXON 28,donor 28,acceptor 29,EXON 29,donor 29,acceptor 30,EXON 30,3'UTR</roiNames></rdgLayer></rdgLayers><activeLayer>Layer 1</activeLayer><resequencingData><assayInformationFile/><amplicons/></resequencingData></rdgLayout><genotypicData><variantsTableFormat>General</variantsTableFormat></genotypicData><codonTable><tableName>standard</tableName><tableRules><rule>AAAK</rule><rule>AACN</rule><rule>AAGK</rule><rule>AATN</rule><rule>ACAT</rule><rule>ACCT</rule><rule>ACGT</rule><rule>ACTT</rule><rule>AGAR</rule><rule>AGCS</rule><rule>AGGR</rule><rule>AGTS</rule><rule>ATAI</rule><rule>ATCI</rule><rule>ATGM</rule><rule>ATTI</rule><rule>CAAQ</rule><rule>CACH</rule><rule>CAGQ</rule><rule>CATH</rule><rule>CCAP</rule><rule>CCCP</rule><rule>CCGP</rule><rule>CCTP</rule><rule>CGAR</rule><rule>CGCR</rule><rule>CGGR</rule><rule>CGTR</rule><rule>CTAL</rule><rule>CTCL</rule><rule>CTGL</rule><rule>CTTL</rule><rule>GAAE</rule><rule>GACD</rule><rule>GAGE</rule><rule>GATD</rule><rule>GCAA</rule><rule>GCCA</rule><rule>GCGA</rule><rule>GCTA</rule><rule>GGAG</rule><rule>GGCG</rule><rule>GGGG</rule><rule>GGTG</rule><rule>GTAV</rule><rule>GTCV</rule><rule>GTGV</rule><rule>GTTV</rule><rule>TAA*</rule><rule>TACY</rule><rule>TAG*</rule><rule>TATY</rule><rule>TCAS</rule><rule>TCCS</rule><rule>TCGS</rule><rule>TCTS</rule><rule>TGA*</rule><rule>TGCC</rule><rule>TGGW</rule><rule>TGTC</rule><rule>TTAL</rule><rule>TTCF</rule><rule>TTGL</rule><rule>TTTF</rule></tableRules></codonTable><variantStyleSettings><assignedVariantStyles><knownSubstitutionStyle>Cyan</knownSubstitutionStyle><knownInsertionStyle>Black</knownInsertionStyle><knownDeletionStyle>Red</knownDeletionStyle><unknownSubstitutionStyle>Blue</unknownSubstitutionStyle><unknownInsertionStyle>Green</unknownInsertionStyle><unknownDeletionStyle>Magenta</unknownDeletionStyle><crucialPositionStyle>Blue</crucialPositionStyle><knownAaDeletionStyle>Red</knownAaDeletionStyle><knownAaInsertionStyle>Black</knownAaInsertionStyle><knownAaSubstitutionStyle>Cyan</knownAaSubstitutionStyle><unknownAaDeletionStyle>Magenta</unknownAaDeletionStyle><unknownAaInsertionStyle>Green</unknownAaInsertionStyle><unknownAaSubstitutionStyle>Blue</unknownAaSubstitutionStyle><silentMutationStyle>Red</silentMutationStyle></assignedVariantStyles><variantStylesList/></variantStyleSettings><comments>added 5'UTR in word then back into .gb file. Also highlight non-coding vs. coding and add AA. and exons to 30\nLayer 13 is now variant 8 and layer 14 is variant 1 (the original muscle variant) and all 9 Variants\nOn 02/01/08 I added a reference sequence to try to extend the EXON 6 5'UTR from bse number 11881 back to 11240 even though you can't go back and change layer 1 once you have cut out sequence from it. We'll see if it works?</comments></rdg><analysisDefaults><dataStoreObject version="3"><guid>0</guid><createDateTime><year>2005</year><month>4</month><date>27</date><hour>14</hour><minute>18</minute><second>5</second></createDateTime><lastModTime><year>2008</year><month>9</month><date>30</date><hour>11</hour><minute>25</minute><second>1</second></lastModTime><userName>Dickbennett</userName><name>UCDSdmddefaults</name><creationUser>Dickbennett: Dick Bennett</creationUser><source>UCDSdmddefaults copied on 24 Jun 2008 at 16:13:13 EDT</source></dataStoreObject><comments></comments><projectSettings><extensionPenalty>1.0</extensionPenalty><gapPenalty>30.0</gapPenalty><useCoupledAlignment>true</useCoupledAlignment></projectSettings><specimenSettings><extensionPenalty>8.5</extensionPenalty><gapPenalty>22.5</gapPenalty><dontBasecall>true</dontBasecall><dontNibble>false</dontNibble><numMatches>20</numMatches></specimenSettings><analysisProtocol><dataStoreObject version="3"><guid>0</guid><createDateTime><year>2005</year><month>4</month><date>27</date><hour>13</hour><minute>31</minute><second>4</second></createDateTime><lastModTime><year>2008</year><month>9</month><date>30</date><hour>11</hour><minute>25</minute><second>1</second></lastModTime><userName>Dickbennett</userName><name>UCDSprotocol1</name><creationUser>Dickbennett: Dick Bennett</creationUser><source>UCDSprotocol1 copied on 05 Oct 2007 at 18:58:33 EDT</source></dataStoreObject><protocolBlob>&lt;?xml version=&quot;1.0&quot; encoding=&quot;UTF-8&quot; standalone=&quot;yes&quot;?>\n&lt;AnalysisProtocolContainer doAnalysis=&quot;true&quot; name=&quot;UCDSprotocol1&quot; guid=&quot;DummyGUID&quot; version=&quot;2&quot;>&lt;AnalysisProtocol version=&quot;7&quot; doAnalysis=&quot;true&quot; guid=&quot;DummyGUID&quot; name=&quot;Basecaller&quot;>&lt;AnalysisSettings version=&quot;7&quot; name=&quot;BasecallerSettings&quot;>&lt;Parameter name=&quot;BasecallerName&quot;>&lt;value>KB.bcp&lt;/value>&lt;/Parameter>&lt;Parameter name=&quot;Description&quot;>&lt;value>copied on 05 Oct 2007 at 18:58:33 EDT&lt;/value>&lt;/Parameter>&lt;Parameter name=&quot;MobilityFileName&quot;>&lt;value>KB_3730_POP7_BDTv3.mob&lt;/value>&lt;/Parameter>&lt;Parameter name=&quot;MatrixFileName&quot;>&lt;value>&lt;/value>&lt;/Parameter>&lt;Parameter name=&quot;WriteSeqFile&quot;>&lt;value>false&lt;/value>&lt;/Parameter>&lt;Parameter name=&quot;WriteClearRange&quot;>&lt;value>false&lt;/value>&lt;/Parameter>&lt;Parameter name=&quot;WriteSCFFile&quot;>&lt;value>false&lt;/value>&lt;/Parameter>&lt;Parameter name=&quot;WritePHREDFile&quot;>&lt;value>false&lt;/value>&lt;/Parameter>&lt;Parameter name=&quot;SeqFileFormat&quot;>&lt;value>0&lt;/value>&lt;/Parameter>&lt;Parameter name=&quot;ProcessedDataProfile&quot;>&lt;value>0.0&lt;/value>&lt;/Parameter>&lt;Parameter name=&quot;NCallQvThreshold&quot;>&lt;value>0&lt;/value>&lt;/Parameter>&lt;/AnalysisSettings>&lt;AnalysisSettings version=&quot;7&quot; name=&quot;MobilitySettings&quot;>&lt;Parameter name=&quot;MobilityFileName&quot;>&lt;value>KB_3730_POP7_BDTv3.mob&lt;/value>&lt;/Parameter>&lt;Parameter name=&quot;MobilityFileContents&quot;>&lt;value>QUJJRgBldGRpcgAAAAED/wAcAAAACAAAAdwAAACXAAAAAP//////////////////////////////\r\n////////////////////////////////////////////////////////////////////////////\r\n//////////////////8WS0JfMzczMF9QT1A3X0JEVHYzLmJjY0NNTlQAAAABABIAAQAAAAEAAAAB\r\nAAAAAAAAAABDTkFNAAAAAQASAAEAAAAXAAAAFwAAAIAAAAAARFlFXwAAAAEABAACAAAAAQAAAAIA\r\nAwAAAAAAAEZXT18AAAABAAIAAQAAAAQAAAAER0FUQwAAAABTSEZDAAAAAQAEAAIAAAABAAAAAgAA\r\nAAAAAAAAU0hGRAAAAAEABAACAAAAAQAAAAIAAAAAAAAAAFNIRk4AAAABAAQAAgAAAAEAAAACAAAA\r\nAAAAAABTSEZTAAAAAQAEAAIAAAABAAAAAgAAAAAAAAAAAAAAAAAAAAAAAAAAAAAAAAAAAAAAAAAA\r\nAAAAAAAAAAAAAAAAAAAAAAAAAAAAAAAAAAAAAAAAAAAAAAAAAAAAAAAAAAAAAAAAAAAAAAAAAAAA\r\nAAAAAAAAAAAAAAAAAAAAAAAAAAAAAAAAAAAAAAAAAAAAAAAAAAAAAAAAAAAAAAAAAAAAAAAAAAAA\r\nAAAAAAAAAAAAAAAAAAAAAAAAAAAAAAAAAAAAAAAAAAAAAAAAAAAAAAAAAAAAAAAAAAAAAAAAAAAA\r\nAAAAAAAAAAAAAAAAAAAAAAAAAAAAAAAAAAAAAAAAAAAAAAAAAAAAAAAAAAAAAAAAAAAAAAAAAAAA\r\n&lt;/value>&lt;/Parameter>&lt;/AnalysisSettings>&lt;AnalysisSettings version=&quot;7&quot; name=&quot;BasecallerParamsSettings&quot;>&lt;Parameter name=&quot;StopPoint&quot;>&lt;value>0&lt;/value>&lt;/Parameter>&lt;Parameter name=&quot;AverageSpacing&quot;>&lt;value>0.0&lt;/value>&lt;/Parameter>&lt;Parameter name=&quot;StartPoint&quot;>&lt;value>0&lt;/value>&lt;/Parameter>&lt;Parameter name=&quot;BaseOneLocation&quot;>&lt;value>0&lt;/value>&lt;/Parameter>&lt;/AnalysisSettings>&lt;AnalysisSettings version=&quot;7&quot; name=&quot;EndBaseSettings&quot;>&lt;Parameter name=&quot;StopAtPCRStop&quot;>&lt;value>false&lt;/value>&lt;/Parameter>&lt;Parameter name=&quot;StopAfterNumNs&quot;>&lt;value>false&lt;/value>&lt;/Parameter>&lt;Parameter name=&quot;MaxNumNs&quot;>&lt;value>20&lt;/value>&lt;/Parameter>&lt;Parameter name=&quot;StopAfterNumNsInXBases&quot;>&lt;value>false&lt;/value>&lt;/Parameter>&lt;Parameter name=&quot;NumNsPerXBaseInterval&quot;>&lt;value>5&lt;/value>&lt;/Parameter>&lt;Parameter name=&quot;XBaseInterval&quot;>&lt;value>10&lt;/value>&lt;/Parameter>&lt;Parameter name=&quot;StopAfterNumBases&quot;>&lt;value>false&lt;/value>&lt;/Parameter>&lt;Parameter name=&quot;MaxBasesToCall&quot;>&lt;value>800&lt;/value>&lt;/Parameter>&lt;/AnalysisSettings>&lt;AnalysisSettings version=&quot;7&quot; name=&quot;MixedBasesSettings&quot;>&lt;Parameter name=&quot;CallMixedBases&quot;>&lt;value>true&lt;/value>&lt;/Parameter>&lt;Parameter name=&quot;SecondaryPeakThreshold&quot;>&lt;value>25.0&lt;/value>&lt;/Parameter>&lt;/AnalysisSettings>&lt;AnalysisSettings version=&quot;7&quot; name=&quot;ClearRangeSettings&quot;>&lt;Parameter name=&quot;UseConfidenceRange&quot;>&lt;value>false&lt;/value>&lt;/Parameter>&lt;Parameter name=&quot;UseClearRangeThreshold&quot;>&lt;value>false&lt;/value>&lt;/Parameter>&lt;Parameter name=&quot;UseIdentificationOfNcalls&quot;>&lt;value>false&lt;/value>&lt;/Parameter>&lt;Parameter name=&quot;UseReferenceTrimming&quot;>&lt;value>false&lt;/value>&lt;/Parameter>&lt;Parameter name=&quot;FirstBase&quot;>&lt;value>20&lt;/value>&lt;/Parameter>&lt;Parameter name=&quot;UseLastBase&quot;>&lt;value>true&lt;/value>&lt;/Parameter>&lt;Parameter name=&quot;LastBase&quot;>&lt;value>550&lt;/value>&lt;/Parameter>&lt;Parameter name=&quot;BasesToTrimFrom3PrimeEnd&quot;>&lt;value>20&lt;/value>&lt;/Parameter>&lt;Parameter name=&quot;MaxLowQualityBases&quot;>&lt;value>4&lt;/value>&lt;/Parameter>&lt;Parameter name=&quot;CvThreshold&quot;>&lt;value>20&lt;/value>&lt;/Parameter>&lt;Parameter name=&quot;LowQualityWindow&quot;>&lt;value>20&lt;/value>&lt;/Parameter>&lt;Parameter name=&quot;MaxAmbiguities&quot;>&lt;value>4&lt;/value>&lt;/Parameter>&lt;Parameter name=&quot;AmbiguityWindow&quot;>&lt;value>20&lt;/value>&lt;/Parameter>&lt;Parameter name=&quot;UseM13Masking&quot;>&lt;value>true&lt;/value>&lt;/Parameter>&lt;/AnalysisSettings>&lt;AnalysisSettings version=&quot;7&quot; name=&quot;BCPSettings&quot;>&lt;Parameter name=&quot;BCPFileName&quot;>&lt;value>KB.bcp&lt;/value>&lt;/Parameter>&lt;Parameter name=&quot;BCPFileContents&quot;>&lt;value># 5Prime Basecaller Paramters&lt;/value>&lt;/Parameter>&lt;/AnalysisSettings>&lt;AnalysisSettings version=&quot;7&quot; name=&quot;FilterSettings&quot;>&lt;Parameter name=&quot;MaxPctMixedBases&quot;>&lt;value>100.0&lt;/value>&lt;/Parameter>&lt;Parameter name=&quot;MaxPctNs&quot;>&lt;value>100.0&lt;/value>&lt;/Parameter>&lt;Parameter name=&quot;MinClearLength&quot;>&lt;value>10&lt;/value>&lt;/Parameter>&lt;Parameter name=&quot;MinQualityValue&quot;>&lt;value>10&lt;/value>&lt;/Parameter>&lt;Parameter name=&quot;SkipFilteringForHim&quot;>&lt;value>true&lt;/value>&lt;/Parameter>&lt;/AnalysisSettings>&lt;/AnalysisProtocol>&lt;/AnalysisProtocolContainer>\n\n</protocolBlob></analysisProtocol><alwaysUseDefaultAP>true</alwaysUseDefaultAP></analysisDefaults><displaySettings><dataStoreObject version="3"><guid>0</guid><createDateTime><year>2008</year><month>9</month><date>30</date><hour>11</hour><minute>14</minute><second>25</second></createDateTime><lastModTime><year>2008</year><month>9</month><date>30</date><hour>11</hour><minute>25</minute><second>1</second></lastModTime><userName>Dickbennett</userName><name>UCDSdisply_unk_var_only</name><creationUser>Dickbennett: Dick Bennett</creationUser><source>UCDSdisply_unk_var_only copied on 30 Oct 2008 at 11:24:55 EST</source></dataStoreObject><comments></comments><basesDisplaySettings><font><fontSize>12</fontSize><fontStyle>0</fontStyle><fontName>Monospaced</fontName></font><insertion>~</insertion><ambiguity>*</ambiguity><colorA>-16711936</colorA><colorC>-16776961</colorC><colorG>-16777216</colorG><colorT>-65536</colorT><colorOther>-8355712</colorOther><baseScale>10</baseScale><cvRange1>-65536</cvRange1><cvRange2>-256</cvRange2><cvRange3>-16776961</cvRange3><cvInterval1>15</cvInterval1><cvInterval2>25</cvInterval2><baseStyle>0</baseStyle></basesDisplaySettings><electropherogramSettings><rowHeight>72</rowHeight><verticalScale>72</verticalScale><countPerTickHorizontal>0</countPerTickHorizontal><countPerTickVertical>0</countPerTickVertical><verticalDisplay>1</verticalDisplay></electropherogramSettings><viewDisplaySettings><projectViewMode>0</projectViewMode><viewDots>true</viewDots><widthEpWindow>100</widthEpWindow><viewInversed>false</viewInversed><viewColumn>true</viewColumn><viewOrigSeq>true</viewOrigSeq><viewAlignedEP>true</viewAlignedEP><viewOverview>true</viewOverview><viewSpecimenCVs>true</viewSpecimenCVs><viewSampleCVs>true</viewSampleCVs><italicizeReverseStrand>true</italicizeReverseStrand><clearRangeColor>-16711936</clearRangeColor><viewAllEPs>false</viewAllEPs><enableAmpliconSettings>false</enableAmpliconSettings><zoomFactor>1.0</zoomFactor><ampliconCoverageColor>-2687018</ampliconCoverageColor><tabJump><nextTenthBase>false</nextTenthBase><nextLowCVBase>false</nextLowCVBase><nextMedCVBase>false</nextMedCVBase><nextHighCVBase>false</nextHighCVBase><nextKnownVariant>false</nextKnownVariant><nextUnknownVariant>true</nextUnknownVariant><nextAmbiguity>false</nextAmbiguity><nextConsensusMixedPure>false</nextConsensusMixedPure><nextUserEdit>false</nextUserEdit><nextDiscrepancy>false</nextDiscrepancy></tabJump><AaTabJump><nextTenthBase>false</nextTenthBase><nextLowCVBase>false</nextLowCVBase><nextMedCVBase>false</nextMedCVBase><nextHighCVBase>false</nextHighCVBase><nextKnownVariant>true</nextKnownVariant><nextUnknownVariant>true</nextUnknownVariant><nextAmbiguity>false</nextAmbiguity><nextConsensusMixedPure>false</nextConsensusMixedPure><nextUserEdit>false</nextUserEdit><nextDiscrepancy>false</nextDiscrepancy></AaTabJump><NT_SummaryRow>true</NT_SummaryRow><NT_VariantsRow>true</NT_VariantsRow><NT_IndexRow>true</NT_IndexRow><NT_ReferenceRow>true</NT_ReferenceRow><NT_ReferenceAARow>true</NT_ReferenceAARow><C_SummaryRow>true</C_SummaryRow><C_VariantsRow>true</C_VariantsRow><C_IndexRow>true</C_IndexRow><C_ReferenceRow>true</C_ReferenceRow><AA_SummaryRow>true</AA_SummaryRow><AA_VariantsRow>true</AA_VariantsRow><AA_IndexRow>true</AA_IndexRow><AA_ReferenceAARow>true</AA_ReferenceAARow><shownGTfg>-1256035</shownGTfg><shownGTbg>-1256035</shownGTbg><hiddenGTfg>-1256035</hiddenGTfg><hiddenGTbg>-1256035</hiddenGTbg></viewDisplaySettings></displaySettings></projectTemplate></csa>
