# Supplementary material for: Automated DNA mutation detection using universal conditions direct sequencing: application to ten muscular dystrophy genes
Source: BMC Genet. 2009 Oct 18;10:66. doi: 10.1186/1471-2156-10-66 (PMC2781300; doi:10.1186/1471-2156-10-66)
Supplement: Additional file 17 — DMD_RSS000009308V01_3730_01.pt. SeqScape™ template file for DMD. This file must be downloaded and saved (not opened) and the file name must be changed to add .pt at the end of the file name just before the .ctf extension. For example, change file name from 1471-2156/10/66/suppl/S17.ctf to 1471-2156/10/66/suppl/S17.pt.ctf. The file can then be successfully imported into the SeqScape application (ABI). [file 1471-2156-10-66-S17.ctf › templates//DMD_RSS000009308V01_3730_01.xml]

<?xml version="1.0" encoding="UTF-8"?>
<csa><projectTemplate><dataStoreObject version="3"><guid>0</guid><createDateTime><year>2003</year><month>9</month><date>27</date><hour>16</hour><minute>3</minute><second>51</second></createDateTime><lastModTime><year>2008</year><month>9</month><date>30</date><hour>11</hour><minute>48</minute><second>14</second></lastModTime><userName>Dickbennett</userName><name>DMD_RSS000009308V01_3730_01</name><creationUser>unknown</creationUser><source>DMD_RSS000009308V01_3730_01 imported on 18 May 2005 at 16:26:16 EDT</source></dataStoreObject><comments>DMD_RSS000009308V01_3730_01</comments><rdg><dataStoreObject version="3"><guid>0</guid><createDateTime><year>2003</year><month>9</month><date>27</date><hour>16</hour><minute>3</minute><second>51</second></createDateTime><lastModTime><year>2008</year><month>9</month><date>30</date><hour>11</hour><minute>48</minute><second>14</second></lastModTime><userName>Dickbennett</userName><name>DMD_RSS000009308V01_3730_01_RDG</name><creationUser>unknown</creationUser><source>DMD_RSS000009308V01_3730_01</source></dataStoreObject><rdgLayout><comments>DMD (BMD,DXS142,DXS164,DXS206,DXS230,DXS239,DXS268,DXS269,DXS270,DXS272)</comments><referenceSegments><referenceSegment><name>DMD_exonRegion1</name><sequence>GTGTTTGTTATACAAAAATCAAATGGAAGTAGAATAGCTAAAATGTATGAGTACTTGCACACAAAGCACACACACACACACACACACACACACACACCATAACCCCTTAGGAAAACACTATTTCAGAATAGCGATATTGGCATATTTCACATATGCTAAATGAGTTATTCCTTATAGTTTCATAATGTAACTATGAAACCAGCTGTCTGTTTACTTTTTGTGGTAGGGGGGATAGCTTTCCTAACAAACTAAATACCTAATACAAATCTGAGAGGAAACATATGATTTTATTAATTTTTCTCATGAAAACACTTAAACTTTCTTGTGTTATAATTTCAAACCATAAGTGCCCCCAAGACAGGCAAACTTGGAAGTTTTAGAGAAAATTATACGGTATAATTGATAACAATTACAGTTTCTTTTAACAAATACTGATTCACGATTAGTATTTTTAAAATACAAAATGCATTTTCCTGAATAGCATTTATTTACTTGTTAAAGAAGTTGTGTAAGAGATTCAGCTAATCTAATTTCTTACTTTGTGAAGAAATCACTCATCTAAAGTCAAAATATCAAGTATAAAGTCTACCCTTGGGAGAAGCATACAGGGTGCCAGACTTTAAATATCTCCAGTGTGCAAAATAAATAATATTTTCTTGAAATATCCTCTTATTTGAAAATTTGCTATAGAGTCACAAGAGGCAAATTCCATTTGAGAAAGTGCATGCTATATTTTACAACGCAGAAATGTGGAGCTGAGCACACAACATCTTATTGCAAAAGTACAATTCAGAAGAGAGTTTTTACCCTTAAAAGGCTGTGAAGATAAGTAAAAATCAGCCAAAATTTCAGTGTGAATAATATGATGTTTGGCGAGGAACTCTACTATTGTTACACTTAGGAAAATAATCTAATCCAAAGGCTTTGCATCTGTACAGAAGAGCGAGTAGATACTGAAAGAGATTTGCAGATCCACTGTTTTTTAGGCAGGAAGAATGCTCGTTAAATGCAAACGCTGCTCTGGCTCATGTGTTTGCTCCGAGGTATAGGTTTTGTTCGACTGACGTATCAGATAGTCAGAGTGGTTACCACACCGACGTTGTAGCAGCTGCATAATAAATGACTGAAAGAATCATGTTAGGCATGCCCACCTAACCTAACTTGAATCATGCGAAAGGGGAGCTGTTGGAATTCAAATAGACTTTCTGGTTCCCAGCAGTCGGCAGTAATAGAATGCTTTCAGGAAGATGACAGAATCAGGAGAAAGATGCTGTTTTGCACTATCTTGATTTGTTACAGCAGCCAACTTATTGGCATGATGGAGTGACAGGAAAAACAGCTGGCATGGAAGGTAGGATTATTAAAGCTATTACATCATTACAAATACAATTAGAAGCTGGCCATGACAAAGCATATGTTTGAACAAGCAGCTGTTGGTAGCTGGGGTTTGTTGCCGAGCTCTTCAAACTCTGCAAACAGTGTTGCTTTTACAGAATGGATTTTAAAATTGCCTTGTGCTGCGTTAGATTTTGGGGAGG</sequence><startNumber>0</startNumber><index>0</index></referenceSegment><referenceSegment><name>DMD_exonRegion2</name><sequence>ATATTAATCAGAACACAGTTGAGCATTGTTTGAATTCACAGAGCTTGCCATGCTGGAAGCACAACCTTATATGTAGTGACCATGGACAGTCCTATTATGGGAAACCAACTTGAGAGAGAAGGCGGGTCACTTGCTTGTGCGCAGGTCCTGGAATTTGAAATATCCGGGGGCCTCTACAGAATCCTGGCATCAGTTACTGTGTTGACTCACTCAGTGTTGGGATCACTCACTTTCCCCCTACAGGACTCAGATCTGGGAGGCAATTACCTTCGGAGAAAAACGAATAGGAAAAACTGAAGTGTTACTTTTTTTAAAGCTGCTGAAGTTTGTTGGTTTCTCATTGTTTTTAAGCCTACTGGAGCAATAAAGTTTGAAGAACTTTTACCAGGTTTTTTTTATCGCTGCCTTGATATACACTTTTCAAAATGCTTTGGTGGGAAGAAGTAGAGGACTGTTGTAAGTACAAAGTAACTAAAAATATATTTTACTGTGGCATAACGTTTAGTTTGTGACAAGCTCAC</sequence><startNumber>128872</startNumber><index>1</index></referenceSegment><referenceSegment><name>DMD_exonRegion3</name><sequence>GTCTCTTCTTTTTGCTTCCTTCTCTGCTTCTTTTTCTTTTTCACTAACACCAGTTTGCATAAATGAGTGCACTGTCGAGTTCACGTGAATACCAGACAAAAATACAGGTGTCTTCATAATAATCAGCTCCTCTAAGTCTACTTTCCAGTTTCTGCTTCAGACTCAGATAAATCCTATATAAAGCAGACGACACAGTTATTTCTAGAGGAACTGAGGTTACTGATTAGAAGGGAACGTAATCAGGTAGATTGAGCCGGTGAGGGAAGAAACCATTGCTGTGAGAGGGGAGTGTTTGCAAAATGCTGTCTGTGAAGCTGAATCTGTGAGAACACCTCACTATTCACGGCAACCGGAGTGGAAGAAACAGGTGCAAAAAGATTGTGTGTTTGTCTGCTTTTGTGAGGCTGGTCAGAGATTCTGTGCCTGCTTTATCTGTGCTTGGCTATGACTCTACCTCCAGGTTTACCATACCCCATAGAATGTGTAAGAGAAAAGTACCAACAGGGAAATCAGCAAAAAGCTTTCCTATGAAGGTGTGTAGCCAGCCTCCGCAGAATTTGAAATGTCTGAGGTCTCATCTGGTGAGTAAAAGCTGCAGATAAATGCAACAGCCATTCAGAAGAATGATAAATTCCACAAGCATTCAGAAGCAGGCTTCCCTAAAGGTGACTCTTTTGGTCAATTTGCAACCCCTGGGATATATTTGGATGACTCCTGTTCCATATGCCTTTCTATAAAAGTTAAATTGGGGCTTTTGTTGTGAGGAAGGGAAGAAAGGGGTTTGACACCAATAACCTATAGGATAAT</sequence><startNumber>211882</startNumber><index>2</index></referenceSegment><referenceSegment><name>DMD_exonRegion4</name><sequence>TTAATTCCATTTATCAATGAATGTAATACTAAATGTAAAAAAACACTAACACATCATAATGGAAAGTTACTTTGGTTGTAAAATATGAATTATATTTAAAGTTGCTTCCTAACTTTTATTTTTTTATTTTGCATTTTAGATGAAAGAGAAGATGTTCAAAAGAAAACATTCACAAAATGGGTAAATGCACAATTTTCTAAGGTAAGAATGGTTTGTTACTTTACTTTTAAGATCTAAGTTGTGAAATTTTCAAAATGGACTATGTACCTGTGTATCTTAAAAATCCGTTTTATTTCTCTCATAGTGTCATTTTATTTTAGCTGTGCAAATCTGGAAATATTATGTTCACTCTTATTTAAGGAGTAAGCAGCAGAAGATATGGCAAAGATACACTATTTAATTATATAAAATGTATATCTTTGATTCTTCTTGACAATGTGAGTTTCTTTAATGACATGAGTCCTCAGAGTTTATAGCTGCAATCTTCCATCAAGTAGCTAGAATATGT</sequence><startNumber>320270</startNumber><index>3</index></referenceSegment><referenceSegment><name>DMD_exonRegion5</name><sequence>TCATGCCTGTATTTTTTCTCTCCTTCATAGAATCTATATTCATTTCAGTGAATTAATTAGATCATTTAGGGTATAAATCTCTTACTCTTGCTATTCAAACTAATTCAAATAGACTTGACCTATGATAAAATTTTTAAATTTTTTTTGTCATTTGAACTTTCCTTTTTTCATCCGTCATCTTCGGCAGATTAATTATGCACACTAATTATCCTTAAATATAGCTTTAGTTTTCAAAAGGGGATAATCGTGAAAATGTATCATTGGAAGTGTGCTTTGTTAAATTGAGTGTATTTTTTTTAATTTCAGTTTGGGAAGCAGCATATTGAGAACCTCTTCAGTGACCTACAGGATGGGAGGCGCCTCCTAGACCTCCTCGAAGGCCTGACAGGGCAAAAACTGGTATGTGACTTATTTTTAAGAAAGTTAACTTTAAACTTAGTAGAATTTCAGACCAGAAACTGACAACATAGTTTTATGACATCTAGTAGAATGACTAGGTACTGATTGAAACAGCAATACCTATTCCTTAGTAAAGCAACCTCGTATGATTTTCATT</sequence><startNumber>490483</startNumber><index>4</index></referenceSegment><referenceSegment><name>DMD_exonRegion6</name><sequence>AAGTATTTAGATTCATTATATTAATGCCTCACAGGCTCTGTTCGTTTACAATATTCAAGCTTAATAGTGAAATTATAAATGGTTTCATTTCTAGTAGATTGTCGGTCTCTCTGCTGGTCAGTGAACACTCTTTTGTTTTGTTCTCAGCCAAAAGAAAAAGGATCCACAAGAGTTCATGCCCTGAACAATGTCAACAAGGCACTGCGGGTTTTGCAGAACAATAATGTAAGTAGTACCCTGGACAAGGTCTGGATGCTGTGACACAGCATGCTTCATGTTTGAGTGAGGGCTTTGGCCCCAAATGCAGAGAAAGTATTTCAAATTCTCTTGTAAATCAGACCAGTTCTTACTGAGAGCACATGTTGTAATTCGTGTATGCCTGATTGTGGCTAATATAATTCAGGAAGCAAATGCAT</sequence><startNumber>495602</startNumber><index>5</index></referenceSegment><referenceSegment><name>DMD_exonRegion7</name><sequence>AAGTACTGGTGAATTTTTCTGAGTTGTAATTCCATACTAGAAAGCATATCTTAATTTTAAACATACTTTATGACATTTTATTTGGAGATACTCCAGTTGACCTCTTTAATCTGCAGTAATCTATTCATGTGCTGAAAGTAAATATATTTGGGGTGCTTGTTTGTTATGGAAAGTGATTTTACACATGCATTTTGTTTAATTTTTAGATTATTTTCAAAAAGCTTCAATGCTAAGTCTCTGAAAATAGCTAAATGCAATTACCTTCACGTTTTTATTATTATTATTATTGCAACTAGGCATTTGGTCTCTTACCTTCAAATGTTTTACCCCTTTCTTTAACAGGTTGATTTAGTGAATATTGGAAGTACTGACATCGTAGATGGAAATCATAAACTGACTCTTGGTTTGATTTGGAATATAATCCTCCACTGGCAGGTAAGAATCCTGATGAATGGTTTCCTTTTGGGTAACATTAATCTTGTTTTTTAATTTTTACCCTTGACGTGTGAAACAAATGTGTATTTCTAACAATAACAAA</sequence><startNumber>516880</startNumber><index>6</index></referenceSegment><referenceSegment><name>DMD_exonRegion8</name><sequence>AGTAATAGTGAACACATTCAGTAAATGGTATGGCATAGATACCAATGAATCAGAATAGACTCCTAGCCTTTGAGAATAGACTTAACTTCTGGTAGAATCTATTATGTCTCATTACTAATTGGCCCTAAAATTTCTATTTATCACTGAAGATCAAGGACATTCATATTTAAGTTTGCATGGTTCTTGCTCAAGGAATGCATTTTCTTATGAAAATTTATTTCCACATGTAGGTCAAAAATGTAATGAAAAATATCATGGCTGGATTGCAACAAACCAACAGTGAAAAGATTCTCCTGAGCTGGGTCCGACAATCAACTCGTAATTATCCACAGGTTAATGTAATCAACTTCACCACCAGCTGGTCTGATGGCCTGGCTTTGAATGCTCTCATCCATAGTCATAGGTAAGAAGATTACTGAGACATTAAATAACTTGTAAAAGTGGTGATTTAGACTCTGATGACATATTTTTC</sequence><startNumber>523739</startNumber><index>7</index></referenceSegment><referenceSegment><name>DMD_exonRegion9</name><sequence>ATGAAAATTAAGCATGGAAGTAAATCTCATGGAACATTCTAGATTGATTTATATTTGTCTTTGTGTATGTGTGTATGTGTATGTGTTTTAGGCCAGACCTATTTGACTGGAATAGTGTGGTTTGCCAGCAGTCAGCCACACAACGACTGGAACATGCATTCAACATCGCCAGATATCAATTAGGCATAGAGAAACTACTCGATCCTGAAGGTTGGTAAATTTCTGGACTACCACTGCTTTTAGTATGGTAGAGTTTAATGTTTTCATCTGAGACTTGTCATTTCTACACAAAATACAAAACTACATATCTTAAGTTTTCCAATACTGTAGATATATTTAAAATGTTCAGCCTTCTTGCACTATATTATGAATTGTCTTATTTAATTCTAGTTCTCAAAATACCAGTATCTAAAATTGCAGTGAAGACTTTTAGGAAAAAAGCCTTTAAAATGTGTATGCCCTA</sequence><startNumber>530907</startNumber><index>8</index></referenceSegment><referenceSegment><name>DMD_exonRegion10</name><sequence>AATTGGAAAGACATTTTAGGCCTCATTCTCATGTTCTAATTAGTCTCTGGAGGACATTCATGGACAATTCACTGTTCATTAATCTATCGTCTTCCTTTAACTTTGATTTGTTCATTATCCTTTTAGAGTCTCAAATATAGAAACCAAAAATTGATGTGTAGTGTTAATGTGCTTACAGATGTTGATACCACCTATCCAGATAAGAAGTCCATCTTAATGTACATCACATCACTCTTCCAAGTTTTGCCTCAACAAGTGAGCATTGAAGCCATCCAGGAAGTGGAAATGTTGCCAAGGCCACCTAAAGTGACTAAAGAAGAACATTTTCAGTTACATCATCAAATGCACTATTCTCAACAGGTAAAGTGTGTAAAGGACAGCTACTATTCAAGATGTTTTCTGTTTTATATGCATTTTTAGGTATTACGTGCACATATATATATAACTTATATGTATATACACGTGTATATATACAAAGCCTAATGTATGTATATGTACAAAAAGAGACAGACTAAACCTTTTCAATTTTGCTTCATTGACTACAATATTCATTTCAAAACATATTTTAAAAATACTATTCATATGTACCATATCATAGGAATATAGAACATAATATATTAAATTTCCATTGTGT</sequence><startNumber>641138</startNumber><index>9</index></referenceSegment><referenceSegment><name>DMD_exonRegion11</name><sequence>TATAAATGTTGGAGTTGTGTTACTTTGGAATCCTCATGGCTAAATAGCATGCTCATATCTTCCCAGATCATTTACTCTCCAACATGATATTAAGTGCCTTCATTCTGGGAGTATACCAATTTCGAATATCATTTATATATGTTTAGTATTAAACATTGAATCTCACCATTTCCATTTAATGTTCTGTTTTCTACCATGTTGGAAAGTAGTCCTTTCGGGTTACTTATGGTTTTTCCCCCTCCTCTCTATCCACTCCCCCAAACCCTTCTCTGCAGATCACGGTCAGTCTAGCACAGGGATATGAGAGAACTTCTTCCCCTAAGCCTCGATTCAAGAGCTATGCCTACACACAGGCTGCTTATGTCACCACCTCTGACCCTACACGGAGCCCATTTCCTTCACAGGTCTGTCAACATTTACTCTCTGTTGTACAAACCAGAGAACTGCTTCCAAGATAATCTAACACTGCTTTTACTTGCTTGAATTTTTCAGTGCCTTTTATCT</sequence><startNumber>642336</startNumber><index>10</index></referenceSegment><referenceSegment><name>DMD_exonRegion12</name><sequence>TTTAAATATTTCATTCGATTCATCATTTAATGTACTGGAACAATCTGCAAAGACATTAATTGTGTAACACCCAATTTATTTTATTGTGCAGCATTTGGAAGCTCCTGAAGACAAGTCATTTGGCAGTTCATTGATGGAGAGTGAAGTAAACCTGGACCGTTATCAAACAGCTTTAGAAGAAGTATTATCGTGGCTTCTTTCTGCTGAGGACACATTGCAAGCACAAGGAGAGATTTCTAATGATGTGGAAGTGGTGAAAGACCAGTTTCATACTCATGAGGTAAACTAAAACGTTAATTTACAAAACAAAACATATGACTTGTTATAATGGCAAGTCATCCTTTTTCCTCAATTACTCTCTTACATCCTTGTATTTTGGAAATTTAGTTACTATGATGTGCTTGGGATTCCAACAGTCAGATTTTGAAGTTTTCTTTTGGAGAGCAACCATTGAAGGCATTTCTACCTGAT</sequence><startNumber>695366</startNumber><index>11</index></referenceSegment><referenceSegment><name>DMD_exonRegion13</name><sequence>GAGCTCTTCCTTAATAAATCACTTGCACTGAAGTCCTTATCTCGGGGCCTGCTTCTGAAGAACTTGACTTAAGATAATTTTCCTTAATTCATATTAAAAGTGGTTTTGGGATTCTGCAAATACAAATTAAATTCCTTTTACTGGGAATATAAATCTAAATGGGCCACAAGTTTAAAACTGCAAACAAATAAAACTCAAAACCACACCGATTTACCTAGAGTTCTAATTACAATTGTTAACTTCCTTCTTTGTCAGGGGTACATGATGGATTTGACAGCCCATCAGGGCCGGGTTGGTAATATTCTACAATTGGGAAGTAAGCTGATTGGAACAGGAAAATTATCAGAAGATGAAGAAACTGAAGTACAAGAGCAGATGAATCTCCTAAATTCAAGATGGGAATGCCTCAGGGTAGCTAGCATGGAAAAACAAAGCAAGTAAGTCCTTATTTGTTTTTAATTAAGAAGACTAACAAGTTTTGGAAGCTTGTGATTATTTTGAT</sequence><startNumber>696041</startNumber><index>12</index></referenceSegment><referenceSegment><name>DMD_exonRegion14</name><sequence>CCAAATGCGAACATTCCATATATTATAAATTCTATTGTTTTACATTGTGATGTTCAGTAATAAGTTGCTTTCAAAGAGGTCATAATAGGCTTCTTTCAAATTTTCAGTTTACATAGAGTTTTAATGGATCTCCAGAATCAGAAACTGAAAGAGTTGAATGACTGGCTAACAAAAACAGAAGAAAGAACAAGGAAAATGGAGGAAGAGCCTCTTGGACCTGATCTTGAAGACCTAAAACGCCAAGTACAACAACATAAGGTAGGTGTATCTTATGTTGCGTGCTTTCTACTAGAAAGCAAACTCTGTGTATAGTACCTATACACAGTAACACAGATGACATGGTTGATGGGAGAGAATTAAAACTTAAAGTCAGCCATATTTTAAAAATTATTTTTACCTAATTGTTTTT</sequence><startNumber>726049</startNumber><index>13</index></referenceSegment><referenceSegment><name>DMD_exonRegion15</name><sequence>AAAAAGTCCTTGAAAGGGAGAAAGGGGGTGGGATGAGAAGGAGAACATCCTGCTGTACCTTTCTTAACATTTGTCTTCTCTAGATACTTTCCAGTTAAATTAACAATAGAACATATAAATTTTGCTGAGCGTCATAGCAGAAAATTGGCTTGGAATGGTTTTAGGTTAATAAAAAATGGGAGTACCTGAGATGTAGCAGAAATAAATTTCACCATTTGAGAGCAAATCATTTCAACACACATGTAAGAATATCATTTTAATTTCCTTTAAAACATTTTATCTTTCAGGTGCTTCAAGAAGATCTAGAACAAGAACAAGTCAGGGTCAATTCTCTCACTCACATGGTGGTGGTAGTTGATGAATCTAGTGGAGATCACGCAACTGCTGCTTTGGAAGAACAACTTAAGGTCAGATTATTTTGCTTAGTAAACTAAATATGTCCTTTAAAAGAACTATAACTTGAAAAGTATTTTAAAAATTTAGAATGCAATTTATATATTAAAATACTTAGAATACAATATGTGTACAATAT</sequence><startNumber>744446</startNumber><index>14</index></referenceSegment><referenceSegment><name>DMD_exonRegion16</name><sequence>AACTTCTAGCGTACATAGGAGACTGAGATACTTTGGCAAATTATTCATGCCATTTTTAATAAAACGTAGTTACCAATTGTTTGCTGATGCTGTGCTTGATTGTCTCTTCTCCAGGTATTGGGAGATCGATGGGCAAACATCTGTAGATGGACAGAAGACCGCTGGGTTCTTTTACAAGACATCCTTCTCAAATGGCAACGTCTTACTGAAGAACAGGTGTGTCATGTGTGAGAAACTAGCTGTAAAAGACACGGGGGGATATTAAATTGGAAAAGTAAAGATTTATGTTTATTTATTCCTTGGAATTCTTTAATGTCTTGCAGTGCCTTTTTAGTGCATGGCTTTCAGAAAAAGAAGATGCAGTGAACAAGATTCACACAACTGGCTTTAAAGATCAAAATGAAATGTTATCAAGTCTTCAAAAACTGGCCGTATGTACTTTCTAGCTTTCAATGGTCTTATAAAAACCCAGTACTGTATATTATCACTATTATTTAGTCTCTTCTATGCTATTGAATATTAAATGTTTATTTTTGCTTGGATCATAGATTATTCAAAGATGTTATATTGCTACTTTTCTGAATTAAAGTGGGAAAAAACTATAGGTGGATTTTCAACTTTGTTTTTCAAAGTTGTACTCTTGATAAAACATAGCATACCAGAATAAGACTTCAATTAAAATTAATAAAGTAATACTAAGAAATGTCTGTGAGCCTTTCATAAAGTTCTAAGCAGCATAGTTCTAAAAAAATAGACTGACGTTGATTCTCAGAATAATATGTGAGAGTTA</sequence><startNumber>766649</startNumber><index>15</index></referenceSegment><referenceSegment><name>DMD_exonRegion17</name><sequence>GAAATATTTTCTTATCTATGCAAATGAGCAAATACACGCAAAAGCAGATTGAACTATAGTGGTGTATGGAATGCAACCCAGGCTTATTCTGTGATCTTTCTTGTTTTAACAGGTTTTAAAAGCGGATCTAGAAAAGAAAAAGCAATCCATGGGCAAACTGTATTCACTCAAACAAGATCTTCTTTCAACACTGAAGAATAAGTCAGTGACCCAGAAGACGGAAGCATGGCTGGATAACTTTGCCCGGTGTTGGGATAATTTAGTCCAAAAACTTGAAAAGAGTACAGCACAGGTTAGTGATACCAATTATCATGCTACAGACTATCTCAGAGATTTTTTAAACCTGCATTAAGAGAGTGACATTATAACCCTACAAAAGAAGCAACCAGATTAGTTTTTGCCCTGTGTTTAGTTAAATAAAAACATGATTCTTTTGCCTGTCTTGTTGTTGGAGAATGGTGGTGAGGTAGAGTGCTAATTAACTGAACTTGTTACTGCCCTAGAGTGAATT</sequence><startNumber>774616</startNumber><index>16</index></referenceSegment><referenceSegment><name>DMD_exonRegion18</name><sequence>TTGAGATTACTTTCCCTTGCTATTTCAGTGAACCAAACTTAAGTCAGATAAAACAATTTTATTTGGCTTCAATATGGTGCTATTTTGATCTGAAGGTCAATCTACCAACAAGCAAGAACAGTTTCTCATTATTTTCCTTTGCCACTCCAAGCAGTCTTTACTGAAGTCTTTCTAGCAATGTCTGACCTCTGTTTCAATACTTCTCACAGATTTCACAGGCTGTCACCACCACTCAGCCATCACTAACACAGACAACTGTAATGGAAACAGTAACTACGGTGACCACAAGGGAACAGATCCTGGTAAAGCATGCTCAAGAGGAACTTCCACCACCACCTCCCCAAAAGAAGAGGCAGATTACTGTGGATTCTGAAATTAGGAAAAGGTGAGAGCATCTTAAGCTTTTATCTGCAAATGAAGTGGAGAAAACTCATTTACAGCAGTTTTGTTGGTGGTGTTTTCACTTCAGCAATATTTCCAGAATCCTCGGGTACCTGTAATGTCAGTTAATGTAGTGAGAAAAATTATGAAGTACATTTTAAAACTT</sequence><startNumber>795066</startNumber><index>17</index></referenceSegment><referenceSegment><name>DMD_exonRegion19</name><sequence>GATTGAGAAAAGAATGATAAATGTGGATAAATTGCTTTTTTTAATATAGAAGAAAGAGATAATCAAGAAATAATGACTTTTATTTTTTGCTGTCTTAGGTTGGATGTTGATATAACTGAACTTCACAGCTGGATTACTCGCTCAGAAGCTGTGTTGCAGAGTCCTGAATTTGCAATCTTTCGGAAGGAAGGCAACTTCTCAGACTTAAAAGAAAAAGTCAATGTAGGTTATGCATTAATTTTTATATCTGTACTCATTTTGTGCTGCTTGTAAACTCCGTGCTTTGTTATCTGTGATTCTACTAGTTGATAGATTAATGCGATATGATAAAATGCTGTTTAATATGTCTTAAAAATATATTTTAGATAGCAAGCAAAATCAAAGTTTAGCCTAGAGAAATCTTTCTGGATTCTTC</sequence><startNumber>822380</startNumber><index>18</index></referenceSegment><referenceSegment><name>DMD_exonRegion20</name><sequence>GTAGAAGTTATAATTATTGTGTAGATTCACAGTCCTTGTATTGAATTACTCATCTTTGCTCTCATGCTGCAGGCCATAGAGCGAGAAAAAGCTGAGAAGTTCAGAAAACTGCAAGATGCCAGCAGATCAGCTCAGGCCCTGGTGGAACAGATGGTGAATGGTAATTACACGAGTTGATTTAGATAATCTTCTTAGGGATTTGATAAACACATAGGTTCATATTTATCAGCTGAATTATATCAGACAAGCACTTGTTAAATACAAATTTAAATTAAAAGGTGTTTGTATGTTTTTTATTATTCTTTTTTTAATGCTAAGGAAATTATTA</sequence><startNumber>838695</startNumber><index>19</index></referenceSegment><referenceSegment><name>DMD_exonRegion21</name><sequence>CAAGTCTGATAATTCACATTGAATAATCTGAAATCATATTTACACATTTATATCTTAGAAAATAATTGATCTGGTTTGAAATCATTCATGTGGTGAATACTTTTATAATTAGGATGTGTTGGCTTTCAGATCATTTCTTTCAGTCTGTGGGTTCAGGGGATATATTTAATTATTTTTTTCTTTCTAGAGGGTGTTAATGCAGATAGCATCAAACAAGCCTCAGAACAACTGAACAGCCGGTGGATCGAATTCTGCCAGTTGCTAAGTGAGAGACTTAACTGGCTGGAGTATCAGAACAACATCATCGCTTTCTATAATCAGCTACAACAATTGGAGCAGATGACAACTACTGCTGAAAACTGGTTGAAAATCCAACCCACCACCCCATCAGAGCCAACAGCAATTAAAAGTCAGTTAAAAATTTGTAAGGTAAGAATCTCTTCTCCTTCCATTTGGAGCATAATCAATAGGTATTTCTTGGCAATTTCCAAGAAGACAGTAACAAATTATTTAGTAATGAAACGTTCACCTTCTAAGGATTTAGCTAAGCGCAATAAAGTTCAAAATGTAAGCAACAGAAATCTGTTTAAATATGTAAGACGTAGATACCCGGATTCTAAAATTGTA</sequence><startNumber>848904</startNumber><index>20</index></referenceSegment><referenceSegment><name>DMD_exonRegion22</name><sequence>TATACTGTCATGGATGTTTCTTATCAGATATTTGTGAAGGGTATTAAGCTAAACTTGCCTTACTGCTTTTTAATACCTTCTTTTGCAAAATGTAATGTATGCAAAGTAAACGTGTTACTTACTTTCCATACTCTATGGCACAGGATGAAGTCAACCGGCTATCAGATCTTCAACCTCAAATTGAACGATTAAAAATTCAAAGCATAGCCCTGAAAGAGAAAGGACAAGGACCCATGTTCCTGGATGCAGACTTTGTGGCCTTTACAAATCATTTTAAGCAAGTCTTTTCTGATGTGCAGGCCAGAGAGAAAGAGCTACAGACAAGTAAGTAAAAAGCCTAAAATGGCTAACTTGACATTTTCCAAAATGGTTATTTGTGGGGAAATCCAGAAGGTACTAACATGAAACAATAATTTCTGTAAAT</sequence><startNumber>855367</startNumber><index>21</index></referenceSegment><referenceSegment><name>DMD_exonRegion23</name><sequence>ATTACACATGTAGCAGGAATGTATCTTCATAATCATATTAAATATATTTTTCAGATTTTCTAATTTTGTTAATATTTGAAACTAGTAATATAATTGAGTTTGCTGACAATTTAGGAAAACATGGCAAAGTGTGAAACAATTAAGTGATTCTCATTCTTTTTTCCCTTTTGATAAAGTTTTTGACACTTTGCCACCAATGCGCTATCAGGAGACCATGAGTGCCATCAGGACATGGGTCCAGCAGTCAGAAACCAAACTCTCCATACCTCAACTTAGTGTCACCGACTATGAAATCATGGAGCAGAGACTCGGGGAATTGCAGGTCTGTGAATATTTGAATGTCAAAACAATAAAGCACGCTTATCAAGCATTCACATTGATATAACCTTTAAATAATATTAGAATTTAAGTCATTCTGACAAGTA</sequence><startNumber>868124</startNumber><index>22</index></referenceSegment><referenceSegment><name>DMD_exonRegion24</name><sequence>TCACTAAAACTCATCAATTATTATTCATCAATTAGGGTAAATGTATTTAAAAAATTGTTTTTTAGGCTTTACAAAGTTCTCTGCAAGAGCAACAAAGTGGCCTATACTATCTCAGCACCACTGTGAAAGAGATGTCGAAGAAAGCGCCCTCTGAAATTAGCCGGAAATATCAATCAGAATTTGAAGAAATTGAGGGACGCTGGAAGAAGCTCTCCTCCCAGCTGGTTGAGCATTGTCAAAAGCTAGAGGAGCAAATGAATAAACTCCGAAAAATTCAGGTAATTCAAGATTTTACTTTCTACCCTCATTTTTATTTACTTGTTTTTTCCCTAACGATACACTGTAAACTGTAAAGGTACATAAGCATTTGACCTTCAGCATCTTTCAAAGTTAGTGAGAAGATGAAAAGACATGAGTCTTTTACAAA</sequence><startNumber>871834</startNumber><index>23</index></referenceSegment><referenceSegment><name>DMD_exonRegion25</name><sequence>TTTTTGGGCCTGTGTTTAGACATAACACAATGATGAATTGTGTTAAAAGTAATCAGCACACCAGTAATGCCTTATAACGGGTCTCGTTTCAGAATCACATACAAACCCTGAAGAAATGGATGGCTGAAGTTGATGTTTTTCTGAAGGAGGAATGGCCTGCCCTTGGGGATTCAGAAATTCTAAAAAAGCAGCTGAAACAGTGCAGAGTAAGATTTTTATATGATGCCTTTAATATGAATAATTTTGTATGAATATTATTTGGTTAGATCAGTGTTTTACAGCTGGGGTGGATTTTGCTCTCCTCTCCCCAGTGGATTTTTTTTAATGTTTCTAGACGTTTTTGATTGTCACAGCTGGGTTGGGGGTGGTGGTTAGATGCTACTGGTGTCTAATAGGTAGAGGAGAGAGATGCTGCTAAATATCGTACAGTCCATAGAACATTCCTCCAGAACAAGGAACTGCACAATCTAAAATGTCACTAGTGCCAATGTTGAGAAACCCTGGGTTGAGTAAATGAGGAACTGACAAAACA</sequence><startNumber>875818</startNumber><index>24</index></referenceSegment><referenceSegment><name>DMD_exonRegion26</name><sequence>TTTTACATTTTCTAGCTATGTTTCATATCTAATATGTGGCAGTAATTTTTTTCAGCTGGCTTAAATTGATTTATTTTCTTAGCTTTTAGTCAGTGATATTCAGACAATTCAGCCCAGTCTAAACAGTGTCAATGAAGGTGGGCAGAAGATAAAGAATGAAGCAGAGCCAGAGTTTGCTTCGAGACTTGAGACAGAACTCAAAGAACTTAACACTCAGTGGGATCACATGTGCCAACAGGTATAGACAATCTCTTTCACTGTGGCTTGCCTCAACGTACTTAACTAAGATTTCCTAATGTCTCC</sequence><startNumber>876933</startNumber><index>25</index></referenceSegment><referenceSegment><name>DMD_exonRegion27</name><sequence>TTTTATTAAGTATGCCAAATAAACAGACATGTCTTATTTTCACACTTATGGGAAATTGAGTGTATCTGATCCCCATGAGTTATTTTCTTATGCATATAAGCTTTTTACTTCTTTATCATTACTATCTAAGCTTTCTGTTATTTACATACTGATGAAATAATATAATAATAATGTTTCATCACTGTCAATAATCGTGTTTTGTTTGTTTGTTTTGTGGAAGGTCTATGCCAGAAAGGAGGCCTTGAAGGGAGGTTTGGAGAAAACTGTAAGCCTCCAGAAAGATCTATCAGAGATGCACGAATGGATGACACAAGCTGAAGAAGAGTATCTTGAGAGAGATTTTGAATATAAAACTCCAGATGAATTACAGAAAGCAGTTGAAGAGATGAAGGTAAAAAAAAAAAAAGAAAAACTAAGTAAAACAAAGGAAATAAATGGAAAAAGAAAGAAATGCAACAATGCTTGAAGTTGTATACAGTCTGCTCTTTCCTGGTTCTAAGAGAAGAGGTTGATTTTTAATTAATAATTTTAATTTAGCTTCAAGTTTAATATACATTTTAACAACCTTAAACTGTTTAATTTTAATGCATTGTGGTCAATTATGAAAATTGAAAATCACAATTTGAAACAATTTTCCCTTGAAATCATGTAGTATTAAGAGAGCAGAATCAACTCATTTCATTAACTGTCTGTAGCTGATGTAAATGTACGTTGAAACTGTGCAAAAGTATTCTTGAAAAGACAAATTTATAATGTAGTCAACAAACTGTGTTAATTTGGTAGTT</sequence><startNumber>885557</startNumber><index>26</index></referenceSegment><referenceSegment><name>DMD_exonRegion28</name><sequence>AGACTACTTTTCAGTCTATTCTTGTTACAGATCTGTTGTATTCTTATAATAAATTATTTCTTTAACTTTCCAATTTCAACTAAACTTAAATTTATGGAAGAGACTGGAGTTCATATTAGATTTATTTTTGTAATTCTCATTCTAACTGGGATGTTGTGAGAAAGAAATTATATGATTCATAGAAATGCATTTTGGATGTAAAGTTATTTTCATGCTATTAAGAGAGCATTCTTTATTTTTCAGAGAGCTAAAGAAGAGGCCCAACAAAAAGAAGCGAAAGTGAAACTCCTTACTGAGTCTGTAAATAGTGTCATAGCTCAAGCTCCACCTGTAGCACAAGAGGCCTTAAAAAAGGAACTTGAAACTCTAACCACCAACTACCAGTGGCTCTGCACTAGGCTGAATGGGAAATGCAAGACTTTGGAAGTCAGTTGCTTTTCTTGGTCTTTGTCAATGATATGTCAATACATGGTCATATGTGAGGCATAGTGGTTAAGAACATGGATACCAGTGCAAAACAACTT</sequence><startNumber>891728</startNumber><index>27</index></referenceSegment><referenceSegment><name>DMD_exonRegion29</name><sequence>TTATTTTTATTTTAAAAAGTAAATTACTGTCTTTTGAATTTATTCATTATTCATGTAATAAAATGTTTTCTTAATGACTTTTGATTGTAGAGGTATTAGATGATGAAACTGTCTAGCTGCATTTTGAATTACCTGCTACAAAGTAAAGGTGAAAAATACAAAGTGTTATATTTTCAGAAGTTTTAATAATGAAATGGCAAAATTTCACATTTACTTTTCTACCATAATATTTAATCTGTGATATATATTTCTTTCTTAGGAAGTTTGGGCATGTTGGCATGAGTTATTGTCATACTTGGAGAAAGCAAACAAGTGGCTAAATGAAGTAGAATTTAAACTTAAAACCACTGAAAACATTCCTGGCGGAGCTGAGGAAATCTCTGAGGTGCTAGATGTAAGTTGTAAATTAAGCCAAATGATGATAATTTATATGCAGTATTAAAAGAGGTCAAGTACCAAATAGAAGACAAATCCAAAGAAAACAACCCAAGAGAGTATAATTACTATGTTATCACTCAGCACTGGTACTTTGGATAAAGCCTTTGTTCCCCCTAATAACCTTCTAGGTCACAAGATTTTGCAAAGGGTTTAAATGGCTTCTCACAGAGGAAATTTGCCTTTATTATATCACTAAGTTCTACATAGATGCTTCACCTAATTAAATGTACCACAAACCTGCAAAGACAGTGTGAATAAACAAACTCAC</sequence><startNumber>899036</startNumber><index>28</index></referenceSegment><referenceSegment><name>DMD_exonRegion30</name><sequence>ATAATCCCATGAAGATTCATATAGAATGACATCCTATTTTTTGAAGCAAAAATGCTCCTTGGTGTTTTTAATCCCAATTAAAATTTGCTTTAAATTGATTATGACTTAATTATATGTAAATCAGAAGATACTGAGCATTTGCTGATAATCCAATGTATTTAGAAAAAAAAGGAGAAATAGTAATTATTGCAAATGTGTTTCAGTCACTTGAAAATTTGATGCGACATTCAGAGGATAACCCAAATCAGATTCGCATATTGGCACAGACCCTAACAGATGGCGGAGTCATGGATGAGCTAATCAATGAGGAACTTGAGACATTTAATTCTCGTTGGAGGGAACTACATGAAGAGGTATGAAGATAAGTGAAAAATCTCTTTAATCTAATTTGCATTAATGTATAGCAGATACAGGCCTCTCAGATAAAATGAGCAATAGTTTAAATATTAGCTCAGCTTTCAGGTTTCAGAGA</sequence><startNumber>902016</startNumber><index>29</index></referenceSegment><referenceSegment><name>DMD_exonRegion31</name><sequence>TAGTATTCAAAATAAATCTTTAACCAGACTGTTATCTAAAATTCTGTTTTTGACAAGGAGCTGATTCTGAACAGATTGTACATGTATCTCACTGGTGGAAGCAGATTATCTGTCTTGAATTGGATTGTGATGACGATGACCCTATTCTAAGCAAACCAAATCTCTTGAACTATATAATGAGATCAGGAGGAACATTCGACCTGAGAAAGACAGATTGCAATGACTGAGATGATTTTGCTAATTTTTTTTCCAGCCTATTTCCTTAATGTACGTGATATTGTGATTGATTTTCATGCAGAGATCCCTGATCCTATAGTTTTGTTTGCTATTTATTTTTCTCCTTCACATTTTTTTTCTATCAACAGAGCTGAATGAGTGCCAGGAAGCTGCGAAATCTGTCTTACAAAAAGGTGATTGTGGAAGAGTCTAGAATCTTCATTTATTGTTCAGCAGGATTACAGAAAAGCTATCAAGAGTAAACATTTAACTGATACACTCTTATTCCTTCTTTTTAGGCTGTAAGGAGGCAAAAGTTGCTTGAACAGAGCATCCAGTCTGCCCAGGAGACTGAAAAATCCTTACACTTAATCCAGGAGTCCCTCACATTCATTGACAAGCAGTTGGCAGCTTATATTGCAGACAAGGTGGACGCAGCTCAAATGCCTCAGGAAGCCCAGGCAAGTACATCTGGGAATCAGCTTCCATTCTTTTGTTTTTATTACTTCAACAAAATGTTGCAGTGTTTCTAACTTTAAATTTATTCAACTAGTTTTCCATGGGGTTGTTTTGATTCACTGATTTGACTATTTGGAGGTAGGTAGGAAGAAAAGGGGGTCTAGATCATTAGTCTAAGATTTATTTTTTTAAGGATGTAATGGAGGAATTTGAAATAAAGACATT</sequence><startNumber>928181</startNumber><index>30</index></referenceSegment><referenceSegment><name>DMD_exonRegion32</name><sequence>TAGGATTACAGGTGTGAACCACCACTCTTGGCCAATTTACGGTCATTTTAAAGGAAGCTACATGGTAGAGGTGGTTGAGGAGAGTTTCTGAATTTCGTCTTCTTGGAAAGTTAGTTGTTCTTTGTAGAGCATGCTGACTAATAATGCTATCCTCCCAACAGAAAATCCAATCTGATTTGACAAGTCATGAGATCAGTTTAGAAGAAATGAAGAAACATAATCAGGGGAAGGAGGCTGCCCAAAGAGTCCTGTCTCAGATTGATGTTGCACAGGTATATGTTATTTCAGAAACTAAGGAACGTGTTTTCGTTGGGCATTATACTCCAGTCTATATTGGACAACTTGATTAT</sequence><startNumber>950267</startNumber><index>31</index></referenceSegment><referenceSegment><name>DMD_exonRegion33</name><sequence>AATACTGCTTTATTTTGTTTTTATTTTTCTGTATATCTTCAGAAATAAAGGCAGATCTATCAATAAAAATAGGACCAGTTATTGTTTGAAAGGCAAAATTAAATCAGTGCCTTTTTACACTGTCCTTACAGAAAAAATTACAAGATGTCTCCATGAAGTTTCGATTATTCCAGAAACCAGCCAATTTTGAGCAGCGTCTACAAGAAAGTAAGATGATTTTAGATGAAGTGAAGATGCACTTGCCTGCATTGGAAACAAAGAGTGTGGAACAGGAAGTAGTACAGTCACAGCTAAATCATTGTGTGGTATGTATTTCTGGTGGCAAATACGCAGGTACCCCTTGACTTTCCTCATTAAGAAGTAACTGCTCTTTTATAAGAGAGAATTGTTTTCAGATAACCATAATAATTATACTATGTAATTTTAAGATTGAGAACAAAAA</sequence><startNumber>950804</startNumber><index>32</index></referenceSegment><referenceSegment><name>DMD_exonRegion34</name><sequence>AATGCTACTCTATTAAAATTTCAAACATGGAATAGCAATTAAGGGGATCTCTATTTATTTCTGTTCATAATATTATGAAATAATTTAACTCTACTGATTATCATGTTTTGTTTTATGTTTAAACTTAGAACTTGTATAAAAGTCTGAGTGAAGTGAAGTCTGAAGTGGAAATGGTGATAAAGACTGGACGTCAGATTGTACAGAAAAAGCAGACGGAAAATCCCAAAGAACTTGATGAAAGAGTAACAGCTTTGAAATTGCATTATAATGAGCTGGGAGCAAAGGTGTGTGCATGCTGAGACCACAAACACTTCTTTCCACTTTCCTTATAAATTGTAAAGCAACGGGC</sequence><startNumber>954016</startNumber><index>33</index></referenceSegment><referenceSegment><name>DMD_exonRegion35</name><sequence>AGACAGTTTTTATTCACTCTTAATATTCAGAATATATGATTTTTATAAAATATTATTTTAAAACGTGTAAGAAAATAGTTATTTTAAATAACAGAAATATAAAAGTTCCAAATAAGTGGTTATAACGAAATTTGAATTAAAGAGTAAACTAAATTACATTTCATTATAATTCTTTTCAGGTAACAGAAAGAAAGCAACAGTTGGAGAAATGCTTGAAATTGTCCCGTAAGATGCGAAAGGAAATGAATGTCTTGACAGAATGGCTGGCAGCTACAGATATGGAATTGACAAAGAGATCAGCAGTTGAAGGAATGCCTAGTAATTTGGATTCTGAAGTTGCCTGGGGAAAGGTAAAACCTATATCACTGAAGGTTATTTTGAACATACGTGAAAACACATAATATGATTTTGTAAGGAAGTATTAACATGTAGCAATAATAGCATTATAAATATTAATATTGTTTCATATTCCCTTTCTTAAAAATTAATCTGTGCTTTTCAGGACCATGATAAAACCAATGGTAAGCTTTAGCAGGAGTCTCTCCAAAAGCTTCCTTAGAGTTCAGTAAATTATGAATAAGACCTTAAGAAATACATAGGTCATTAGTCTGAAAATTGGTCCAGAGATGAGATCCTATAATGTACTGGCTTGCCTAAGACCATACTGCCCAGATGAATC</sequence><startNumber>959750</startNumber><index>34</index></referenceSegment><referenceSegment><name>DMD_exonRegion36</name><sequence>TTTTCAAATATCTGCCTTTAGCCACTACATGTATAAATTAAATAAATATAAATATATTTAGTTGAACAATATGTATGTTTATTAAATATTTATAATGAAAAATAAGACATGAATTATGCTTATGTACATATATATGTTCATAGTTACCCAACAATGAAGCTTCAGTATATATGGTATGGTTTTCATGATTCATTAATACATAGTTATAGGTTTAAAACCTTGCAGAATCATAGTAACCATACAGAAAGCCGTTTCATAAGCATTAAATCTTAAGACTACAAGACATTACTTGAAGGTCAATGCTCTCCTTTTCACAGGCTACTCAAAAAGAGATTGAGAAACAGAAGGTGCACCTGAAGAGTATCACAGAGGTAGGAGAGGCCTTGAAAACAGTTTTGGGCAAGAAGGAGACGTTGGTGGAAGATAAACTCAGTCTTCTGAATAGTAACTGGATAGCTGTCACCTCCCGAGCAGAAGAGTGGTTAAATCTTTTGTTGGTAAGAGAAAAGGCTAGAAGCTTTTACACCCTTCTCTGTCACGAGAAAAAGATACATAAGTGACCAGTAACAATTCTGTGTTTGAAAATTTCTCAATTCTACGTATATGCTGGCTCTTAATTCAATATCTATAACAATATTTTAATATATTTTTCTTTATATTTACGCAATATTCTATATGAAAATACCACTTAAAACTAATCTCAATGAAACTTTATTGTTGTCTTTTAAACATTTTAGAACATAGGAAAAATTCTTTAAGAATATTGTCTAACCAATAATGCCATGGTATGTCTCTGTACAATTAAGGAATACCAGAAACACATGGAAACTTTTGACCAGAATGTGGACCACATCACAAAGTGGATCATTCAGGCTGACACACTTTTGGATGAATCAGAGAAAAAGAAACCCCAGCAAAAAGAAGACGTGCTTAAGGTAGCAAATAAAATATGAAAAGTAATGTCCAAATTGTACACCAGTTACTTCAATCATCTTTGTCCTAAAAGATACTAAGGACGTCTTAATAAGAGTAAAACAATCCTTTCTTCCTTCCTTTATCTTTCCCTTTTTCCTTCCTTCCCCCTTTGAATGGAAATGAATGATTTTGAAGAGTTCTGTAATCTGACTTTCTGTTCAAATCCATCACTCAGTTAATTATACCCAATGTAAACTCCGTTCAGAAAGATATTCCAAGATTTATTTTGAAATCATATTGCAAATTTCTGCCTTTGTCAATGGTGGTACTACATTCTTGTGTCTAACACAAAGAACAATCTGACACTATCATTCATTTA</sequence><startNumber>975093</startNumber><index>35</index></referenceSegment><referenceSegment><name>DMD_exonRegion37</name><sequence>TAAATAAACATTTTAAATAGACATGCATCAAACTTAAGGACGGTGATCTATTTTTCTGAAATCACACGCATTTTCATTTTAGTCCTGTTTTATGGAAGTTGTGGTTTTATCTCCCTTTGTATTTTCTGCATGTGCTTGCTCTCATTTTCTTACTTTCTCTCTCTCTCTTTCTCACTCTTCTCGCTCACTTGCTCACTCGCTCTGTTTGGCTCTCTTTTTCTATCTTGACCTTCATTAATTACTAACTTCAAGTCCTATCTCTTGCTCATGGAATATAGCGTTTAAAGGCAGAACTGAATGACATACGCCCAAAGGTGGACTCTACACGTGACCAAGCAGCAAACTTGATGGCAAACCGCGGTGACCACTGCAGGAAATTAGTAGAGCCCCAAATCTCAGAGCTCAACCATCGATTTGCAGCCATTTCACACAGAATTAAGACTGGAAAGGTAGGAAGATCTACTCCAAGGTGGAAACTTGTGCTAAATGGTCTCTTGCGAAGGTTGCGCAGTAC</sequence><startNumber>977373</startNumber><index>36</index></referenceSegment><referenceSegment><name>DMD_exonRegion38</name><sequence>ACTTTTCCAGTTGTATTTCAAAACCCTTCATAAAACATAATATGGAAACATAATGCATGTGATTAGTTTAGCAACAGGAGGTTGAATAAATGTATTTCTTTTGGTTTATGTTTCTAATAAAAAGTAATTTTGATTTAAAGTAGCACTATCTTTTTTTTTAGGCCTCCATTCCTTTGAAGGAATTGGAGCAGTTTAACTCAGATATACAAAAATTGCTTGAACCACTGGAGGCTGAAATTCAGCAGGGGGTGAATCTGAAAGAGGAAGACTTCAATAAAGATATGGTAAATTGGTTGTGATAAAAGTGTGAATGAACTAGGAGTGGAAATAAATATTTGGAAAGAACTTAGATAAGTCTCCAACTGAATTTTCAGAGCACATATTACACATTTTATGATTCTAATGAATTTTATAAATGCAGAATATTCTTGGCCTTTTATTACAAATGCTGAATTACTATGGTATGGTAATATAGGAGCACTTA</sequence><startNumber>991920</startNumber><index>37</index></referenceSegment><referenceSegment><name>DMD_exonRegion39</name><sequence>CTCTGTTAACAATGTACAGCTTTTTAAAAACCAAAATGAAGACTGTACTTGTTGTTTTTGATCAGAATGAAGACAATGAGGGTACTGTAAAAGAATTGTTGCAAAGAGGAGACAACTTACAACAAAGAATCACAGATGAGAGAAAGCGAGAGGAAATAAAGATAAAACAGCAGCTGTTACAGACAAAACATAATGCTCTCAAGGTATTAGAGCTAAAATTATAATATACCTTGCCTGTGGTTTTTTTTTAATATATAGGGTAAAATATAATGTGCATTAATAAAATCTGCTTCAGACTTAGTCATCAGAAACTCACTTTTTCTGTTCAATGTGTATGCTTTATTTAACATTTTTGAGTGGTATTTGATTTTGAACGATGTGTTGCTTAAAAGTTATGGCTTTTTAAAGACATATTTTTCTAAGTAGTAATTGAAAGATGGGAATGCATTCATAGTACTTATACATTTAATTTTCTAATGTGCTTTATTTTTATCAGCTACTTTATATTGAAAAAAA</sequence><startNumber>994464</startNumber><index>38</index></referenceSegment><referenceSegment><name>DMD_exonRegion40</name><sequence>ATAGGCAATTTAATTATGTCTTTGTATATTTTGCATTTAAATATGATTTTAACCTAAGTTGTACAAAAAGATGAGGGACGCAAATTATTTTGATAAATAACTGCAGCCAGAAGTGCACTATACATATATATTGATATTTTAATAATGTCTGCACCATGAACAGGATTTGAGGTCTCAAAGAAGAAAAAAGGCTCTAGAAATTTCTCATCAGTGGTATCAGTACAAGAGGCAGGCTGATGATCTCCTGAAATGCTTGGATGACATTGAAAAAAAATTAGCCAGCCTACCTGAGCCCAGAGATGAAAGGAAAATAAAGGTAATGTTGTTTTAGAATGTCAATACCAGATTTTATTATACAGTTTAATTAACCTGTGAAGATCATATTTAAAATGTTGATGTTCTTGTTTCTATTAA</sequence><startNumber>997160</startNumber><index>39</index></referenceSegment><referenceSegment><name>DMD_exonRegion41</name><sequence>GTCATGCCTTTCATATTTGTAAACTTCAAAGGATGACAATAAAGGGACAACAGCCTTTGAAATTTTGAGAGAAGTATTTGCTGCTTGCAAGTCGGTTGATGTGGTTAGCTAACTGCCCTGGGCCCTGTATTGGTTTTGCTCAATAGGAAATTGATCGGGAATTGCAGAAGAAGAAAGAGGAGCTGAATGCAGTGCGTAGGCAAGCTGAGGGCTTGTCTGAGGATGGGGCCGCAATGGCAGTGGAGCCAACTCAGATCCAGCTCAGCAAGCGCTGGCGGGAAATTGAGAGCAAATTTGCTCAGTTTCGAAGACTCAACTTTGCACAAATTGTGAGTTGTTACTGGCAAACCCACGTATGTGTTTGCAACTACTACTCTATTAACAGAGGCCTACTAATAAAAAAAAAAGAGACAAAAAATCTGGGTACAGTTTTAAACTTCTAATGTACATTCTGAAAGTGAG</sequence><startNumber>998181</startNumber><index>40</index></referenceSegment><referenceSegment><name>DMD_exonRegion42</name><sequence>TGTAGAATGAGACCTATATAAACTTAATGGAGGAGGTTTCACTGTTAGGAAGCTAAAAAAAATTGTTCTTTTGTATATCTATACCAGCACACTGTCCGTGAAGAAACGATGATGGTGATGACTGAAGACATGCCTTTGGAAATTTCTTATGTGCCTTCTACTTATTTGACTGAAATCACTCATGTCTCACAAGCCCTATTAGAAGTGGAACAACTTCTCAATGCTCCTGACCTCTGTGCTAAGGACTTTGAAGATCTCTTTAAGCAAGAGGAGTCTCTGAAGGTAAAACCAAAGCACTTTCATTCGTATTTTACAAGGTGATCATACTGATCATTCATAGTGCCAGAACAATTGACTTAAATTGTATGCATCATGATGGCATTTTGACTTTCACATGGAATTCTTAAAAATACTTGATAG</sequence><startNumber>1030246</startNumber><index>41</index></referenceSegment><referenceSegment><name>DMD_exonRegion43</name><sequence>GATTTGTATATATATATATATTTTTCTCTTTCTATAGACAGCTAATTCATTTTTTTACTGTTTTAAAATTTTTATATTACAGAATATAAAAGATAGTCTACAACAAAGCTCAGGTCGGATTGACATTATTCATAGCAAGAAGACAGCAGCATTGCAAAGTGCAACGCCTGTGGAAAGGGTGAAGCTACAGGAAGCTCTCTCCCAGCTTGATTTCCAATGGGAAAAAGTTAACAAAATGTACAAGGACCGACAAGGGTAGGTAACACATATATTTTTCTTGATACTTGCAGAAATGATTTGTTTTCAGGGAACTGTAGAATTTATTTCAGTACCCTCCATGGAAAAAAGACAGGGAAAAAGAAGTATCACTCTCATTGAAAAATGGTAAGTAAAATGAGAACAAATAA</sequence><startNumber>1052826</startNumber><index>42</index></referenceSegment><referenceSegment><name>DMD_exonRegion44</name><sequence>ATATCTCTATAATCTGTTTTACATAATCCATCTATTTTTCTTGATCCATATGCTTTTACCTGCAGGCGATTTGACAGATCTGTTGAGAAATGGCGGCGTTTTCATTATGATATAAAGATATTTAATCAGTGGCTAACAGAAGCTGAACAGTTTCTCAGAAAGACACAAATTCCTGAGAATTGGGAACATGCTAAATACAAATGGTATCTTAAGGTAAGTCTTTGATTTGTTTTTTCGAAATTGTATTTATCTTCAGCACATCTGGACTCTTTAACTTCTTAAAGATCAGGTTCTGAAGGGTGATGGAAATTACTTTTGACTGTTGTTGTCATCATTATATTACTAGAAAGAAAATTATCATAATGATAATATTAGAGCACGGTGCTATGGACTTTTTGTGTCAGGATGAGAGA</sequence><startNumber>1123481</startNumber><index>43</index></referenceSegment><referenceSegment><name>DMD_exonRegion45</name><sequence>TTTTAAATTGTTAAGGAAAGAAAAAGGCCCTATCTTTTTGTAGACAAACATGCCCTAAGTGCTTCCAGAAATAATCTCCATCAGGTAATGCAGACTGTGTGTGGAGTGAAATTGAGTCCAATCCATGATCCAGCAGAGTTTCAGCCCAGGATTTCTTTAGAGCCTTTGCTACACACAAAGTTGGCTGATGTGCCATTCAGCATCCCAGCAGCTCTTTCTCTTCACACTAGCAATGGCAAAGCTTTGTGCGGAGGCATTGCTGGCTGCTCTGAACTAAAAGCATCCGTGGGGACCGAAAGAGGTTTTTGCACACCTTATTAAGGTAGGCAAGTGTGTCTGAGTGTGTGTGTGCCTAAAAGCTGGAAGACATCTGTTGAGAGGAAAGTGCTCTTCTGTGGGTCTGGCAGCTTTTCTGTAAGTCTTCTATTCTGATGC</sequence><startNumber>1184917</startNumber><index>44</index></referenceSegment><referenceSegment><name>DMD_exonRegion46</name><sequence>TTTTTCCCTGACACATAAAAGGTGTCTTTCTGTCTTGTATCCTTTGGATATGGGCATGTCAGTTTCATAGGGAAATTTTCACATGGAGCTTTTGTATTTCTTTCTTTGCCAGTACAACTGCATGTGGTAGCACACTGTTTAATCTTTTCTCAAATAAAAAGACATGGGGCTTCATTTTTGTTTTGCCTTTTTGGTATCTTACAGGAACTCCAGGATGGCATTGGGCAGCGGCAAACTGTTGTCAGAACATTGAATGCAACTGGGGAAGAAATAATTCAGCAATCCTCAAAAACAGATGCCAGTATTCTACAGGAAAAATTGGGAAGCCTGAATCTGCGGTGGCAGGAGGTCTGCAAACAGCTGTCAGACAGAAAAAAGAGGTAGGGCGACAGATCTAATAGGAATGAAAACATTTTAGCAGACTTTTTAAGCTTTCTTTAGAAGAATATTTCATGAGAGATTAT</sequence><startNumber>1371891</startNumber><index>45</index></referenceSegment><referenceSegment><name>DMD_exonRegion47</name><sequence>CCTGGCCAGGAATTTTTGAATCAGAATTTTTCTTGTTCGATTTTAATCTCTTATCATTTAGAGATTCTTGAAATATTGAAATTACTTTGTTCAAAGTGAATGAATTTTCTTAAATTATGTATGGTTAACATCTTTTAAATTGCTTATTTTTAAATTGCCATGTTTGTGTCCCAGTTTGCATTAACAAATAGTTTGAGAACTATGTTGGAAAAAAAAATAACAATTTTATTCTTCTTTCTCCAGGCTAGAAGAACAAAAGAATATCTTGTCAGAATTTCAAAGAGATTTAAATGAATTTGTTTTATGGTTGGAGGAAGCAGATAACATTGCTAGTATCCCACTTGAACCTGGAAAAGAGCAGCAACTAAAAGAAAAGCTTGAGCAAGTCAAGGTAATTTTATTTTCTCAAATCCCCCAGGGCCTGCTTGCATAAAGAAGTATATGAATCTATTTTTTAATTCAATCATTGGTTTTCTGCCCATTAGGTTATTCATAGTTCCTTGCTAAAGTGTTTTTCTCACAACTTTATTTCTTCTTAA</sequence><startNumber>1408139</startNumber><index>46</index></referenceSegment><referenceSegment><name>DMD_exonRegion48</name><sequence>AAGTCGCTTCATTTTGATAGACTAATCAATAGAAGCAAAGACAAGGTAGTTGGAATTGTGCTGTAATTCATTTTAAACGTTGTTGCATTTGTCTGTTTCAGTTACTGGTGGAAGAGTTGCCCCTGCGCCAGGGAATTCTCAAACAATTAAATGAAACTGGAGGACCCGTGCTTGTAAGTGCTCCCATAAGCCCAGAAGAGCAAGATAAACTTGAAAATAAGCTCAAGCAGACAAATCTCCAGTGGATAAAGGTTAGACATTAACCATCTCTTCCGTCACATGTGTTAAATGTTGCAAGTATTTGTATGTATTTTGTTTCCTGGGTGCTTCATTGGTCGGGGAGGAGGCTGGTATGTGGATTGTTGTTTTGTTTTGTTTTTTTAA</sequence><startNumber>1410763</startNumber><index>47</index></referenceSegment><referenceSegment><name>DMD_exonRegion49</name><sequence>CATATAATACACAACACACCAGTATATTTAGTAACTGAGTGAATAAATGAAAGATGTATTTCTTTACTTTATCAGTTGCAGTTGGCTATGCCTTTGTGTAAGGTGTGTGTTTTGAAATTCCAAAAAGGTATTAGTTTCTTTAAAGCAAAGAATTTTTGTAGCAGGTTAATGAATAATTTTGAATACATTGGTTAAATCCCAACATGTAATATATGTAAATAATCAATATTATGCTGCTAAAATAACACAAATCAGTAAGATTCTGTAATATTTCATGATAAATAACTTTTGAAAATATATTTTTAAACATTTTGGCTTATGCCTTGAGAATTATTTACCTTTTTAAAATGTATTTTCCTTTCAGGTTTCCAGAGCTTTACCTGAGAAACAAGGAGAAATTGAAGCTCAAATAAAAGACCTTGGGCAGCTTGAAAAAAAGCTTGAAGACCTTGAAGAGCAGTTAAATCATCTGCTGCTGTGGTTATCTCCTATTAGGAATCAGTTGGAAATTTATAACCAACCAAACCAAGAAGGACCATTTGACGTTAAGGTAGGGAACTTTTTGCTTTAAATATTTTTGTCTTTTTTAAGAAAAATGGCAATATCACTGAATTTTCTCATTTGGTATCATTATTAAAGACAAAATATTACTTGTTAAAGTGTGGTAAGGAAGACTTTATTCAGGATAACCACAAT</sequence><startNumber>1464872</startNumber><index>48</index></referenceSegment><referenceSegment><name>DMD_exonRegion50</name><sequence>AATTGATCTGCAATACATGTGGAGTCTCCAAGGGTATATTTAAATTTAGTAATTTTATTGCTAACTGTGAAGTTAATCTGCACTATATGGGTTCTTTTCCCCAGGAAACTGAAATAGCAGTTCAAGCTAAACAACCGGATGTGGAAGAGATTTTGTCTAAAGGGCAGCATTTGTACAAGGAAAAACCAGCCACTCAGCCAGTGAAGGTAATGAAGCAACCTCTAGCAATATCCATTACCTCATAATGGGTTATGCTTCCCCTGTTGTACATTTGCCATTGACGTGGACTATTTATAATCAGTGAAATAACTTGTAAGGAAATACTGGCCATACTGTAATAGCAGAGGCAAAGCTGTCTTTTTGATCAGCATATCCTATTTATATATTGTGATCTTAAGGCTATTAACGAGTCATTGCTTTAAAGGACTCATTTCTGTCCTGGTGTGCTGCCATCAATACAAAAGTAGTCCCACCTTCAAGGTAGATTAAATTCTTTGGGGCTTTATTGCT</sequence><startNumber>1503686</startNumber><index>49</index></referenceSegment><referenceSegment><name>DMD_exonRegion51</name><sequence>TTTGTTGGTTTGTTTTCACTAATGTTTGCACTCTACTTCCTTTAAATAAAATTATGCCTGGAGAAAGGGTTTTTGTATGGAGCAATTGATAAATATTTGTAGGGTGGTTGGCTAAAATAATTATAATTCCTTTAAAAGAAATTCTACCCACTAAAGTTAATTTAGAAGTAAAATATAATAGAAATCCAATAATATATTCACCAAATGGATTAAGATGTTCATGAATTATCTTCAAAGTGTTAATCGAATAAGTAATGTGTATGCTTTTCTGTTAAAGAGGAAGTTAGAAGATCTGAGCTCTGAGTGGAAGGCGGTAAACCGTTTACTTCAAGAGCTGAGGGCAAAGCAGCCTGACCTAGCTCCTGGACTGACCACTATTGGAGCCTGTAAGTATACTGGATCCCATTCTCTTTGGCTCTAGCTATTTGTTCAAAAGTGCAACTATGAAGTGATGACTGGGTGAGAGAGAAAATTTGTTTCAATTCTAAAGATAGAGATAAACCTTTGTGTTATTGACTGTGCAAAAAGTCTTAGAGTA</sequence><startNumber>1520249</startNumber><index>50</index></referenceSegment><referenceSegment><name>DMD_exonRegion52</name><sequence>AAATCGTTTTTTAAAAAATTGTTAAATGTATATTAATGAAAAGGTTGAATCTTTTCATTTTCTACCATGTATTGCTAAACAAAGTATCCACATTGTTAGAAAAAGATATATAATGTCATGAATAAGAGTTTGGCTCAAATTGTTACTCTTCAATTAAATTTGACTTATTGTTATTGAAATTGGCTCTTTAGCTTGTGTTTCTAATTTTTCTTTTTCTTCTTTTTTCCTTTTTGCAAAAACCCAAAATATTTTAGCTCCTACTCAGACTGTTACTCTGGTGACACAACCTGTGGTTACTAAGGAAACTGCCATCTCCAAACTAGAAATGCCATCTTCCTTGATGTTGGAGGTACCTGCTCTGGCAGATTTCAACCGGGCTTGGACAGAACTTACCGACTGGCTTTCTCTGCTTGATCAAGTTATAAAATCACAGAGGGTGATGGTGGGTGACCTTGAGGATATCAACGAGATGATCATCAAGCAGAAGGTATGAGAAAAAATGATAAAAGTTGGCAGAAGTTTTTCTTTAAAATGAAGATTTTCCACCAATCACTTTACTCTCCTAGACCATTTCCCACCAGTTCTTA</sequence><startNumber>1566163</startNumber><index>51</index></referenceSegment><referenceSegment><name>DMD_exonRegion53</name><sequence>ACTTTGTATTATGTAAAAGGAATACACAACGCTGAAGAACCCTGATACTAAGGGATATTTGTTCTTACAGGCAACAATGCAGGATTTGGAACAGAGGCGTCCCCAGTTGGAAGAACTCATTACCGCTGCCCAAAATTTGAAAAACAAGACCAGCAATCAAGAGGCTAGAACAATCATTACGGATCGAAGTAAGTTTTTTAACAAGCATGGGACACACAAAGCAAGATGCATGACAAGTTTCAATAAAAACTTAAGTTCATATATCCCCCTCACATTTATAAAAATAATGTGAAATAATTGTAAATGATAACAATTGTGCTGAGATTTTCAGTCCATAATGTTACCTTTTAATAAATGAATGTAATTCCATTGAATAGAAGAAATACATTTTTAAATCAATTCAGGGCTTATATAGTTGCAAAGCATGCATTGATGGGTGTGGTGACCACAGTGTGGCAGAACATTTGTGGCAGAACATTTGTTCTTTAGTTGTCATCT</sequence><startNumber>1610791</startNumber><index>52</index></referenceSegment><referenceSegment><name>DMD_exonRegion54</name><sequence>TAACACAATGAATAATTTTTTAAATAAGCAACATAAATGTGAGATAACGTTTGGAAGTTACATTTAAAATGTCTCCTCCAGACTAGCATTTACTACTATATATTTATTTTTCCTTTTATTCTAGTTGAAAGAATTCAGAATCAGTGGGATGAAGTACAAGAACACCTTCAGAACCGGAGGCAACAGTTGAATGAAATGTTAAAGGATTCAACACAATGGCTGGAAGCTAAGGAAGAAGCTGAGCAGGTCTTAGGACAGGCCAGAGCCAAGCTTGAGTCATGGAAGGAGGGTCCCTATACAGTAGATGCAATCCAAAAGAAAATCACAGAAACCAAGGTTAGTATCAAAGATACCTTTTTAAAATAAAATACTGGTTACATTTGATAAAATTATACCATAGATTGTAATTTAATGATGTTTAATGTAAAGTTATTAACAGAAAATCACGTTAAAGCTGAAATGAACAGTAGACTTTGTATATTTATTTTCTTAGAGACAGAGTCTCACTGTCA</sequence><startNumber>1660899</startNumber><index>53</index></referenceSegment><referenceSegment><name>DMD_exonRegion55</name><sequence>ATTTGAAAAGTTTGTCCTGAAAGGTGGGTTACCTTATACTGTCATGATTGACTAAATCATATGGTAGGTTAAAAGCAATCTAATATATGTATTCTGACCTGAGGATTCAGAAGCTGTTTACGAAGTATTTTAAGACACTCCAACTAGAGATTTCATAAAAAAAACTGACATTCATTCTCTTTCTCATAAAAATCTATAGCAGTTGGCCAAAGACCTCCGCCAGTGGCAGACAAATGTAGATGTGGCAAATGACTTGGCCCTGAAACTTCTCCGGGATTATTCTGCAGATGATACCAGAAAAGTCCACATGATAACAGAGAATATCAATGCCTCTTGGAGAAGCATTCATAAAAGGTATGAATTACATTATTTCTAAAACTACTGTTGGCTGTAATAATGGGGTGGTGAAACTGGATGGACCATGAGGATTTGTTTTTCCAATCCAGCTAAACTGGAGCTTGGGAGGGTTCAAGACGATAAATACCAACTAAACTCACGGACTTGGCTCAGACTTCTATTTTAAAAACGAGGAACATAAGATC</sequence><startNumber>1682266</startNumber><index>54</index></referenceSegment><referenceSegment><name>DMD_exonRegion56</name><sequence>CCATACAAACGCCTTTAAGTTAAATAAAAATGAAAGTAAATAGACTGCACAATATTATAGTTGTTGCTTAAAGGAAGAGCTGTAGCAACAACTCACCCCATTGTTGGTATATTACAATTTAGTTCCTCCATCTTTCTCTTTTTATGGAGTTCACTAGGTGCACCATTCTGATATTTAATAATTGCATCTGAACATTTGGTCCTTTGCAGGGTGAGTGAGCGAGAGGCTGCTTTGGAAGAAACTCATAGATTACTGCAACAGTTCCCCCTGGACCTGGAAAAGTTTCTTGCCTGGCTTACAGAAGCTGAAACAACTGCCAATGTCCTACAGGATGCTACCCGTAAGGAAAGGCTCCTAGAAGACTCCAAGGGAGTAAAAGAGCTGATGAAACAATGGCAAGTAAGTCAGGCATTTCCGCTTTAGCACTCTTGTGGATCCAATTGAACAATTCTCAGCATTTGTACTTGTAACTGACAAGCCAGGGACAAAACAAAATAGTTGCTTTTATACAGCCTGATGTATTTCGGTATTTGGA</sequence><startNumber>1712538</startNumber><index>55</index></referenceSegment><referenceSegment><name>DMD_exonRegion57</name><sequence>TTCCTCCCACATCCACACGCCTGGCTACTGTTTAGTGCGGAGTACAAAGTGGCCGTTTATTATTATTGACTGGTGAGGCCTGTGCTCCAAAATTCATTCTGTCAACAGAATGTAAGCAAAGTTGGCATTTTAAAGCAGGGCTCTTTCAGTTTCTGGGTTTTCTCAGGATTGCTATGCAACAGGATCAGTGCTGTAGTGCCCGGTTCAAGCTGAAAATGTTACACAGGAAGACATACCATGTAAAGGTCAGATTCTTCTACTATAATAATTTTCTTGATCTGTGTGTATACAAGTGAAGTTGAATGCATAACCTCTTATCATAACTCTTACCAAGGTCCTATGTACTTTCCACCTGTCAAGCCTAAAAATGTGTATTAAATGGGAAATCAAAACTAATAAATGTATGATGCTGTACTATATGTATGATGCTATAATACCAAGGTGAACTTAATTTGTGTTGTCAAGAAGATTTTCTC</sequence><startNumber>1832157</startNumber><index>56</index></referenceSegment><referenceSegment><name>DMD_exonRegion58</name><sequence>AAAGGGATTTGAGATGTATCTTCTTGTTAGTTTAGCCTGATTGAAATGTCTTTTGAACTAATAATTATTTATATTTTGCAATTCTCCAAATTCACATTCATCGCTTGTTTCTTTTGTTTGGTAATTCTGCACATATTCTTCTTCCTGCTGTCCTGTAGGACCTCCAAGGTGAAATTGAAGCTCACACAGATGTTTATCACAACCTGGATGAAAACAGCCAAAAAATCCTGAGATCCCTGGAAGGTTCCGATGATGCAGTCCTGTTACAAAGACGTTTGGATAACATGAACTTCAAGTGGAGTGAACTTCGGAAAAAGTCTCTCAACATTAGGTAGGAAAAGATGTGGAGCAAAAAGGCCACAAATGAATTAAAATGGCCAAATTTTCCTCATTGTCTTAGCACAAGTAACTGGTATCTCACATGTCTACGTAAATCATCCAATTTCAGAATGATTCACTGTATTTTGAATAAATGAATCATTTATTTGCTTGGTATGGAGATGATACTTGAGGATTCAGATTAGATTAAAGTGGTAATGTTTTATAAACATAGGAGACATGCATATTAAGACATCAGAGTGAATTTAAATGAGGAGTGCAGCTATTCTAGTTTCATAAA</sequence><startNumber>1832998</startNumber><index>57</index></referenceSegment><referenceSegment><name>DMD_exonRegion59</name><sequence>AAATAAACATATGGCTAAACACTGCCTTTTCTCAAAATTGCCATCAAACTATCCTCTGTTTTGTGGCTCTCAAAAGTAAGTAGCCAGATTTTTATTCAAGACTGCTTTGTAGTTCACAATAGGTTTATTGTACTTTTTCAATGGAATTGTTAGAATCATCAATTACACTTCTAGATATTCTGACATGGTACGCTGCTGTTCTTTTTCAGGTCCCATTTGGAAGCCAGTTCTGACCAGTGGAAGCGTCTGCACCTTTCTCTGCAGGAACTTCTGGTGTGGCTACAGCTGAAAGATGATGAATTAAGCCGGCAGGCACCTATTGGAGGCGACTTTCCAGCAGTTCAGAAGCAGAACGATGTACATAGGGTAGGACATTTTTAAGCCTCGTGCCTTGCACATGTTAAGCACATAGTAATCCAGTGACTATTTTAAAATTAATTTTGTTTGAAATTAAGTTGAATAGAAATCTTTTTTA</sequence><startNumber>1843456</startNumber><index>58</index></referenceSegment><referenceSegment><name>DMD_exonRegion60</name><sequence>TTAACAGATAGACCCATATAGCCTTTAAAAAAAATCATTTTATAACCATCAGTGTATAAATAAAAGAGATAGAAATTGACCTGGGAGTTTCATAAACAAGTTCTGAGCACCCAGGATTAATTTTGAGAAGAATGCCACAAGCCAAATAAGCACTTCTTTTCATCTCATTTCACAGGCCTTCAAGAGGGAATTGAAAACTAAAGAACCTGTAATCATGAGTACTCTTGAGACTGTACGAATATTTCTGACAGAGCAGCCTTTGGAAGGACTAGAGAAACTCTACCAGGAGCCCAGAGGTAATTGAATGTGGAACTATAATAACATATTGATAGAAGGATCAGTGGTGACGGAGCAGCCCATCCATTCTTGCTGCCAGGGTCTGGATAGCTCTCATATTTTCTTGGTTAAATAGAATCAATTCAAATTAAACATAGATGCTGAAAAAAAAATAAGGACTCATAAACTACCATGCATAAATCAGTTTGTGCATTCATAAATAAACATCAAAAGAGATTAGCAATCAGTTATTGGAACATTTAGAAAATAATAAA</sequence><startNumber>1861331</startNumber><index>59</index></referenceSegment><referenceSegment><name>DMD_exonRegion61</name><sequence>TACTCTTTCTTTCTTCCAGTATGACCTTTTTGACAATGTTTAAAAAAAAAGAATGTGGCCTAAAACCTTGTCATATTGCCAATTTAGAGCTGCCTCCTGAGGAGAGAGCCCAGAATGTCACTCGGCTTCTACGAAAGCAGGCTGAGGAGGTCAATACTGAGTGGGAAAAATTGAACCTGCACTCCGCTGACTGGCAGAGAAAAATAGATGAGACCCTTGAAAGACTCCGGGAACTTCAAGAGGCCACGGATGAGCTGGACCTCAAGCTGCGCCAAGCTGAGGTGATCAAGGGATCCTGGCAGCCCGTGGGCGATCTCCTCATTGACTCTCTCCAAGATCACCTCGAGAAAGTCAAGGTACCGTCTACTTCTTTGCTTCAGGGCCCTTTGAGAGACTCAAAAGAGCTTCTAATCTGAACTTGAGTGCAGTGTTATCTTCCCACAAAGTTAAAGCTAGAGAAATCAG</sequence><startNumber>1862148</startNumber><index>60</index></referenceSegment><referenceSegment><name>DMD_exonRegion62</name><sequence>GGGACACAAACATTCAAACCGTAGCATAGAGCAAACATTACTGGCACTGCACCCTAAAGAGAATAAGCCCAGGTATCAGTTCTTCTTGTTTTAAATATTCTCATCTTCCAATTTGCTTTTGACTATTGCACACAGGCACTTCGAGGAGAAATTGCGCCTCTGAAAGAGAACGTGAGCCACGTCAATGACCTTGCTCGCCAGCTTACCACTTTGGGCATTCAGCTCTCACCGTATAACCTCAGCACTCTGGAAGACCTGAACACCAGATGGAAGCTTCTGCAGGTAAGCACATTGTAAACATTGTTGTCCTTTGTTACAGTAAAATAATATACAGATAAAATTTGTAAAGAACAATGAAAGTACTTTTTTCATGTAATGTTCATGGTAATATTTGTGAGGATAGGATATTTTATATTAGTTTATAATTCCCATCTAAACATTTTCAAATTATTAATATTAATTTTGGAAGCAACTAAGACTTAGTATATGTCTTAGTCTGTTTAGTGTTGCTATAAAAGAATACTTG</sequence><startNumber>1895847</startNumber><index>61</index></referenceSegment><referenceSegment><name>DMD_exonRegion63</name><sequence>TTGATAAAAACGAGTCTGGAATACTATATACGGTAAGTGAATATTAAAACTAGAGTTATGAAATGTTGCTTTAGTGTTCTCAGTCTTGGAGACTCAAAGTATCTTATCAGAAAGGATACATTGTTTTAATTGTTCCTCATTATATAGAATGAGAGAACATCATTTCTCTCCTTTTCCTCCCAGGTGGCCGTCGAGGACCGAGTCAGGCAGCTGCATGAAGCCCACAGGGACTTTGGTCCAGCATCTCAGCACTTTCTTTCCAGTAAGTCATTTTCAGCTTTTATCACTTAACTTTATTGCATCTTGATTAATAAGAATAACAGTTGAAAAAACAAAAGAATTAAGAGTTGAATTATAGTAATCTTTTATCAGATGCAGTAGAAGCATAAATCATCCTGAAATATAACTTGGTTGATAAGTTGAGAAGGTTAGGAAGAGGAAGGCCAATTGGATCATTTTGTCCAGTCTTCAGCTAATGCATAATTGTTTCCTGCACTATATTCTCAAATGTTAACCATATTAATATTTTTGAGTCTTTTTGAAAAATGTGGAA</sequence><startNumber>1991792</startNumber><index>62</index></referenceSegment><referenceSegment><name>DMD_exonRegion64</name><sequence>GACCAATATCAGTGTAAAATTGTAATTCTGGAGATTAATGTTGTCTTTCCTGTTTGCGATGAATTTGACCTCCTTGCCTTTCTTTTTTTCCTCCCTTCTTTTCAGCGTCTGTCCAGGGTCCCTGGGAGAGAGCCATCTCGCCAAACAAAGTGCCCTACTATATCAAGTAAGTTGGAAGTATCACATTTTTAAAAGAGCATTTATTGTGACTAACCTGTATATTCACAAGTGAGTTTATTTTTAAAATGCGACATTAGCCTGGCCTACAATACCTGTGTCTTTTTTTTCCTGAGGAAGCTTGGATAAAAAACTTATTCTAAAATTACCATTGTAAATTTGCTGATGCAATGGGGAACGACTTTTAAGAAAAGTTTATTTAATGCAGGATATATGGTGTGTTTTGTGACAGAGGGGGCGGATTTTTCACAATAGAACCAAAAGCTCCAGATAATTTTATTGATAG</sequence><startNumber>2016846</startNumber><index>63</index></referenceSegment><referenceSegment><name>DMD_exonRegion65</name><sequence>CGTCTGCCCGCAGCGCCCCCTCCCCGGCCCGCCCGCGCCGGCTCCTCCGCAGTGCTTTCAGCTGTGAGCTTGGGCGGCGGCGGCGGCGGCGCTCCACTTTCGGGGAGCCCGGCGGCTCTGGGAAGCTCACTCCTCCACTCGTACCCACACTCGACCGCGGAGCCCTTGCAGCCATGAGGGAACAGCTCAAAGGGTAAGTGGATCGCGGCCCCGGCCCCGTCTGATGGCCGCAATCCGTGCACTTGTGGCGCGAGCAGG</sequence><startNumber>2073607</startNumber><index>64</index></referenceSegment><referenceSegment><name>DMD_exonRegion66</name><sequence>AAAGAAGAAACAAATTCTGGAACCGAATAATGTTTATATTGCTTTTCTCTTTGGAAACAAAGCAGAAAGGGGCCTTTCTGCTTGTAAGATAAACATTTCTTCAATACACTATGGAAGCGCTTTGAAATAAAGATTCCGAATGGTTCAAAAGCAAAAATCATGTTGTTGTTATTGTTGTTTTCTTTTTTCCTGTTTTCTTGACTACTCATTGTAAATGCTAAAGTCTTTCTTTATGTTTTGTGTTTTAGCCACGAGACTCAAACAACTTGCTGGGACCATCCCAAAATGACAGAGCTCTACCAGTCTTTAGGTAAGGACATGGCCATGTTTCCTCCAAGTTAAATGACAGGTGACCTTTAGGATAAAGTAGTTTGCAGTGTGAAAGTTACTTGCTATATAAATACATCACTAGATTGTT</sequence><startNumber>2079345</startNumber><index>65</index></referenceSegment><referenceSegment><name>DMD_exonRegion67</name><sequence>ATACACACTATATGTTTTCTAGGCTATTTTTGTGGTGGTTGTAGTTATTGGCAAATCACTGGGCGTCGGGGGTGGGTTGTCTGTTATTTCTGATGGAATAACAAATGCTCTTTGTTTTCCCTCTTTTCAGCTGACCTGAATAATGTCAGATTCTCAGCTTATAGGACTGCCATGAAACTCCGAAGACTGCAGAAGGCCCTTTGCTGTAAGTATTGGCCAGTATTTGAAGATCTTGATACTATGTCTTTGCTTAGAATAAAAAGTAGGTTGGGTACATTTTTACTTAGAGAGGGGAGAAACAGCTGTCACAATTCCTGTTGCAATGTATAATTCATTCTTTAATGTATCCTTGGCCTAGAGTTTGCCTAGAATGTTTTGTTTTATTTTTAGAATCATTCCTGTCACCATTCCTCAGCTACTGATGTTGAATTAAGATATTGAGAATTTTTATTTTCCAA</sequence><startNumber>2117358</startNumber><index>66</index></referenceSegment><referenceSegment><name>DMD_exonRegion68</name><sequence>TTTAAGAACAACTTCAGATCCTGAATACTGATCAAACTCATCAACTTAGAGTCGAGGCATAAAAATAAAACACCTTTCAAAGAGAGTGTGGTTCACGTTTGGTGTTTATTAAAGGGTATGAGAGAGTCCTAGCTAGGATTCTCAGAGGAAAAAGGACACTGAAAGGAAGGTTTTACTCTTTGAGTCATTTGTGATTTTATTTGTTTTTTGCAGTGGATCTCTTGAGCCTGTCAGCTGCATGTGATGCCTTGGACCAGCACAACCTCAAGCAAAATGACCAGCCCATGGATATCCTGCAGATTATTAATTGTTTGACCACTATTTATGACCGCCTGGAGCAAGAGCACAACAATTTGGTCAACGTCCCTCTCTGCGTGGATATGTGTCTGAACTGGCTGCTGAATGTTTATGATACGTACGTATGGCATGTTTTTATTTCCCGGGCTCTGTCACAGGAGGCTTAGCGTACAGAATGGTGAAGTGTAATTAGCATTACAACAGGGCCCTGGAAGCTG</sequence><startNumber>2130697</startNumber><index>67</index></referenceSegment><referenceSegment><name>DMD_exonRegion69</name><sequence>ATAGAATTTTTTTTTCTTAATTTATGTAGAACTTTTGCAGTTCAAATAAGGGTTTTTAGGAATTGAAACTTGGTAAACATTCAGTGGTCAAGTTGGTTGAATTTCCATTGCATTGTAGGTCATCAGTCAAAGAGATAATGAATTTGGAAAAGTTCAAAACAATCTTAATAAAACAGTGGTCAATAGAGTTCACACATCATTGAGCACTTTACTCCTTTATTTTTCCTTTTCAAGGCTTTATTCTTAACTAGAAGTGTTTACCCTCTAGGAAAGGGTCAGTAATTGTTTTCTGCTTTGATTCTTCATAATAGGGGACGAACAGGGAGGATCCGTGTCCTGTCTTTTAAAACTGGCATCATTTCCCTGTGTAAAGCACATTTGGAAGACAAGTACAGATGTAAGTCGTGTATATTAATGCTGTATTCTTTTATTAATGTTGGCTAATTACCCTAGTTCTAGATGGGAAATGACAGACTGTTCTTATTTGACAGCAGATTCCTCATGTAAGATGTAGAACTGCTTTTAGAGTGTCATAAAATT</sequence><startNumber>2133631</startNumber><index>68</index></referenceSegment><referenceSegment><name>DMD_exonRegion70</name><sequence>GTTTATGTAAAAGTTATCACACTTCATATATATACAGTGATCATTAACTTGATTCATAAAAATAATAAATATCCAGATTAGCACAAATTAGAAGTAACCCCACTCTGTGGAAATACTGGCTACTCTTGAGAATTGCTACTGGAATTGAGTTGGATGTCAGGTTCTGCTGGCATCCATGGGTGCTGTGTTTTGACTGTTGCAATTTTCTTCTTCCTTTGTAGACCTTTTCAAGCAAGTGGCAAGTTCAACAGGATTTTGTGACCAGCGCAGGCTGGGCCTCCTTCTGCATGATTCTATCCAAATTCCAAGACAGTTGGGTGAAGTTGCATCCTTTGGGGGCAGTAACATTGAGCCAAGTGTCCGGAGCTGCTTCCAATTTGTAAGTTATTCACCTTCTAGGTAACATATTTATTCTTTCATATTTTAGAAATTAATTAAAAAACCCACAGAGCTTCGTTTTCTCATATTAGCTCTTCAGTAGGCAGTAGGTATGGGATTTGGGATATTTGGAACCTCTGTAAGTAAGCAGCTTCTGGAACTCTAGGTTT</sequence><startNumber>2136270</startNumber><index>69</index></referenceSegment><referenceSegment><name>DMD_exonRegion71</name><sequence>TTGTTCTTTCTATCTTTTCTGTTTAACTTATTAATCGAACTGATATACACCTCCTTTGCCATCTTGCCTTCTTTCCTTTCATCCTTTTGCCCTCCTTCTCTCTCCCTCCTGTCTTTGCAGGCTAATAATAAGCCAGAGATCGAAGCGGCCCTCTTCCTAGACTGGATGAGACTGGAACCCCAGTCCATGGTGTGGCTGCCCGTCCTGCACAGAGTGGCTGCTGCAGAAACTGCCAAGCATCAGGCCAAATGTAACATCTGCAAAGAGTGTCCAATCATTGGATTCAGGTATTAGGAACCAAAAAAAAAATGTCATTTTTTTCTCATCATTTTTCACCTTTTTATGACTTGATCTTTTATCTCCTGTGCCAGTTGCTGTTAGTTCGTACCGTCTCCAAAGTGGGAGAGAAGGTGATTGGGCTGGAACATCGATCATTCCTGTCACCCTCCTGATCGCTAGGTTATTTTGGTGGATCTCACTTATTAGGCTGGTGTCCCTTACCACCTTCACTCTTCAGCTCTTCGGAGCCACATTTTTG</sequence><startNumber>2157585</startNumber><index>70</index></referenceSegment><referenceSegment><name>DMD_exonRegion72</name><sequence>TTTCTGTTTCTCAAATTAGAACGTGGTAGAAGGTTTATTAAAGAGTGTTCTTTGGGAATTTGATTCGAAGAAATACATACGTGTTTGTTTTTGCTCTTTATCAGGTACAGGAGTCTAAAGCACTTTAATTATGACATCTGCCAAAGCTGCTTTTTTTCTGGTCGAGTTGCAAAAGGCCATAAAATGCACTATCCCATGGTGGAATATTGCACTCCGGTAAGTTTGACGCCAGCCTGACGTGAGAGTTAGTTCACCTGGGATAAATTTCAGTTTTGTACAATACTGCAGATCATGTATAATGCTGTGATTTGTCACTTCCCCAGATGTTCCCCAGCTAAAGTGGCTCTCAACTGTAGGCTTCAGGATTTACCCTATCCCTGGTGCCTAGGGGAGTGCCTGGCACATATGGAACATGATAGACCCTCAATAAATATTGTTGGATGAATAAATAGGGTTTTCATTCTGTGTGCATGGTTGTATTGAAGACGTTTTCACGTTTATTTTGCACAGCCTTAGAGGTTGTGTG</sequence><startNumber>2160024</startNumber><index>71</index></referenceSegment><referenceSegment><name>DMD_exonRegion73</name><sequence>TGCTATCATTTTGTACTAAGTAGTTTTTAAAATACCATAAAGTGTGGTAAAATTTAATGTCACCTTTTTGACCTTAAGACCTATAAACTACCATTTATTGAGTAGCCTAGTAAGCTTGTATGTTTCTTTTATTTATCATAACAACGTGTTGAGGTGTTGTTGCTCCCATTTTACTGATGATCAGAGCCTCTGAGAAGTAAATAACTCAGCCAAATTAGTACATGCCAGGCCTGGTTTCAGAGCCCCATTTGTCTGATTCCAAAGCCTTTGCTCACAACCACAACACTCTCCTTAATTACAAAACAAGTGTCATGGGGCAGAAGACTGGAGTGGTCATTAGTTTTGAAATCATCCTGTCCTAAATCTGATCTCACCATGATCTCCCTTTTAGACTACATCAGGAGAAGATGTTCGAGACTTTGCCAAGGTACTAAAAAACAAATTTCGAACCAAAAGGTATTTTGCGAAGCATCCCCGAATGGGCTACCTGCCAGTGCAGACTGTCTTAGAGGGGGACAACATGGAAACGTGAGTAGTAGCAAAAGCAGAACACACTCTTGTTTGATGTATATTTGAACTCCTCTCAGCTGAACACCCTCCTTCACTCCCAAATGCAAACAGTCTCTTCTATTTCTTTCTTTTTATTTACATTAGCTGAAAAGAGAAAAATAAGCTGATGTCCAGTTGCCACTTTCCCACGTCACTTGACAATTTCTTTTTCCAAAAGTTAAACTTTATCTCACAGGGGGAAAAAAAAAAAAAAACCACAACACAATACAGCCACTAATTGCCTTACAAGCCTTATAAGAAATATGGGACTGTTTACAAATGAGTGATTCCAGTATTTCATTTTGATTTTCCTCTCTCACAAATCAGTAAATGTGTGTCTTTTTGTATCTCATTGTGTGGTCATATCTAGTCACTTGTTTCTACTCAAAAGAAAATATAGTCACAGGAAACTACTTCACAGTAAGTAGTAATGATTCTCAAGATCAAAGGGGACGTCTTCACCTCTTTTCAACCTGCTCCTCTTTTTTGCCTTAACTCTGATGGCAGTCACACAACTGTGTGTTTTTCTTTTAATTCACTTTACACCTTGGTT</sequence><startNumber>2161413</startNumber><index>72</index></referenceSegment><referenceSegment><name>DMD_exonRegion74</name><sequence>CAGTAAATTTTTTTGCGGCTGAGTTTGCGTGTGTCTCCTTCACCACCTCATTTTTTGTTTTGCAGTCCCGTTACTCTGATCAACTTCTGGCCAGTAGATTCTGCGTGAGTACTTTTTTTGCTGAAGGGTGCTGCTACCACCAACACATTCGCTCGCTTGGTTCTCTTTT</sequence><startNumber>2162574</startNumber><index>73</index></referenceSegment><referenceSegment><name>DMD_exonRegion75</name><sequence>TAATAAAAGCAGAAGTATGAGAAATCATCTCTCAATCCTGGATTTTAAAATACTTGATAATATTTAAGATATAGGAGCAACTAAATGTATACATTATCCATAGAATTAGAATAAAAGCATTCTAGGCCATGTGTATAACATAACTGTGTGGTGGGTTTTTTCTCCATTAATGGATGGTATCTGTGACTAATCACATTTTCTGCCTTATAGGCCTGCCTCGTCCCCTCAGCTTTCACACGATGATACTCATTCACGCATTGAACATTATGCTAGCAGGTATGAGACTAGTTGTATGCCAGGCAAATATTGATTGAAATAACTAACCAAGGAAAGCTAACCTATGATATTTTAAACAAATCTTTTCTTTTTTTCCCCAAACTTGTCTGATTCCTACTAATCAACTTG</sequence><startNumber>2166795</startNumber><index>74</index></referenceSegment><referenceSegment><name>DMD_exonRegion76</name><sequence>ATGGTTAAGCCAACACACACATCCTTTAATTTGAAGGATTCCTTTCTCTTCTTGCCATGATTTATCCTTTAGTTTTCAGGAATGTTCGATTAGGTCTTGAATAGATTCTAAGACGTCACATAAGTTTTAATGAGCTTTTACGTTTTTTATCAGGCTAGCAGAAATGGAAAACAGCAATGGATCTTATCTAAATGATAGCATCTCTCCTAATGAGAGCATGTAAGTATCCCATCTCTTTTTACAAAATGTTCCTGACAATGAAATTGCTTTGAGGGATTTAGAGGTAGGATAGCACAGGATATAGGAATTAGCATCATATTCATTTGATCTTTTAAGGAGCCATTCATTTACTTTTTTCCTTTAATTCTTAATGC</sequence><startNumber>2168043</startNumber><index>75</index></referenceSegment><referenceSegment><name>DMD_exonRegion77</name><sequence>TTTGAAAATCTGAGCAAGAAAACACTTTGAATTGGTACCAGTAGAATGGTAGATCACAACCTCAGCAGTATCAAAAGGTCTTTAGAAGCAGGAAAAAAGGTCTAATTAATTGTTAAGAGCAAATAAATGTTTCTATTTTCAAATACACTCCTGAGTCCCTAACCCCCAAAGCAAAATAAGGGGGGGAAAAAACCAAAACCTTTGATTTTATTTTCCAGAGATGATGAACATTTGTTAATCCAGCATTACTGCCAAAGTTTGAACCAGGACTCCCCCCTGAGCCAGCCTCGTAGTCCTGCCCAGATCTTGATTTCCTTAGAGAGTGAGGAAAGAGGGGAGCTAGAGAGAATCCTAGCAGATCTTGAGGAAGAAAACAGGTGAGTTTTCTTTCTAGCTTTGTCATTGGTATGCAGAGTGCATACACTTGCACACATAGAAAAGTGCCAGGAATCTTCACTTAGAGTCATTTTATGTCTAATTGTTTTCTAAAATAATC</sequence><startNumber>2170790</startNumber><index>76</index></referenceSegment><referenceSegment><name>DMD_exonRegion78</name><sequence>AGTCAGATGCATCTATCTACCATGGTATATAAAATTTGGTGATGATATTCAAATTACTTTTTTTCTTCTTTTTCTTTTTCTTTCTTTTTTTTTCTTTTTTACTTTTTTGATGCCAATAGGAATCTGCAAGCAGAATATGACCGTCTAAAGCAGCAGCACGAACATAAAGGCCTGTCCCCACTGCCGTCCCCTCCTGAAATGATGCCCACCTCTCCCCAGAGTCCCCGGGATGCTGAGCTCATTGCTGAGGCCAAGCTACTGCGTCAACACAAAGGCCGCCTGGAAGCCAGGATGCAAATCCTGGAAGACCACAATAAACAGCTGGAGTCACAGTTACACAGGCTAAGGCAGCTGCTGGAGCAAGTGAGGAGAGAGATGGGATTTTTACAAACATTCATTTTTCCCTCTTAAACAAAACTAAACCTCAGAGAGCACTTTTTATAGGTGCAACAAGCATCAATTCTTAAG</sequence><startNumber>2192972</startNumber><index>77</index></referenceSegment><referenceSegment><name>DMD_exonRegion79</name><sequence>CTTCTAAAGTAGGAAGGGTCAAAATTTATGAGTCCTGAGTGTGTATCATATTTTGAAATTTATACATTTGTATGTTTATTATGAAAAGTAATTCTGTTTTCTTTTGGATGACTTAGCCCCAGGCAGAGGCCAAAGTGAATGGCACAACGGTGTCCTCTCCTTCTACCTCTCTACAGAGGTCCGACAGCAGTCAGCCTATGCTGCTCCGAGTGGTTGGCAGTCAAACTTCGGACTCCATGGGTAAGTGTCCTAGCTACTCTCAGATTTTGTTGTCTGAAGAAAGGTAGAGTCGTATTACAGGGACATGAATATTTGGCCGTAAGTGTTTGACTCATCTTGGTATCAGGGAGCCACTGAAAATCATATACCAGGCGAAAAAAGTCTAAAAAGAAAATTCTAAAAAGGTGTATTCTGGCAGCTCTATCTGGCCCACAGAAAACTTGTATAGGTGAGAAGACCAGTTAGGAGGCAAT</sequence><startNumber>2194079</startNumber><index>78</index></referenceSegment><referenceSegment><name>DMD_exonRegion80</name><sequence>CTACTCGGGAGGCTGAGGCAGAAGAATCGTTTGAACCTGGGAGGCGGAGGTTGCAGTGAGCCAAGATCGTGCCACTGCACTCCAGCCTGGGTGACAGAGCAAGACTCCATCTCAAAAAAAAAAAAAAAAAAAGATATACAGTTTTTTTTTCTCCAAGGGTAATGATATAGATAAACTACTGTATGGATTTCTTCTTCCCTTTAAAGAATTACTTCCTCATTATTAAGCTTGAGGGTTTTCTTTGTTATTTATGAGCAAGTGAAATGAATTTATAATGGTGTTAAAAATGTAATCATGGCCCTTTAATATCTGTTTTCTATAAATGTAATTTTCCATTATTTGTTTTTGCTTTTATTAAGGTGAGGAAGATCTTCTCAGTCCTCCCCAGGACACAAGCACAGGGTTAGAGGAGGTGATGGAGCAACTCAACAACTCCTTCCCTAGTTCAAGAGGTAAGCTCCAATACCTAGAAGGGACTCAGATTTGCTGGGATCAGGCCACTCGCTTCCCTACCCAACTGGTGTGTGTATTTTCCATATGGAAGCCAACACGCAGTATCAGAA</sequence><startNumber>2206056</startNumber><index>79</index></referenceSegment><referenceSegment><name>DMD_exonRegion81</name><sequence>TATTCTGTGCCAGTTTTCATCCAGTTTAATGCGTGAACTCTATGGATTTTACAAATGACGTCTTCTGGATCATGTTATCTGTTTACACTGATCTTAAGTGTATGTAAAGGTTATTTGACTAGATGTGTCTTTTGGGTTTTTTGTTTCTGTTTTTTTTTTTTTTTTTTTTTCCAGCAGAGAATAAATGGTCATCTCAACATTTGTTTGGTAAAAGAAGCAAATTGGTATGAAATTGTATATTTATGCATGTTTTTTTTCCCTTTCTGATATCTCTGCCTCTTCCTCTCTCTATTATTAAAGGAAGAAATACCCCTGGAAAGCCAATGAGAGAGGTTAGTGAGATTCAGGCTCACGGCCATGGCTTCTGTCTGTCTCATCCTGCTTTTTATGTTTGGCGTTTGTGTAAGAATTGTGTGTGTGCACGCGCATGTGTGTATTACACATTGTGTCATCATGTAAGGATGGTAGTCACCTCTCCACTTGCAGCTCATGAGGAACATTCCTCAAATGTTCAT</sequence><startNumber>2213636</startNumber><index>80</index></referenceSegment><referenceSegment><name>DMD_exonRegion82</name><sequence>CTGTGTTGTCTTCACCCAGAAATGGGGAATGATTTCCCAAATGGCAAAGAAACAGAGTGATGCTATCTATCTGCACCTTTTGTAAAGTCTGTCTTTCTTTCTCTTTGTTTTCCAGGACACAATGTAGGAAGTCTTTTCCACATGGCAGATGATTTGGGCAGAGCGATGGAGTCCTTAGTATCAGTCATGACAGATGAAGAAGGAGCAGAATAAATGTTTTACAACTCCTGATTCCCGCATGGTTTTTATAATATTCATACAACAAAGAGGATTAGACAGTAAGAGTTTACAAGAAATAAATCTATATTTTTGTGAAGGGTAGTGGTATTATACTGTAGATTTCAGTAGTTTCTAAGTCTGTTATTGTTTTGTTAACAATGGCAGGTTTTACACGTCTATGCAATTGTACAAAAAAGTTATAAGAAAACTACATGTAAAATCTTGATAGCTAAATAACTTGCCATTTCTTTATATGGAACGCATTTTGGGTTGTTTAAAAATTTATAACAGTTATAAAGAAAGATTGTAAACTAAAGTGTGCTTTATAAAAAAAAGTTGTTTATAAAAACCCCTAAAAACAAAACAAACACACACACACACACATACACACACACACACAAAACTTTGAGGCAGCGCATTGTTTTGCATCCTTTTGGCGTGATATCCATATGAAATTCATGGCTTTTTCTTTTTTTGCATATTAAAGATAAGACTTCCTCTACCACCACACCAAATGACTACTACACACTGCTCATTTGAGAACTGTCAGCTGAGTGGGGCAGGCTTGAGTTTTCATTTCATATATCTATATGTCTATAAGTATATAAATACTATAGTTATATAGATAAAGAGATACGAATTTCTATAGACTGACTTTTTCCATTTTTTAAATGTTCATGTCACATCCTAATAGAAAGAAATTACTTCTAGTCAGTCATCCAGGCTTACCTGCTTGGTCTAGAATGGATTTTTCCCGGAGCCGGAAGCCAGGAGGAAACTACACCACACTAAAACATTGTCTACAGCTCCAGATGTTTCTCATTTTAAACAACTTTCCACTGACAACGAAAGTAAAGTAAAGTATTGGATTTTTTTAAAGGGAACATGTGAATGAATACACAGGACTTATTATATCAGAGTGAGTAATCGGTTGGTTGGTTGATTGATTGATTGATTGATACATTCAGCTTCCTGCTGCTAGCAATGCCACGATTTAGATTTAATGATGCTTCAGTGGAAATCAATCAGAAGGTATTCTGACCTTGTGAACATCAGAAGGTATTTTTTAACTCCCAAGCAGTAGCAGGACGATGATAGGGCTGGAGGGCTATGGATTCCCAGCCCATCCCTGTGAAGGAGTAGGCCACTCTTTAAGTGAAGGATTGGATGATTGTTCATAATACATAAAGTTCTCTGTAATTACAACTAAATTATTATGCCCTCTTCTCACAGTCAAAAGGAACTGGGTGGTTTGGTTTTTGTTGCTTTTTTAGATTTATTGTCCCATGTGGGATGAGTTTTTAAATGCCACAAGACATAATTTAAAATAAATAAACTTTGGGAAAAGGTGTAAAACAGTAGCCCCATCACATTTGTGATACTGACAGGTATCAACCCAGAAGCCCATGAACTGTGTTTCCATCCTTTGCATTTCTCTGCGAGTAGTTCCACACAGGTTTGTAAGTAAGTAAGAAAGAAGGCAAATTGATTCAAATGTTACAAAAAAACCCTTCTTGGTGGATTAGACAGGTTAAATATATAAACAAACAAACAAAAATTGCTCAAAAAAGAGGAGAAAAGCTCAAGAGGAAAAGCTAAGGACTGGTAGGAAAAAGCTTTACTCTTTCATGCCATTTTATTTCTTTTTGATTTTTAAATCATTCATTCAATAGATACCACCGTGTGACCTATAATTTTGCAAATCTGTTACCTCTGACATCAAGTGTAATTAGCTTTTGGAGAGTGGGCTGACATCAAGTGTAATTAGCTTTTGGAGAGTGGGTTTTGTCCATTATTAATAATTAATTAATTAACATCAAACACGGCTTCTCATGCTATTTCTACCTCACTTTGGTTTTGGGGTGTTCCTGATAATTGTGCACACCTGAGTTCACAGCTTCACCACTTGTCCATTGCGTTATTTTCTTTTTCCTTTATAATTCTTTCTTTTTCCTTCATAATTTTCAAAAGAAAACCCAAAGCTCTAAGGTAACAAATTACCAAATTACATGAAGATTTGGTTTTTGTCTTGCATTTTTTTCCTTTATGTGACGCTGGACCTTTTCTTTACCCAAGGATTTTTAAAACTCAGATTTAAAACAAGGGGTTACTTTACATCCTACTAAGAAGTTTAAGTAAGTAAGTTTCATTCTAAAATCAGAGGTAAATAGAGTGCATAAATAATTTTGTTTTAATCTTTTTGTTTTTCTTTTAGACACATTAGCTCTGGAGTGAGTCTGTCATAATATTTGAACAAAAATTGAGAGCTTTATTGCTGCATTTTAAGCATAATTAATTTGGACATTATTTCGTGTTGTGTTCTTTATAACCACCAAGTATTAAACTGTAAATCATAATGTAACTGAAGCATAAACATCACATGGCATGTTTTGTCATTGTTTTCAGGTACTGAGTTCTTACTTGAGTATCATAATATATTGTGTTTTAACACCAACACTGTAACATTTACGAATTATTTTTTTAAACTTCAGTTTTACTGCATTTTCACAACATATCAGACTTCACCAAATATATGCCTTACTATTGTATTATAGTACTGCTTTACTGTGTATCTCAATAAAGCACGCAGTTATGTTACAAAAAAGTATTGACTGGACTGCAGTACTTTGTTTTTATTTTAATTTAGTTGTTGTTACTTACTTACTTACTTTTTAAATAGGTAATACATGCATATGAGTAA</sequence><startNumber>2218564</startNumber><index>81</index></referenceSegment></referenceSegments><regionsOfInterest><ROI><name>DMD_Target_intron_1</name><interval><locOnParent>0</locOnParent><intervalLength>1000</intervalLength></interval><startOnRef>1</startOnRef><refSegment>DMD_exonRegion1</refSegment><useForTx>false</useForTx><removeable>true</removeable><color>-3368704</color></ROI><ROI><name>DMD_exonRegion1</name><interval><locOnParent>0</locOnParent><intervalLength>1538</intervalLength></interval><startOnRef>0</startOnRef><refSegment>DMD_exonRegion1</refSegment><useForTx>false</useForTx><removeable>false</removeable><color>-6711040</color></ROI><ROI><name>NM_000109_intron_1</name><interval><locOnParent>985</locOnParent><intervalLength>15</intervalLength></interval><startOnRef>1</startOnRef><refSegment>DMD_exonRegion1</refSegment><useForTx>false</useForTx><removeable>true</removeable><color>-3368704</color></ROI><ROI><name>DMD_Target_exon_1</name><interval><locOnParent>1000</locOnParent><intervalLength>351</intervalLength></interval><startOnRef>1</startOnRef><refSegment>DMD_exonRegion1</refSegment><useForTx>false</useForTx><removeable>true</removeable><color>-26368</color></ROI><ROI><name>NM_000109_UTR_1</name><interval><locOnParent>1000</locOnParent><intervalLength>344</intervalLength></interval><startOnRef>1</startOnRef><refSegment>DMD_exonRegion1</refSegment><useForTx>false</useForTx><removeable>true</removeable><color>-13210</color></ROI><ROI><name>NM_000109_exon_1</name><interval><locOnParent>1344</locOnParent><intervalLength>7</intervalLength></interval><startOnRef>1</startOnRef><refSegment>DMD_exonRegion1</refSegment><useForTx>true</useForTx><removeable>true</removeable><color>-26368</color></ROI><ROI><name>DMD_Target_intron_2</name><interval><locOnParent>1351</locOnParent><intervalLength>15</intervalLength></interval><startOnRef>1</startOnRef><refSegment>DMD_exonRegion1</refSegment><useForTx>false</useForTx><removeable>true</removeable><color>-3368704</color></ROI><ROI><name>NM_000109_intron_2</name><interval><locOnParent>1351</locOnParent><intervalLength>15</intervalLength></interval><startOnRef>1</startOnRef><refSegment>DMD_exonRegion1</refSegment><useForTx>false</useForTx><removeable>true</removeable><color>-3368704</color></ROI><ROI><name>DMD_exonRegion2</name><interval><locOnParent>0</locOnParent><intervalLength>521</intervalLength></interval><startOnRef>128872</startOnRef><refSegment>DMD_exonRegion2</refSegment><useForTx>false</useForTx><removeable>false</removeable><color>-6711040</color></ROI><ROI><name>DMD_Target_intron_3</name><interval><locOnParent>166</locOnParent><intervalLength>15</intervalLength></interval><startOnRef>1</startOnRef><refSegment>DMD_exonRegion2</refSegment><useForTx>false</useForTx><removeable>true</removeable><color>-3368704</color></ROI><ROI><name>NM_004006_intron_1</name><interval><locOnParent>166</locOnParent><intervalLength>15</intervalLength></interval><startOnRef>1</startOnRef><refSegment>DMD_exonRegion2</refSegment><useForTx>false</useForTx><removeable>true</removeable><color>-3368704</color></ROI><ROI><name>hCT2256940_intron_1</name><interval><locOnParent>166</locOnParent><intervalLength>15</intervalLength></interval><startOnRef>1</startOnRef><refSegment>DMD_exonRegion2</refSegment><useForTx>false</useForTx><removeable>true</removeable><color>-3368704</color></ROI><ROI><name>DMD_Target_exon_2</name><interval><locOnParent>181</locOnParent><intervalLength>275</intervalLength></interval><startOnRef>1</startOnRef><refSegment>DMD_exonRegion2</refSegment><useForTx>false</useForTx><removeable>true</removeable><color>-26368</color></ROI><ROI><name>NM_004006_UTR_1</name><interval><locOnParent>181</locOnParent><intervalLength>244</intervalLength></interval><startOnRef>1</startOnRef><refSegment>DMD_exonRegion2</refSegment><useForTx>false</useForTx><removeable>true</removeable><color>-13210</color></ROI><ROI><name>hCT2256940_UTR_1</name><interval><locOnParent>181</locOnParent><intervalLength>244</intervalLength></interval><startOnRef>1</startOnRef><refSegment>DMD_exonRegion2</refSegment><useForTx>false</useForTx><removeable>true</removeable><color>-13210</color></ROI><ROI><name>NM_004006_exon_1</name><interval><locOnParent>425</locOnParent><intervalLength>31</intervalLength></interval><startOnRef>1</startOnRef><refSegment>DMD_exonRegion2</refSegment><useForTx>true</useForTx><removeable>true</removeable><color>-26368</color></ROI><ROI><name>hCT2256940_exon_1</name><interval><locOnParent>425</locOnParent><intervalLength>31</intervalLength></interval><startOnRef>1</startOnRef><refSegment>DMD_exonRegion2</refSegment><useForTx>true</useForTx><removeable>true</removeable><color>-26368</color></ROI><ROI><name>DMD_Target_intron_4</name><interval><locOnParent>456</locOnParent><intervalLength>15</intervalLength></interval><startOnRef>1</startOnRef><refSegment>DMD_exonRegion2</refSegment><useForTx>false</useForTx><removeable>true</removeable><color>-3368704</color></ROI><ROI><name>NM_004006_intron_2</name><interval><locOnParent>456</locOnParent><intervalLength>15</intervalLength></interval><startOnRef>1</startOnRef><refSegment>DMD_exonRegion2</refSegment><useForTx>false</useForTx><removeable>true</removeable><color>-3368704</color></ROI><ROI><name>hCT2256940_intron_2</name><interval><locOnParent>456</locOnParent><intervalLength>15</intervalLength></interval><startOnRef>1</startOnRef><refSegment>DMD_exonRegion2</refSegment><useForTx>false</useForTx><removeable>true</removeable><color>-3368704</color></ROI><ROI><name>DMD_exonRegion3</name><interval><locOnParent>0</locOnParent><intervalLength>807</intervalLength></interval><startOnRef>211882</startOnRef><refSegment>DMD_exonRegion3</refSegment><useForTx>false</useForTx><removeable>false</removeable><color>-6711040</color></ROI><ROI><name>DMD_Target_intron_5</name><interval><locOnParent>284</locOnParent><intervalLength>15</intervalLength></interval><startOnRef>1</startOnRef><refSegment>DMD_exonRegion3</refSegment><useForTx>false</useForTx><removeable>true</removeable><color>-3368704</color></ROI><ROI><name>NM_004009_intron_1</name><interval><locOnParent>284</locOnParent><intervalLength>15</intervalLength></interval><startOnRef>1</startOnRef><refSegment>DMD_exonRegion3</refSegment><useForTx>false</useForTx><removeable>true</removeable><color>-3368704</color></ROI><ROI><name>NM_004010_intron_1</name><interval><locOnParent>284</locOnParent><intervalLength>15</intervalLength></interval><startOnRef>1</startOnRef><refSegment>DMD_exonRegion3</refSegment><useForTx>false</useForTx><removeable>true</removeable><color>-3368704</color></ROI><ROI><name>DMD_Target_exon_3</name><interval><locOnParent>299</locOnParent><intervalLength>366</intervalLength></interval><startOnRef>1</startOnRef><refSegment>DMD_exonRegion3</refSegment><useForTx>false</useForTx><removeable>true</removeable><color>-26368</color></ROI><ROI><name>NM_004009_UTR_1</name><interval><locOnParent>299</locOnParent><intervalLength>263</intervalLength></interval><startOnRef>1</startOnRef><refSegment>DMD_exonRegion3</refSegment><useForTx>false</useForTx><removeable>true</removeable><color>-13210</color></ROI><ROI><name>NM_004010_UTR_1</name><interval><locOnParent>299</locOnParent><intervalLength>366</intervalLength></interval><startOnRef>1</startOnRef><refSegment>DMD_exonRegion3</refSegment><useForTx>false</useForTx><removeable>true</removeable><color>-13210</color></ROI><ROI><name>NM_004009_exon_1</name><interval><locOnParent>562</locOnParent><intervalLength>19</intervalLength></interval><startOnRef>1</startOnRef><refSegment>DMD_exonRegion3</refSegment><useForTx>true</useForTx><removeable>true</removeable><color>-26368</color></ROI><ROI><name>NM_004009_intron_2</name><interval><locOnParent>581</locOnParent><intervalLength>15</intervalLength></interval><startOnRef>1</startOnRef><refSegment>DMD_exonRegion3</refSegment><useForTx>false</useForTx><removeable>true</removeable><color>-3368704</color></ROI><ROI><name>DMD_Target_intron_6</name><interval><locOnParent>665</locOnParent><intervalLength>15</intervalLength></interval><startOnRef>1</startOnRef><refSegment>DMD_exonRegion3</refSegment><useForTx>false</useForTx><removeable>true</removeable><color>-3368704</color></ROI><ROI><name>NM_004010_intron_2</name><interval><locOnParent>665</locOnParent><intervalLength>15</intervalLength></interval><startOnRef>1</startOnRef><refSegment>DMD_exonRegion3</refSegment><useForTx>false</useForTx><removeable>true</removeable><color>-3368704</color></ROI><ROI><name>DMD_exonRegion4</name><interval><locOnParent>0</locOnParent><intervalLength>508</intervalLength></interval><startOnRef>320270</startOnRef><refSegment>DMD_exonRegion4</refSegment><useForTx>false</useForTx><removeable>false</removeable><color>-6711040</color></ROI><ROI><name>DMD_Target_intron_7</name><interval><locOnParent>123</locOnParent><intervalLength>15</intervalLength></interval><startOnRef>1</startOnRef><refSegment>DMD_exonRegion4</refSegment><useForTx>false</useForTx><removeable>true</removeable><color>-3368704</color></ROI><ROI><name>NM_004007_intron_1</name><interval><locOnParent>123</locOnParent><intervalLength>15</intervalLength></interval><startOnRef>1</startOnRef><refSegment>DMD_exonRegion4</refSegment><useForTx>false</useForTx><removeable>true</removeable><color>-3368704</color></ROI><ROI><name>NM_000109_intron_3</name><interval><locOnParent>124</locOnParent><intervalLength>15</intervalLength></interval><startOnRef>1</startOnRef><refSegment>DMD_exonRegion4</refSegment><useForTx>false</useForTx><removeable>true</removeable><color>-3368704</color></ROI><ROI><name>NM_004006_intron_3</name><interval><locOnParent>124</locOnParent><intervalLength>15</intervalLength></interval><startOnRef>1</startOnRef><refSegment>DMD_exonRegion4</refSegment><useForTx>false</useForTx><removeable>true</removeable><color>-3368704</color></ROI><ROI><name>NM_004009_intron_3</name><interval><locOnParent>124</locOnParent><intervalLength>15</intervalLength></interval><startOnRef>1</startOnRef><refSegment>DMD_exonRegion4</refSegment><useForTx>false</useForTx><removeable>true</removeable><color>-3368704</color></ROI><ROI><name>NM_004010_intron_3</name><interval><locOnParent>124</locOnParent><intervalLength>15</intervalLength></interval><startOnRef>1</startOnRef><refSegment>DMD_exonRegion4</refSegment><useForTx>false</useForTx><removeable>true</removeable><color>-3368704</color></ROI><ROI><name>hCT2256940_intron_3</name><interval><locOnParent>124</locOnParent><intervalLength>15</intervalLength></interval><startOnRef>1</startOnRef><refSegment>DMD_exonRegion4</refSegment><useForTx>false</useForTx><removeable>true</removeable><color>-3368704</color></ROI><ROI><name>DMD_Target_exon_4</name><interval><locOnParent>138</locOnParent><intervalLength>63</intervalLength></interval><startOnRef>1</startOnRef><refSegment>DMD_exonRegion4</refSegment><useForTx>false</useForTx><removeable>true</removeable><color>-26368</color></ROI><ROI><name>NM_004007_UTR_1</name><interval><locOnParent>138</locOnParent><intervalLength>63</intervalLength></interval><startOnRef>1</startOnRef><refSegment>DMD_exonRegion4</refSegment><useForTx>false</useForTx><removeable>true</removeable><color>-13210</color></ROI><ROI><name>NM_000109_exon_2</name><interval><locOnParent>139</locOnParent><intervalLength>62</intervalLength></interval><startOnRef>1</startOnRef><refSegment>DMD_exonRegion4</refSegment><useForTx>true</useForTx><removeable>true</removeable><color>-26368</color></ROI><ROI><name>NM_004006_exon_2</name><interval><locOnParent>139</locOnParent><intervalLength>62</intervalLength></interval><startOnRef>1</startOnRef><refSegment>DMD_exonRegion4</refSegment><useForTx>true</useForTx><removeable>true</removeable><color>-26368</color></ROI><ROI><name>NM_004009_exon_2</name><interval><locOnParent>139</locOnParent><intervalLength>62</intervalLength></interval><startOnRef>1</startOnRef><refSegment>DMD_exonRegion4</refSegment><useForTx>true</useForTx><removeable>true</removeable><color>-26368</color></ROI><ROI><name>NM_004010_UTR_2</name><interval><locOnParent>139</locOnParent><intervalLength>62</intervalLength></interval><startOnRef>1</startOnRef><refSegment>DMD_exonRegion4</refSegment><useForTx>false</useForTx><removeable>true</removeable><color>-13210</color></ROI><ROI><name>hCT2256940_exon_2</name><interval><locOnParent>139</locOnParent><intervalLength>62</intervalLength></interval><startOnRef>1</startOnRef><refSegment>DMD_exonRegion4</refSegment><useForTx>true</useForTx><removeable>true</removeable><color>-26368</color></ROI><ROI><name>DMD_Target_intron_8</name><interval><locOnParent>201</locOnParent><intervalLength>15</intervalLength></interval><startOnRef>1</startOnRef><refSegment>DMD_exonRegion4</refSegment><useForTx>false</useForTx><removeable>true</removeable><color>-3368704</color></ROI><ROI><name>NM_000109_intron_4</name><interval><locOnParent>201</locOnParent><intervalLength>15</intervalLength></interval><startOnRef>1</startOnRef><refSegment>DMD_exonRegion4</refSegment><useForTx>false</useForTx><removeable>true</removeable><color>-3368704</color></ROI><ROI><name>NM_004006_intron_4</name><interval><locOnParent>201</locOnParent><intervalLength>15</intervalLength></interval><startOnRef>1</startOnRef><refSegment>DMD_exonRegion4</refSegment><useForTx>false</useForTx><removeable>true</removeable><color>-3368704</color></ROI><ROI><name>NM_004007_intron_2</name><interval><locOnParent>201</locOnParent><intervalLength>15</intervalLength></interval><startOnRef>1</startOnRef><refSegment>DMD_exonRegion4</refSegment><useForTx>false</useForTx><removeable>true</removeable><color>-3368704</color></ROI><ROI><name>NM_004009_intron_4</name><interval><locOnParent>201</locOnParent><intervalLength>15</intervalLength></interval><startOnRef>1</startOnRef><refSegment>DMD_exonRegion4</refSegment><useForTx>false</useForTx><removeable>true</removeable><color>-3368704</color></ROI><ROI><name>NM_004010_intron_4</name><interval><locOnParent>201</locOnParent><intervalLength>15</intervalLength></interval><startOnRef>1</startOnRef><refSegment>DMD_exonRegion4</refSegment><useForTx>false</useForTx><removeable>true</removeable><color>-3368704</color></ROI><ROI><name>hCT2256940_intron_4</name><interval><locOnParent>201</locOnParent><intervalLength>15</intervalLength></interval><startOnRef>1</startOnRef><refSegment>DMD_exonRegion4</refSegment><useForTx>false</useForTx><removeable>true</removeable><color>-3368704</color></ROI><ROI><name>DMD_exonRegion5</name><interval><locOnParent>0</locOnParent><intervalLength>556</intervalLength></interval><startOnRef>490483</startOnRef><refSegment>DMD_exonRegion5</refSegment><useForTx>false</useForTx><removeable>false</removeable><color>-6711040</color></ROI><ROI><name>DMD_Target_intron_9</name><interval><locOnParent>291</locOnParent><intervalLength>15</intervalLength></interval><startOnRef>1</startOnRef><refSegment>DMD_exonRegion5</refSegment><useForTx>false</useForTx><removeable>true</removeable><color>-3368704</color></ROI><ROI><name>NM_000109_intron_5</name><interval><locOnParent>291</locOnParent><intervalLength>15</intervalLength></interval><startOnRef>1</startOnRef><refSegment>DMD_exonRegion5</refSegment><useForTx>false</useForTx><removeable>true</removeable><color>-3368704</color></ROI><ROI><name>NM_004006_intron_5</name><interval><locOnParent>291</locOnParent><intervalLength>15</intervalLength></interval><startOnRef>1</startOnRef><refSegment>DMD_exonRegion5</refSegment><useForTx>false</useForTx><removeable>true</removeable><color>-3368704</color></ROI><ROI><name>NM_004007_intron_3</name><interval><locOnParent>291</locOnParent><intervalLength>15</intervalLength></interval><startOnRef>1</startOnRef><refSegment>DMD_exonRegion5</refSegment><useForTx>false</useForTx><removeable>true</removeable><color>-3368704</color></ROI><ROI><name>NM_004009_intron_5</name><interval><locOnParent>291</locOnParent><intervalLength>15</intervalLength></interval><startOnRef>1</startOnRef><refSegment>DMD_exonRegion5</refSegment><useForTx>false</useForTx><removeable>true</removeable><color>-3368704</color></ROI><ROI><name>NM_004010_intron_5</name><interval><locOnParent>291</locOnParent><intervalLength>15</intervalLength></interval><startOnRef>1</startOnRef><refSegment>DMD_exonRegion5</refSegment><useForTx>false</useForTx><removeable>true</removeable><color>-3368704</color></ROI><ROI><name>hCT2256940_intron_5</name><interval><locOnParent>291</locOnParent><intervalLength>15</intervalLength></interval><startOnRef>1</startOnRef><refSegment>DMD_exonRegion5</refSegment><useForTx>false</useForTx><removeable>true</removeable><color>-3368704</color></ROI><ROI><name>DMD_Target_exon_5</name><interval><locOnParent>306</locOnParent><intervalLength>93</intervalLength></interval><startOnRef>1</startOnRef><refSegment>DMD_exonRegion5</refSegment><useForTx>false</useForTx><removeable>true</removeable><color>-26368</color></ROI><ROI><name>NM_000109_exon_3</name><interval><locOnParent>306</locOnParent><intervalLength>93</intervalLength></interval><startOnRef>1</startOnRef><refSegment>DMD_exonRegion5</refSegment><useForTx>true</useForTx><removeable>true</removeable><color>-26368</color></ROI><ROI><name>NM_004006_exon_3</name><interval><locOnParent>306</locOnParent><intervalLength>93</intervalLength></interval><startOnRef>1</startOnRef><refSegment>DMD_exonRegion5</refSegment><useForTx>true</useForTx><removeable>true</removeable><color>-26368</color></ROI><ROI><name>NM_004007_UTR_2</name><interval><locOnParent>306</locOnParent><intervalLength>93</intervalLength></interval><startOnRef>1</startOnRef><refSegment>DMD_exonRegion5</refSegment><useForTx>false</useForTx><removeable>true</removeable><color>-13210</color></ROI><ROI><name>NM_004009_exon_3</name><interval><locOnParent>306</locOnParent><intervalLength>93</intervalLength></interval><startOnRef>1</startOnRef><refSegment>DMD_exonRegion5</refSegment><useForTx>true</useForTx><removeable>true</removeable><color>-26368</color></ROI><ROI><name>NM_004010_UTR_3</name><interval><locOnParent>306</locOnParent><intervalLength>93</intervalLength></interval><startOnRef>1</startOnRef><refSegment>DMD_exonRegion5</refSegment><useForTx>false</useForTx><removeable>true</removeable><color>-13210</color></ROI><ROI><name>hCT2256940_exon_3</name><interval><locOnParent>306</locOnParent><intervalLength>93</intervalLength></interval><startOnRef>1</startOnRef><refSegment>DMD_exonRegion5</refSegment><useForTx>true</useForTx><removeable>true</removeable><color>-26368</color></ROI><ROI><name>DMD_Target_intron_10</name><interval><locOnParent>399</locOnParent><intervalLength>15</intervalLength></interval><startOnRef>1</startOnRef><refSegment>DMD_exonRegion5</refSegment><useForTx>false</useForTx><removeable>true</removeable><color>-3368704</color></ROI><ROI><name>NM_000109_intron_6</name><interval><locOnParent>399</locOnParent><intervalLength>15</intervalLength></interval><startOnRef>1</startOnRef><refSegment>DMD_exonRegion5</refSegment><useForTx>false</useForTx><removeable>true</removeable><color>-3368704</color></ROI><ROI><name>NM_004006_intron_6</name><interval><locOnParent>399</locOnParent><intervalLength>15</intervalLength></interval><startOnRef>1</startOnRef><refSegment>DMD_exonRegion5</refSegment><useForTx>false</useForTx><removeable>true</removeable><color>-3368704</color></ROI><ROI><name>NM_004007_intron_4</name><interval><locOnParent>399</locOnParent><intervalLength>15</intervalLength></interval><startOnRef>1</startOnRef><refSegment>DMD_exonRegion5</refSegment><useForTx>false</useForTx><removeable>true</removeable><color>-3368704</color></ROI><ROI><name>NM_004009_intron_6</name><interval><locOnParent>399</locOnParent><intervalLength>15</intervalLength></interval><startOnRef>1</startOnRef><refSegment>DMD_exonRegion5</refSegment><useForTx>false</useForTx><removeable>true</removeable><color>-3368704</color></ROI><ROI><name>NM_004010_intron_6</name><interval><locOnParent>399</locOnParent><intervalLength>15</intervalLength></interval><startOnRef>1</startOnRef><refSegment>DMD_exonRegion5</refSegment><useForTx>false</useForTx><removeable>true</removeable><color>-3368704</color></ROI><ROI><name>hCT2256940_intron_6</name><interval><locOnParent>399</locOnParent><intervalLength>15</intervalLength></interval><startOnRef>1</startOnRef><refSegment>DMD_exonRegion5</refSegment><useForTx>false</useForTx><removeable>true</removeable><color>-3368704</color></ROI><ROI><name>DMD_exonRegion6</name><interval><locOnParent>0</locOnParent><intervalLength>416</intervalLength></interval><startOnRef>495602</startOnRef><refSegment>DMD_exonRegion6</refSegment><useForTx>false</useForTx><removeable>false</removeable><color>-6711040</color></ROI><ROI><name>DMD_Target_intron_11</name><interval><locOnParent>132</locOnParent><intervalLength>15</intervalLength></interval><startOnRef>1</startOnRef><refSegment>DMD_exonRegion6</refSegment><useForTx>false</useForTx><removeable>true</removeable><color>-3368704</color></ROI><ROI><name>NM_000109_intron_7</name><interval><locOnParent>132</locOnParent><intervalLength>15</intervalLength></interval><startOnRef>1</startOnRef><refSegment>DMD_exonRegion6</refSegment><useForTx>false</useForTx><removeable>true</removeable><color>-3368704</color></ROI><ROI><name>NM_004006_intron_7</name><interval><locOnParent>132</locOnParent><intervalLength>15</intervalLength></interval><startOnRef>1</startOnRef><refSegment>DMD_exonRegion6</refSegment><useForTx>false</useForTx><removeable>true</removeable><color>-3368704</color></ROI><ROI><name>NM_004007_intron_5</name><interval><locOnParent>132</locOnParent><intervalLength>15</intervalLength></interval><startOnRef>1</startOnRef><refSegment>DMD_exonRegion6</refSegment><useForTx>false</useForTx><removeable>true</removeable><color>-3368704</color></ROI><ROI><name>NM_004009_intron_7</name><interval><locOnParent>132</locOnParent><intervalLength>15</intervalLength></interval><startOnRef>1</startOnRef><refSegment>DMD_exonRegion6</refSegment><useForTx>false</useForTx><removeable>true</removeable><color>-3368704</color></ROI><ROI><name>NM_004010_intron_7</name><interval><locOnParent>132</locOnParent><intervalLength>15</intervalLength></interval><startOnRef>1</startOnRef><refSegment>DMD_exonRegion6</refSegment><useForTx>false</useForTx><removeable>true</removeable><color>-3368704</color></ROI><ROI><name>hCT2256940_intron_7</name><interval><locOnParent>132</locOnParent><intervalLength>15</intervalLength></interval><startOnRef>1</startOnRef><refSegment>DMD_exonRegion6</refSegment><useForTx>false</useForTx><removeable>true</removeable><color>-3368704</color></ROI><ROI><name>DMD_Target_exon_6</name><interval><locOnParent>147</locOnParent><intervalLength>78</intervalLength></interval><startOnRef>1</startOnRef><refSegment>DMD_exonRegion6</refSegment><useForTx>false</useForTx><removeable>true</removeable><color>-26368</color></ROI><ROI><name>NM_000109_exon_4</name><interval><locOnParent>147</locOnParent><intervalLength>78</intervalLength></interval><startOnRef>1</startOnRef><refSegment>DMD_exonRegion6</refSegment><useForTx>true</useForTx><removeable>true</removeable><color>-26368</color></ROI><ROI><name>NM_004006_exon_4</name><interval><locOnParent>147</locOnParent><intervalLength>78</intervalLength></interval><startOnRef>1</startOnRef><refSegment>DMD_exonRegion6</refSegment><useForTx>true</useForTx><removeable>true</removeable><color>-26368</color></ROI><ROI><name>NM_004007_UTR_3</name><interval><locOnParent>147</locOnParent><intervalLength>78</intervalLength></interval><startOnRef>1</startOnRef><refSegment>DMD_exonRegion6</refSegment><useForTx>false</useForTx><removeable>true</removeable><color>-13210</color></ROI><ROI><name>NM_004009_exon_4</name><interval><locOnParent>147</locOnParent><intervalLength>78</intervalLength></interval><startOnRef>1</startOnRef><refSegment>DMD_exonRegion6</refSegment><useForTx>true</useForTx><removeable>true</removeable><color>-26368</color></ROI><ROI><name>NM_004010_UTR_4</name><interval><locOnParent>147</locOnParent><intervalLength>78</intervalLength></interval><startOnRef>1</startOnRef><refSegment>DMD_exonRegion6</refSegment><useForTx>false</useForTx><removeable>true</removeable><color>-13210</color></ROI><ROI><name>hCT2256940_exon_4</name><interval><locOnParent>147</locOnParent><intervalLength>78</intervalLength></interval><startOnRef>1</startOnRef><refSegment>DMD_exonRegion6</refSegment><useForTx>true</useForTx><removeable>true</removeable><color>-26368</color></ROI><ROI><name>DMD_Target_intron_12</name><interval><locOnParent>225</locOnParent><intervalLength>15</intervalLength></interval><startOnRef>1</startOnRef><refSegment>DMD_exonRegion6</refSegment><useForTx>false</useForTx><removeable>true</removeable><color>-3368704</color></ROI><ROI><name>NM_000109_intron_8</name><interval><locOnParent>225</locOnParent><intervalLength>15</intervalLength></interval><startOnRef>1</startOnRef><refSegment>DMD_exonRegion6</refSegment><useForTx>false</useForTx><removeable>true</removeable><color>-3368704</color></ROI><ROI><name>NM_004006_intron_8</name><interval><locOnParent>225</locOnParent><intervalLength>15</intervalLength></interval><startOnRef>1</startOnRef><refSegment>DMD_exonRegion6</refSegment><useForTx>false</useForTx><removeable>true</removeable><color>-3368704</color></ROI><ROI><name>NM_004007_intron_6</name><interval><locOnParent>225</locOnParent><intervalLength>15</intervalLength></interval><startOnRef>1</startOnRef><refSegment>DMD_exonRegion6</refSegment><useForTx>false</useForTx><removeable>true</removeable><color>-3368704</color></ROI><ROI><name>NM_004009_intron_8</name><interval><locOnParent>225</locOnParent><intervalLength>15</intervalLength></interval><startOnRef>1</startOnRef><refSegment>DMD_exonRegion6</refSegment><useForTx>false</useForTx><removeable>true</removeable><color>-3368704</color></ROI><ROI><name>NM_004010_intron_8</name><interval><locOnParent>225</locOnParent><intervalLength>15</intervalLength></interval><startOnRef>1</startOnRef><refSegment>DMD_exonRegion6</refSegment><useForTx>false</useForTx><removeable>true</removeable><color>-3368704</color></ROI><ROI><name>hCT2256940_intron_8</name><interval><locOnParent>225</locOnParent><intervalLength>15</intervalLength></interval><startOnRef>1</startOnRef><refSegment>DMD_exonRegion6</refSegment><useForTx>false</useForTx><removeable>true</removeable><color>-3368704</color></ROI><ROI><name>DMD_exonRegion7</name><interval><locOnParent>0</locOnParent><intervalLength>538</intervalLength></interval><startOnRef>516880</startOnRef><refSegment>DMD_exonRegion7</refSegment><useForTx>false</useForTx><removeable>false</removeable><color>-6711040</color></ROI><ROI><name>DMD_Target_intron_13</name><interval><locOnParent>327</locOnParent><intervalLength>15</intervalLength></interval><startOnRef>1</startOnRef><refSegment>DMD_exonRegion7</refSegment><useForTx>false</useForTx><removeable>true</removeable><color>-3368704</color></ROI><ROI><name>NM_000109_intron_9</name><interval><locOnParent>327</locOnParent><intervalLength>15</intervalLength></interval><startOnRef>1</startOnRef><refSegment>DMD_exonRegion7</refSegment><useForTx>false</useForTx><removeable>true</removeable><color>-3368704</color></ROI><ROI><name>NM_004006_intron_9</name><interval><locOnParent>327</locOnParent><intervalLength>15</intervalLength></interval><startOnRef>1</startOnRef><refSegment>DMD_exonRegion7</refSegment><useForTx>false</useForTx><removeable>true</removeable><color>-3368704</color></ROI><ROI><name>NM_004007_intron_7</name><interval><locOnParent>327</locOnParent><intervalLength>15</intervalLength></interval><startOnRef>1</startOnRef><refSegment>DMD_exonRegion7</refSegment><useForTx>false</useForTx><removeable>true</removeable><color>-3368704</color></ROI><ROI><name>NM_004009_intron_9</name><interval><locOnParent>327</locOnParent><intervalLength>15</intervalLength></interval><startOnRef>1</startOnRef><refSegment>DMD_exonRegion7</refSegment><useForTx>false</useForTx><removeable>true</removeable><color>-3368704</color></ROI><ROI><name>NM_004010_intron_9</name><interval><locOnParent>327</locOnParent><intervalLength>15</intervalLength></interval><startOnRef>1</startOnRef><refSegment>DMD_exonRegion7</refSegment><useForTx>false</useForTx><removeable>true</removeable><color>-3368704</color></ROI><ROI><name>hCT2256940_intron_9</name><interval><locOnParent>327</locOnParent><intervalLength>15</intervalLength></interval><startOnRef>1</startOnRef><refSegment>DMD_exonRegion7</refSegment><useForTx>false</useForTx><removeable>true</removeable><color>-3368704</color></ROI><ROI><name>DMD_Target_exon_7</name><interval><locOnParent>342</locOnParent><intervalLength>93</intervalLength></interval><startOnRef>1</startOnRef><refSegment>DMD_exonRegion7</refSegment><useForTx>false</useForTx><removeable>true</removeable><color>-26368</color></ROI><ROI><name>NM_000109_exon_5</name><interval><locOnParent>342</locOnParent><intervalLength>93</intervalLength></interval><startOnRef>1</startOnRef><refSegment>DMD_exonRegion7</refSegment><useForTx>true</useForTx><removeable>true</removeable><color>-26368</color></ROI><ROI><name>NM_004006_exon_5</name><interval><locOnParent>342</locOnParent><intervalLength>93</intervalLength></interval><startOnRef>1</startOnRef><refSegment>DMD_exonRegion7</refSegment><useForTx>true</useForTx><removeable>true</removeable><color>-26368</color></ROI><ROI><name>NM_004007_UTR_4</name><interval><locOnParent>342</locOnParent><intervalLength>93</intervalLength></interval><startOnRef>1</startOnRef><refSegment>DMD_exonRegion7</refSegment><useForTx>false</useForTx><removeable>true</removeable><color>-13210</color></ROI><ROI><name>NM_004009_exon_5</name><interval><locOnParent>342</locOnParent><intervalLength>93</intervalLength></interval><startOnRef>1</startOnRef><refSegment>DMD_exonRegion7</refSegment><useForTx>true</useForTx><removeable>true</removeable><color>-26368</color></ROI><ROI><name>NM_004010_UTR_5</name><interval><locOnParent>342</locOnParent><intervalLength>93</intervalLength></interval><startOnRef>1</startOnRef><refSegment>DMD_exonRegion7</refSegment><useForTx>false</useForTx><removeable>true</removeable><color>-13210</color></ROI><ROI><name>hCT2256940_exon_5</name><interval><locOnParent>342</locOnParent><intervalLength>93</intervalLength></interval><startOnRef>1</startOnRef><refSegment>DMD_exonRegion7</refSegment><useForTx>true</useForTx><removeable>true</removeable><color>-26368</color></ROI><ROI><name>DMD_Target_intron_14</name><interval><locOnParent>435</locOnParent><intervalLength>15</intervalLength></interval><startOnRef>1</startOnRef><refSegment>DMD_exonRegion7</refSegment><useForTx>false</useForTx><removeable>true</removeable><color>-3368704</color></ROI><ROI><name>NM_000109_intron_10</name><interval><locOnParent>435</locOnParent><intervalLength>15</intervalLength></interval><startOnRef>1</startOnRef><refSegment>DMD_exonRegion7</refSegment><useForTx>false</useForTx><removeable>true</removeable><color>-3368704</color></ROI><ROI><name>NM_004006_intron_10</name><interval><locOnParent>435</locOnParent><intervalLength>15</intervalLength></interval><startOnRef>1</startOnRef><refSegment>DMD_exonRegion7</refSegment><useForTx>false</useForTx><removeable>true</removeable><color>-3368704</color></ROI><ROI><name>NM_004007_intron_8</name><interval><locOnParent>435</locOnParent><intervalLength>15</intervalLength></interval><startOnRef>1</startOnRef><refSegment>DMD_exonRegion7</refSegment><useForTx>false</useForTx><removeable>true</removeable><color>-3368704</color></ROI><ROI><name>NM_004009_intron_10</name><interval><locOnParent>435</locOnParent><intervalLength>15</intervalLength></interval><startOnRef>1</startOnRef><refSegment>DMD_exonRegion7</refSegment><useForTx>false</useForTx><removeable>true</removeable><color>-3368704</color></ROI><ROI><name>NM_004010_intron_10</name><interval><locOnParent>435</locOnParent><intervalLength>15</intervalLength></interval><startOnRef>1</startOnRef><refSegment>DMD_exonRegion7</refSegment><useForTx>false</useForTx><removeable>true</removeable><color>-3368704</color></ROI><ROI><name>hCT2256940_intron_10</name><interval><locOnParent>435</locOnParent><intervalLength>15</intervalLength></interval><startOnRef>1</startOnRef><refSegment>DMD_exonRegion7</refSegment><useForTx>false</useForTx><removeable>true</removeable><color>-3368704</color></ROI><ROI><name>DMD_exonRegion8</name><interval><locOnParent>0</locOnParent><intervalLength>472</intervalLength></interval><startOnRef>523739</startOnRef><refSegment>DMD_exonRegion8</refSegment><useForTx>false</useForTx><removeable>false</removeable><color>-6711040</color></ROI><ROI><name>DMD_Target_intron_15</name><interval><locOnParent>215</locOnParent><intervalLength>15</intervalLength></interval><startOnRef>1</startOnRef><refSegment>DMD_exonRegion8</refSegment><useForTx>false</useForTx><removeable>true</removeable><color>-3368704</color></ROI><ROI><name>NM_000109_intron_11</name><interval><locOnParent>215</locOnParent><intervalLength>15</intervalLength></interval><startOnRef>1</startOnRef><refSegment>DMD_exonRegion8</refSegment><useForTx>false</useForTx><removeable>true</removeable><color>-3368704</color></ROI><ROI><name>NM_004006_intron_11</name><interval><locOnParent>215</locOnParent><intervalLength>15</intervalLength></interval><startOnRef>1</startOnRef><refSegment>DMD_exonRegion8</refSegment><useForTx>false</useForTx><removeable>true</removeable><color>-3368704</color></ROI><ROI><name>NM_004007_intron_9</name><interval><locOnParent>215</locOnParent><intervalLength>15</intervalLength></interval><startOnRef>1</startOnRef><refSegment>DMD_exonRegion8</refSegment><useForTx>false</useForTx><removeable>true</removeable><color>-3368704</color></ROI><ROI><name>NM_004009_intron_11</name><interval><locOnParent>215</locOnParent><intervalLength>15</intervalLength></interval><startOnRef>1</startOnRef><refSegment>DMD_exonRegion8</refSegment><useForTx>false</useForTx><removeable>true</removeable><color>-3368704</color></ROI><ROI><name>NM_004010_intron_11</name><interval><locOnParent>215</locOnParent><intervalLength>15</intervalLength></interval><startOnRef>1</startOnRef><refSegment>DMD_exonRegion8</refSegment><useForTx>false</useForTx><removeable>true</removeable><color>-3368704</color></ROI><ROI><name>hCT2256940_intron_11</name><interval><locOnParent>215</locOnParent><intervalLength>15</intervalLength></interval><startOnRef>1</startOnRef><refSegment>DMD_exonRegion8</refSegment><useForTx>false</useForTx><removeable>true</removeable><color>-3368704</color></ROI><ROI><name>DMD_Target_exon_8</name><interval><locOnParent>230</locOnParent><intervalLength>173</intervalLength></interval><startOnRef>1</startOnRef><refSegment>DMD_exonRegion8</refSegment><useForTx>false</useForTx><removeable>true</removeable><color>-26368</color></ROI><ROI><name>NM_000109_exon_6</name><interval><locOnParent>230</locOnParent><intervalLength>173</intervalLength></interval><startOnRef>1</startOnRef><refSegment>DMD_exonRegion8</refSegment><useForTx>true</useForTx><removeable>true</removeable><color>-26368</color></ROI><ROI><name>NM_004006_exon_6</name><interval><locOnParent>230</locOnParent><intervalLength>173</intervalLength></interval><startOnRef>1</startOnRef><refSegment>DMD_exonRegion8</refSegment><useForTx>true</useForTx><removeable>true</removeable><color>-26368</color></ROI><ROI><name>NM_004007_UTR_5</name><interval><locOnParent>230</locOnParent><intervalLength>12</intervalLength></interval><startOnRef>1</startOnRef><refSegment>DMD_exonRegion8</refSegment><useForTx>false</useForTx><removeable>true</removeable><color>-13210</color></ROI><ROI><name>NM_004009_exon_6</name><interval><locOnParent>230</locOnParent><intervalLength>173</intervalLength></interval><startOnRef>1</startOnRef><refSegment>DMD_exonRegion8</refSegment><useForTx>true</useForTx><removeable>true</removeable><color>-26368</color></ROI><ROI><name>NM_004010_UTR_6</name><interval><locOnParent>230</locOnParent><intervalLength>12</intervalLength></interval><startOnRef>1</startOnRef><refSegment>DMD_exonRegion8</refSegment><useForTx>false</useForTx><removeable>true</removeable><color>-13210</color></ROI><ROI><name>hCT2256940_exon_6</name><interval><locOnParent>230</locOnParent><intervalLength>173</intervalLength></interval><startOnRef>1</startOnRef><refSegment>DMD_exonRegion8</refSegment><useForTx>true</useForTx><removeable>true</removeable><color>-26368</color></ROI><ROI><name>NM_004007_exon_1</name><interval><locOnParent>242</locOnParent><intervalLength>161</intervalLength></interval><startOnRef>1</startOnRef><refSegment>DMD_exonRegion8</refSegment><useForTx>true</useForTx><removeable>true</removeable><color>-26368</color></ROI><ROI><name>NM_004010_exon_1</name><interval><locOnParent>242</locOnParent><intervalLength>161</intervalLength></interval><startOnRef>1</startOnRef><refSegment>DMD_exonRegion8</refSegment><useForTx>true</useForTx><removeable>true</removeable><color>-26368</color></ROI><ROI><name>DMD_Target_intron_16</name><interval><locOnParent>403</locOnParent><intervalLength>15</intervalLength></interval><startOnRef>1</startOnRef><refSegment>DMD_exonRegion8</refSegment><useForTx>false</useForTx><removeable>true</removeable><color>-3368704</color></ROI><ROI><name>NM_000109_intron_12</name><interval><locOnParent>403</locOnParent><intervalLength>15</intervalLength></interval><startOnRef>1</startOnRef><refSegment>DMD_exonRegion8</refSegment><useForTx>false</useForTx><removeable>true</removeable><color>-3368704</color></ROI><ROI><name>NM_004006_intron_12</name><interval><locOnParent>403</locOnParent><intervalLength>15</intervalLength></interval><startOnRef>1</startOnRef><refSegment>DMD_exonRegion8</refSegment><useForTx>false</useForTx><removeable>true</removeable><color>-3368704</color></ROI><ROI><name>NM_004007_intron_10</name><interval><locOnParent>403</locOnParent><intervalLength>15</intervalLength></interval><startOnRef>1</startOnRef><refSegment>DMD_exonRegion8</refSegment><useForTx>false</useForTx><removeable>true</removeable><color>-3368704</color></ROI><ROI><name>NM_004009_intron_12</name><interval><locOnParent>403</locOnParent><intervalLength>15</intervalLength></interval><startOnRef>1</startOnRef><refSegment>DMD_exonRegion8</refSegment><useForTx>false</useForTx><removeable>true</removeable><color>-3368704</color></ROI><ROI><name>NM_004010_intron_12</name><interval><locOnParent>403</locOnParent><intervalLength>15</intervalLength></interval><startOnRef>1</startOnRef><refSegment>DMD_exonRegion8</refSegment><useForTx>false</useForTx><removeable>true</removeable><color>-3368704</color></ROI><ROI><name>hCT2256940_intron_12</name><interval><locOnParent>403</locOnParent><intervalLength>15</intervalLength></interval><startOnRef>1</startOnRef><refSegment>DMD_exonRegion8</refSegment><useForTx>false</useForTx><removeable>true</removeable><color>-3368704</color></ROI><ROI><name>DMD_exonRegion9</name><interval><locOnParent>0</locOnParent><intervalLength>463</intervalLength></interval><startOnRef>530907</startOnRef><refSegment>DMD_exonRegion9</refSegment><useForTx>false</useForTx><removeable>false</removeable><color>-6711040</color></ROI><ROI><name>DMD_Target_intron_17</name><interval><locOnParent>76</locOnParent><intervalLength>15</intervalLength></interval><startOnRef>1</startOnRef><refSegment>DMD_exonRegion9</refSegment><useForTx>false</useForTx><removeable>true</removeable><color>-3368704</color></ROI><ROI><name>NM_000109_intron_13</name><interval><locOnParent>76</locOnParent><intervalLength>15</intervalLength></interval><startOnRef>1</startOnRef><refSegment>DMD_exonRegion9</refSegment><useForTx>false</useForTx><removeable>true</removeable><color>-3368704</color></ROI><ROI><name>NM_004006_intron_13</name><interval><locOnParent>76</locOnParent><intervalLength>15</intervalLength></interval><startOnRef>1</startOnRef><refSegment>DMD_exonRegion9</refSegment><useForTx>false</useForTx><removeable>true</removeable><color>-3368704</color></ROI><ROI><name>NM_004007_intron_11</name><interval><locOnParent>76</locOnParent><intervalLength>15</intervalLength></interval><startOnRef>1</startOnRef><refSegment>DMD_exonRegion9</refSegment><useForTx>false</useForTx><removeable>true</removeable><color>-3368704</color></ROI><ROI><name>NM_004009_intron_13</name><interval><locOnParent>76</locOnParent><intervalLength>15</intervalLength></interval><startOnRef>1</startOnRef><refSegment>DMD_exonRegion9</refSegment><useForTx>false</useForTx><removeable>true</removeable><color>-3368704</color></ROI><ROI><name>NM_004010_intron_13</name><interval><locOnParent>76</locOnParent><intervalLength>15</intervalLength></interval><startOnRef>1</startOnRef><refSegment>DMD_exonRegion9</refSegment><useForTx>false</useForTx><removeable>true</removeable><color>-3368704</color></ROI><ROI><name>hCT2256940_intron_13</name><interval><locOnParent>76</locOnParent><intervalLength>15</intervalLength></interval><startOnRef>1</startOnRef><refSegment>DMD_exonRegion9</refSegment><useForTx>false</useForTx><removeable>true</removeable><color>-3368704</color></ROI><ROI><name>DMD_Target_exon_9</name><interval><locOnParent>91</locOnParent><intervalLength>119</intervalLength></interval><startOnRef>1</startOnRef><refSegment>DMD_exonRegion9</refSegment><useForTx>false</useForTx><removeable>true</removeable><color>-26368</color></ROI><ROI><name>NM_000109_exon_7</name><interval><locOnParent>91</locOnParent><intervalLength>119</intervalLength></interval><startOnRef>1</startOnRef><refSegment>DMD_exonRegion9</refSegment><useForTx>true</useForTx><removeable>true</removeable><color>-26368</color></ROI><ROI><name>NM_004006_exon_7</name><interval><locOnParent>91</locOnParent><intervalLength>119</intervalLength></interval><startOnRef>1</startOnRef><refSegment>DMD_exonRegion9</refSegment><useForTx>true</useForTx><removeable>true</removeable><color>-26368</color></ROI><ROI><name>NM_004007_exon_2</name><interval><locOnParent>91</locOnParent><intervalLength>119</intervalLength></interval><startOnRef>1</startOnRef><refSegment>DMD_exonRegion9</refSegment><useForTx>true</useForTx><removeable>true</removeable><color>-26368</color></ROI><ROI><name>NM_004009_exon_7</name><interval><locOnParent>91</locOnParent><intervalLength>119</intervalLength></interval><startOnRef>1</startOnRef><refSegment>DMD_exonRegion9</refSegment><useForTx>true</useForTx><removeable>true</removeable><color>-26368</color></ROI><ROI><name>NM_004010_exon_2</name><interval><locOnParent>91</locOnParent><intervalLength>119</intervalLength></interval><startOnRef>1</startOnRef><refSegment>DMD_exonRegion9</refSegment><useForTx>true</useForTx><removeable>true</removeable><color>-26368</color></ROI><ROI><name>hCT2256940_exon_7</name><interval><locOnParent>91</locOnParent><intervalLength>119</intervalLength></interval><startOnRef>1</startOnRef><refSegment>DMD_exonRegion9</refSegment><useForTx>true</useForTx><removeable>true</removeable><color>-26368</color></ROI><ROI><name>DMD_Target_intron_18</name><interval><locOnParent>210</locOnParent><intervalLength>15</intervalLength></interval><startOnRef>1</startOnRef><refSegment>DMD_exonRegion9</refSegment><useForTx>false</useForTx><removeable>true</removeable><color>-3368704</color></ROI><ROI><name>NM_000109_intron_14</name><interval><locOnParent>210</locOnParent><intervalLength>15</intervalLength></interval><startOnRef>1</startOnRef><refSegment>DMD_exonRegion9</refSegment><useForTx>false</useForTx><removeable>true</removeable><color>-3368704</color></ROI><ROI><name>NM_004006_intron_14</name><interval><locOnParent>210</locOnParent><intervalLength>15</intervalLength></interval><startOnRef>1</startOnRef><refSegment>DMD_exonRegion9</refSegment><useForTx>false</useForTx><removeable>true</removeable><color>-3368704</color></ROI><ROI><name>NM_004007_intron_12</name><interval><locOnParent>210</locOnParent><intervalLength>15</intervalLength></interval><startOnRef>1</startOnRef><refSegment>DMD_exonRegion9</refSegment><useForTx>false</useForTx><removeable>true</removeable><color>-3368704</color></ROI><ROI><name>NM_004009_intron_14</name><interval><locOnParent>210</locOnParent><intervalLength>15</intervalLength></interval><startOnRef>1</startOnRef><refSegment>DMD_exonRegion9</refSegment><useForTx>false</useForTx><removeable>true</removeable><color>-3368704</color></ROI><ROI><name>NM_004010_intron_14</name><interval><locOnParent>210</locOnParent><intervalLength>15</intervalLength></interval><startOnRef>1</startOnRef><refSegment>DMD_exonRegion9</refSegment><useForTx>false</useForTx><removeable>true</removeable><color>-3368704</color></ROI><ROI><name>hCT2256940_intron_14</name><interval><locOnParent>210</locOnParent><intervalLength>15</intervalLength></interval><startOnRef>1</startOnRef><refSegment>DMD_exonRegion9</refSegment><useForTx>false</useForTx><removeable>true</removeable><color>-3368704</color></ROI><ROI><name>DMD_exonRegion10</name><interval><locOnParent>0</locOnParent><intervalLength>634</intervalLength></interval><startOnRef>641138</startOnRef><refSegment>DMD_exonRegion10</refSegment><useForTx>false</useForTx><removeable>false</removeable><color>-6711040</color></ROI><ROI><name>DMD_Target_intron_19</name><interval><locOnParent>163</locOnParent><intervalLength>15</intervalLength></interval><startOnRef>1</startOnRef><refSegment>DMD_exonRegion10</refSegment><useForTx>false</useForTx><removeable>true</removeable><color>-3368704</color></ROI><ROI><name>NM_000109_intron_15</name><interval><locOnParent>163</locOnParent><intervalLength>15</intervalLength></interval><startOnRef>1</startOnRef><refSegment>DMD_exonRegion10</refSegment><useForTx>false</useForTx><removeable>true</removeable><color>-3368704</color></ROI><ROI><name>NM_004006_intron_15</name><interval><locOnParent>163</locOnParent><intervalLength>15</intervalLength></interval><startOnRef>1</startOnRef><refSegment>DMD_exonRegion10</refSegment><useForTx>false</useForTx><removeable>true</removeable><color>-3368704</color></ROI><ROI><name>NM_004007_intron_13</name><interval><locOnParent>163</locOnParent><intervalLength>15</intervalLength></interval><startOnRef>1</startOnRef><refSegment>DMD_exonRegion10</refSegment><useForTx>false</useForTx><removeable>true</removeable><color>-3368704</color></ROI><ROI><name>NM_004009_intron_15</name><interval><locOnParent>163</locOnParent><intervalLength>15</intervalLength></interval><startOnRef>1</startOnRef><refSegment>DMD_exonRegion10</refSegment><useForTx>false</useForTx><removeable>true</removeable><color>-3368704</color></ROI><ROI><name>NM_004010_intron_15</name><interval><locOnParent>163</locOnParent><intervalLength>15</intervalLength></interval><startOnRef>1</startOnRef><refSegment>DMD_exonRegion10</refSegment><useForTx>false</useForTx><removeable>true</removeable><color>-3368704</color></ROI><ROI><name>hCT2256940_intron_15</name><interval><locOnParent>163</locOnParent><intervalLength>15</intervalLength></interval><startOnRef>1</startOnRef><refSegment>DMD_exonRegion10</refSegment><useForTx>false</useForTx><removeable>true</removeable><color>-3368704</color></ROI><ROI><name>DMD_Target_exon_10</name><interval><locOnParent>178</locOnParent><intervalLength>182</intervalLength></interval><startOnRef>1</startOnRef><refSegment>DMD_exonRegion10</refSegment><useForTx>false</useForTx><removeable>true</removeable><color>-26368</color></ROI><ROI><name>NM_000109_exon_8</name><interval><locOnParent>178</locOnParent><intervalLength>182</intervalLength></interval><startOnRef>1</startOnRef><refSegment>DMD_exonRegion10</refSegment><useForTx>true</useForTx><removeable>true</removeable><color>-26368</color></ROI><ROI><name>NM_004006_exon_8</name><interval><locOnParent>178</locOnParent><intervalLength>182</intervalLength></interval><startOnRef>1</startOnRef><refSegment>DMD_exonRegion10</refSegment><useForTx>true</useForTx><removeable>true</removeable><color>-26368</color></ROI><ROI><name>NM_004007_exon_3</name><interval><locOnParent>178</locOnParent><intervalLength>182</intervalLength></interval><startOnRef>1</startOnRef><refSegment>DMD_exonRegion10</refSegment><useForTx>true</useForTx><removeable>true</removeable><color>-26368</color></ROI><ROI><name>NM_004009_exon_8</name><interval><locOnParent>178</locOnParent><intervalLength>182</intervalLength></interval><startOnRef>1</startOnRef><refSegment>DMD_exonRegion10</refSegment><useForTx>true</useForTx><removeable>true</removeable><color>-26368</color></ROI><ROI><name>NM_004010_exon_3</name><interval><locOnParent>178</locOnParent><intervalLength>182</intervalLength></interval><startOnRef>1</startOnRef><refSegment>DMD_exonRegion10</refSegment><useForTx>true</useForTx><removeable>true</removeable><color>-26368</color></ROI><ROI><name>hCT2256940_exon_8</name><interval><locOnParent>178</locOnParent><intervalLength>182</intervalLength></interval><startOnRef>1</startOnRef><refSegment>DMD_exonRegion10</refSegment><useForTx>true</useForTx><removeable>true</removeable><color>-26368</color></ROI><ROI><name>DMD_Target_intron_20</name><interval><locOnParent>360</locOnParent><intervalLength>15</intervalLength></interval><startOnRef>1</startOnRef><refSegment>DMD_exonRegion10</refSegment><useForTx>false</useForTx><removeable>true</removeable><color>-3368704</color></ROI><ROI><name>NM_000109_intron_16</name><interval><locOnParent>360</locOnParent><intervalLength>15</intervalLength></interval><startOnRef>1</startOnRef><refSegment>DMD_exonRegion10</refSegment><useForTx>false</useForTx><removeable>true</removeable><color>-3368704</color></ROI><ROI><name>NM_004006_intron_16</name><interval><locOnParent>360</locOnParent><intervalLength>15</intervalLength></interval><startOnRef>1</startOnRef><refSegment>DMD_exonRegion10</refSegment><useForTx>false</useForTx><removeable>true</removeable><color>-3368704</color></ROI><ROI><name>NM_004007_intron_14</name><interval><locOnParent>360</locOnParent><intervalLength>15</intervalLength></interval><startOnRef>1</startOnRef><refSegment>DMD_exonRegion10</refSegment><useForTx>false</useForTx><removeable>true</removeable><color>-3368704</color></ROI><ROI><name>NM_004009_intron_16</name><interval><locOnParent>360</locOnParent><intervalLength>15</intervalLength></interval><startOnRef>1</startOnRef><refSegment>DMD_exonRegion10</refSegment><useForTx>false</useForTx><removeable>true</removeable><color>-3368704</color></ROI><ROI><name>NM_004010_intron_16</name><interval><locOnParent>360</locOnParent><intervalLength>15</intervalLength></interval><startOnRef>1</startOnRef><refSegment>DMD_exonRegion10</refSegment><useForTx>false</useForTx><removeable>true</removeable><color>-3368704</color></ROI><ROI><name>hCT2256940_intron_16</name><interval><locOnParent>360</locOnParent><intervalLength>15</intervalLength></interval><startOnRef>1</startOnRef><refSegment>DMD_exonRegion10</refSegment><useForTx>false</useForTx><removeable>true</removeable><color>-3368704</color></ROI><ROI><name>DMD_exonRegion11</name><interval><locOnParent>0</locOnParent><intervalLength>504</intervalLength></interval><startOnRef>642336</startOnRef><refSegment>DMD_exonRegion11</refSegment><useForTx>false</useForTx><removeable>false</removeable><color>-6711040</color></ROI><ROI><name>DMD_Target_intron_21</name><interval><locOnParent>260</locOnParent><intervalLength>15</intervalLength></interval><startOnRef>1</startOnRef><refSegment>DMD_exonRegion11</refSegment><useForTx>false</useForTx><removeable>true</removeable><color>-3368704</color></ROI><ROI><name>NM_000109_intron_17</name><interval><locOnParent>260</locOnParent><intervalLength>15</intervalLength></interval><startOnRef>1</startOnRef><refSegment>DMD_exonRegion11</refSegment><useForTx>false</useForTx><removeable>true</removeable><color>-3368704</color></ROI><ROI><name>NM_004006_intron_17</name><interval><locOnParent>260</locOnParent><intervalLength>15</intervalLength></interval><startOnRef>1</startOnRef><refSegment>DMD_exonRegion11</refSegment><useForTx>false</useForTx><removeable>true</removeable><color>-3368704</color></ROI><ROI><name>NM_004007_intron_15</name><interval><locOnParent>260</locOnParent><intervalLength>15</intervalLength></interval><startOnRef>1</startOnRef><refSegment>DMD_exonRegion11</refSegment><useForTx>false</useForTx><removeable>true</removeable><color>-3368704</color></ROI><ROI><name>NM_004009_intron_17</name><interval><locOnParent>260</locOnParent><intervalLength>15</intervalLength></interval><startOnRef>1</startOnRef><refSegment>DMD_exonRegion11</refSegment><useForTx>false</useForTx><removeable>true</removeable><color>-3368704</color></ROI><ROI><name>NM_004010_intron_17</name><interval><locOnParent>260</locOnParent><intervalLength>15</intervalLength></interval><startOnRef>1</startOnRef><refSegment>DMD_exonRegion11</refSegment><useForTx>false</useForTx><removeable>true</removeable><color>-3368704</color></ROI><ROI><name>hCT2256940_intron_17</name><interval><locOnParent>260</locOnParent><intervalLength>15</intervalLength></interval><startOnRef>1</startOnRef><refSegment>DMD_exonRegion11</refSegment><useForTx>false</useForTx><removeable>true</removeable><color>-3368704</color></ROI><ROI><name>DMD_Target_exon_11</name><interval><locOnParent>275</locOnParent><intervalLength>129</intervalLength></interval><startOnRef>1</startOnRef><refSegment>DMD_exonRegion11</refSegment><useForTx>false</useForTx><removeable>true</removeable><color>-26368</color></ROI><ROI><name>NM_000109_exon_9</name><interval><locOnParent>275</locOnParent><intervalLength>129</intervalLength></interval><startOnRef>1</startOnRef><refSegment>DMD_exonRegion11</refSegment><useForTx>true</useForTx><removeable>true</removeable><color>-26368</color></ROI><ROI><name>NM_004006_exon_9</name><interval><locOnParent>275</locOnParent><intervalLength>129</intervalLength></interval><startOnRef>1</startOnRef><refSegment>DMD_exonRegion11</refSegment><useForTx>true</useForTx><removeable>true</removeable><color>-26368</color></ROI><ROI><name>NM_004007_exon_4</name><interval><locOnParent>275</locOnParent><intervalLength>129</intervalLength></interval><startOnRef>1</startOnRef><refSegment>DMD_exonRegion11</refSegment><useForTx>true</useForTx><removeable>true</removeable><color>-26368</color></ROI><ROI><name>NM_004009_exon_9</name><interval><locOnParent>275</locOnParent><intervalLength>129</intervalLength></interval><startOnRef>1</startOnRef><refSegment>DMD_exonRegion11</refSegment><useForTx>true</useForTx><removeable>true</removeable><color>-26368</color></ROI><ROI><name>NM_004010_exon_4</name><interval><locOnParent>275</locOnParent><intervalLength>129</intervalLength></interval><startOnRef>1</startOnRef><refSegment>DMD_exonRegion11</refSegment><useForTx>true</useForTx><removeable>true</removeable><color>-26368</color></ROI><ROI><name>hCT2256940_exon_9</name><interval><locOnParent>275</locOnParent><intervalLength>129</intervalLength></interval><startOnRef>1</startOnRef><refSegment>DMD_exonRegion11</refSegment><useForTx>true</useForTx><removeable>true</removeable><color>-26368</color></ROI><ROI><name>DMD_Target_intron_22</name><interval><locOnParent>404</locOnParent><intervalLength>15</intervalLength></interval><startOnRef>1</startOnRef><refSegment>DMD_exonRegion11</refSegment><useForTx>false</useForTx><removeable>true</removeable><color>-3368704</color></ROI><ROI><name>NM_000109_intron_18</name><interval><locOnParent>404</locOnParent><intervalLength>15</intervalLength></interval><startOnRef>1</startOnRef><refSegment>DMD_exonRegion11</refSegment><useForTx>false</useForTx><removeable>true</removeable><color>-3368704</color></ROI><ROI><name>NM_004006_intron_18</name><interval><locOnParent>404</locOnParent><intervalLength>15</intervalLength></interval><startOnRef>1</startOnRef><refSegment>DMD_exonRegion11</refSegment><useForTx>false</useForTx><removeable>true</removeable><color>-3368704</color></ROI><ROI><name>NM_004007_intron_16</name><interval><locOnParent>404</locOnParent><intervalLength>15</intervalLength></interval><startOnRef>1</startOnRef><refSegment>DMD_exonRegion11</refSegment><useForTx>false</useForTx><removeable>true</removeable><color>-3368704</color></ROI><ROI><name>NM_004009_intron_18</name><interval><locOnParent>404</locOnParent><intervalLength>15</intervalLength></interval><startOnRef>1</startOnRef><refSegment>DMD_exonRegion11</refSegment><useForTx>false</useForTx><removeable>true</removeable><color>-3368704</color></ROI><ROI><name>NM_004010_intron_18</name><interval><locOnParent>404</locOnParent><intervalLength>15</intervalLength></interval><startOnRef>1</startOnRef><refSegment>DMD_exonRegion11</refSegment><useForTx>false</useForTx><removeable>true</removeable><color>-3368704</color></ROI><ROI><name>hCT2256940_intron_18</name><interval><locOnParent>404</locOnParent><intervalLength>15</intervalLength></interval><startOnRef>1</startOnRef><refSegment>DMD_exonRegion11</refSegment><useForTx>false</useForTx><removeable>true</removeable><color>-3368704</color></ROI><ROI><name>DMD_exonRegion12</name><interval><locOnParent>0</locOnParent><intervalLength>471</intervalLength></interval><startOnRef>695366</startOnRef><refSegment>DMD_exonRegion12</refSegment><useForTx>false</useForTx><removeable>false</removeable><color>-6711040</color></ROI><ROI><name>DMD_Target_intron_23</name><interval><locOnParent>76</locOnParent><intervalLength>15</intervalLength></interval><startOnRef>1</startOnRef><refSegment>DMD_exonRegion12</refSegment><useForTx>false</useForTx><removeable>true</removeable><color>-3368704</color></ROI><ROI><name>NM_000109_intron_19</name><interval><locOnParent>76</locOnParent><intervalLength>15</intervalLength></interval><startOnRef>1</startOnRef><refSegment>DMD_exonRegion12</refSegment><useForTx>false</useForTx><removeable>true</removeable><color>-3368704</color></ROI><ROI><name>NM_004006_intron_19</name><interval><locOnParent>76</locOnParent><intervalLength>15</intervalLength></interval><startOnRef>1</startOnRef><refSegment>DMD_exonRegion12</refSegment><useForTx>false</useForTx><removeable>true</removeable><color>-3368704</color></ROI><ROI><name>NM_004007_intron_17</name><interval><locOnParent>76</locOnParent><intervalLength>15</intervalLength></interval><startOnRef>1</startOnRef><refSegment>DMD_exonRegion12</refSegment><useForTx>false</useForTx><removeable>true</removeable><color>-3368704</color></ROI><ROI><name>NM_004009_intron_19</name><interval><locOnParent>76</locOnParent><intervalLength>15</intervalLength></interval><startOnRef>1</startOnRef><refSegment>DMD_exonRegion12</refSegment><useForTx>false</useForTx><removeable>true</removeable><color>-3368704</color></ROI><ROI><name>NM_004010_intron_19</name><interval><locOnParent>76</locOnParent><intervalLength>15</intervalLength></interval><startOnRef>1</startOnRef><refSegment>DMD_exonRegion12</refSegment><useForTx>false</useForTx><removeable>true</removeable><color>-3368704</color></ROI><ROI><name>hCT2256940_intron_19</name><interval><locOnParent>76</locOnParent><intervalLength>15</intervalLength></interval><startOnRef>1</startOnRef><refSegment>DMD_exonRegion12</refSegment><useForTx>false</useForTx><removeable>true</removeable><color>-3368704</color></ROI><ROI><name>DMD_Target_exon_12</name><interval><locOnParent>91</locOnParent><intervalLength>189</intervalLength></interval><startOnRef>1</startOnRef><refSegment>DMD_exonRegion12</refSegment><useForTx>false</useForTx><removeable>true</removeable><color>-26368</color></ROI><ROI><name>NM_000109_exon_10</name><interval><locOnParent>91</locOnParent><intervalLength>189</intervalLength></interval><startOnRef>1</startOnRef><refSegment>DMD_exonRegion12</refSegment><useForTx>true</useForTx><removeable>true</removeable><color>-26368</color></ROI><ROI><name>NM_004006_exon_10</name><interval><locOnParent>91</locOnParent><intervalLength>189</intervalLength></interval><startOnRef>1</startOnRef><refSegment>DMD_exonRegion12</refSegment><useForTx>true</useForTx><removeable>true</removeable><color>-26368</color></ROI><ROI><name>NM_004007_exon_5</name><interval><locOnParent>91</locOnParent><intervalLength>189</intervalLength></interval><startOnRef>1</startOnRef><refSegment>DMD_exonRegion12</refSegment><useForTx>true</useForTx><removeable>true</removeable><color>-26368</color></ROI><ROI><name>NM_004009_exon_10</name><interval><locOnParent>91</locOnParent><intervalLength>189</intervalLength></interval><startOnRef>1</startOnRef><refSegment>DMD_exonRegion12</refSegment><useForTx>true</useForTx><removeable>true</removeable><color>-26368</color></ROI><ROI><name>NM_004010_exon_5</name><interval><locOnParent>91</locOnParent><intervalLength>189</intervalLength></interval><startOnRef>1</startOnRef><refSegment>DMD_exonRegion12</refSegment><useForTx>true</useForTx><removeable>true</removeable><color>-26368</color></ROI><ROI><name>hCT2256940_exon_10</name><interval><locOnParent>91</locOnParent><intervalLength>189</intervalLength></interval><startOnRef>1</startOnRef><refSegment>DMD_exonRegion12</refSegment><useForTx>true</useForTx><removeable>true</removeable><color>-26368</color></ROI><ROI><name>DMD_Target_intron_24</name><interval><locOnParent>280</locOnParent><intervalLength>15</intervalLength></interval><startOnRef>1</startOnRef><refSegment>DMD_exonRegion12</refSegment><useForTx>false</useForTx><removeable>true</removeable><color>-3368704</color></ROI><ROI><name>NM_000109_intron_20</name><interval><locOnParent>280</locOnParent><intervalLength>15</intervalLength></interval><startOnRef>1</startOnRef><refSegment>DMD_exonRegion12</refSegment><useForTx>false</useForTx><removeable>true</removeable><color>-3368704</color></ROI><ROI><name>NM_004006_intron_20</name><interval><locOnParent>280</locOnParent><intervalLength>15</intervalLength></interval><startOnRef>1</startOnRef><refSegment>DMD_exonRegion12</refSegment><useForTx>false</useForTx><removeable>true</removeable><color>-3368704</color></ROI><ROI><name>NM_004007_intron_18</name><interval><locOnParent>280</locOnParent><intervalLength>15</intervalLength></interval><startOnRef>1</startOnRef><refSegment>DMD_exonRegion12</refSegment><useForTx>false</useForTx><removeable>true</removeable><color>-3368704</color></ROI><ROI><name>NM_004009_intron_20</name><interval><locOnParent>280</locOnParent><intervalLength>15</intervalLength></interval><startOnRef>1</startOnRef><refSegment>DMD_exonRegion12</refSegment><useForTx>false</useForTx><removeable>true</removeable><color>-3368704</color></ROI><ROI><name>NM_004010_intron_20</name><interval><locOnParent>280</locOnParent><intervalLength>15</intervalLength></interval><startOnRef>1</startOnRef><refSegment>DMD_exonRegion12</refSegment><useForTx>false</useForTx><removeable>true</removeable><color>-3368704</color></ROI><ROI><name>hCT2256940_intron_20</name><interval><locOnParent>280</locOnParent><intervalLength>15</intervalLength></interval><startOnRef>1</startOnRef><refSegment>DMD_exonRegion12</refSegment><useForTx>false</useForTx><removeable>true</removeable><color>-3368704</color></ROI><ROI><name>DMD_exonRegion13</name><interval><locOnParent>0</locOnParent><intervalLength>502</intervalLength></interval><startOnRef>696041</startOnRef><refSegment>DMD_exonRegion13</refSegment><useForTx>false</useForTx><removeable>false</removeable><color>-6711040</color></ROI><ROI><name>DMD_Target_intron_25</name><interval><locOnParent>240</locOnParent><intervalLength>15</intervalLength></interval><startOnRef>1</startOnRef><refSegment>DMD_exonRegion13</refSegment><useForTx>false</useForTx><removeable>true</removeable><color>-3368704</color></ROI><ROI><name>NM_000109_intron_21</name><interval><locOnParent>240</locOnParent><intervalLength>15</intervalLength></interval><startOnRef>1</startOnRef><refSegment>DMD_exonRegion13</refSegment><useForTx>false</useForTx><removeable>true</removeable><color>-3368704</color></ROI><ROI><name>NM_004006_intron_21</name><interval><locOnParent>240</locOnParent><intervalLength>15</intervalLength></interval><startOnRef>1</startOnRef><refSegment>DMD_exonRegion13</refSegment><useForTx>false</useForTx><removeable>true</removeable><color>-3368704</color></ROI><ROI><name>NM_004007_intron_19</name><interval><locOnParent>240</locOnParent><intervalLength>15</intervalLength></interval><startOnRef>1</startOnRef><refSegment>DMD_exonRegion13</refSegment><useForTx>false</useForTx><removeable>true</removeable><color>-3368704</color></ROI><ROI><name>NM_004009_intron_21</name><interval><locOnParent>240</locOnParent><intervalLength>15</intervalLength></interval><startOnRef>1</startOnRef><refSegment>DMD_exonRegion13</refSegment><useForTx>false</useForTx><removeable>true</removeable><color>-3368704</color></ROI><ROI><name>NM_004010_intron_21</name><interval><locOnParent>240</locOnParent><intervalLength>15</intervalLength></interval><startOnRef>1</startOnRef><refSegment>DMD_exonRegion13</refSegment><useForTx>false</useForTx><removeable>true</removeable><color>-3368704</color></ROI><ROI><name>hCT2256940_intron_21</name><interval><locOnParent>240</locOnParent><intervalLength>15</intervalLength></interval><startOnRef>1</startOnRef><refSegment>DMD_exonRegion13</refSegment><useForTx>false</useForTx><removeable>true</removeable><color>-3368704</color></ROI><ROI><name>DMD_Target_exon_13</name><interval><locOnParent>255</locOnParent><intervalLength>182</intervalLength></interval><startOnRef>1</startOnRef><refSegment>DMD_exonRegion13</refSegment><useForTx>false</useForTx><removeable>true</removeable><color>-26368</color></ROI><ROI><name>NM_000109_exon_11</name><interval><locOnParent>255</locOnParent><intervalLength>182</intervalLength></interval><startOnRef>1</startOnRef><refSegment>DMD_exonRegion13</refSegment><useForTx>true</useForTx><removeable>true</removeable><color>-26368</color></ROI><ROI><name>NM_004006_exon_11</name><interval><locOnParent>255</locOnParent><intervalLength>182</intervalLength></interval><startOnRef>1</startOnRef><refSegment>DMD_exonRegion13</refSegment><useForTx>true</useForTx><removeable>true</removeable><color>-26368</color></ROI><ROI><name>NM_004007_exon_6</name><interval><locOnParent>255</locOnParent><intervalLength>182</intervalLength></interval><startOnRef>1</startOnRef><refSegment>DMD_exonRegion13</refSegment><useForTx>true</useForTx><removeable>true</removeable><color>-26368</color></ROI><ROI><name>NM_004009_exon_11</name><interval><locOnParent>255</locOnParent><intervalLength>182</intervalLength></interval><startOnRef>1</startOnRef><refSegment>DMD_exonRegion13</refSegment><useForTx>true</useForTx><removeable>true</removeable><color>-26368</color></ROI><ROI><name>NM_004010_exon_6</name><interval><locOnParent>255</locOnParent><intervalLength>182</intervalLength></interval><startOnRef>1</startOnRef><refSegment>DMD_exonRegion13</refSegment><useForTx>true</useForTx><removeable>true</removeable><color>-26368</color></ROI><ROI><name>hCT2256940_exon_11</name><interval><locOnParent>255</locOnParent><intervalLength>182</intervalLength></interval><startOnRef>1</startOnRef><refSegment>DMD_exonRegion13</refSegment><useForTx>true</useForTx><removeable>true</removeable><color>-26368</color></ROI><ROI><name>DMD_Target_intron_26</name><interval><locOnParent>437</locOnParent><intervalLength>15</intervalLength></interval><startOnRef>1</startOnRef><refSegment>DMD_exonRegion13</refSegment><useForTx>false</useForTx><removeable>true</removeable><color>-3368704</color></ROI><ROI><name>NM_000109_intron_22</name><interval><locOnParent>437</locOnParent><intervalLength>15</intervalLength></interval><startOnRef>1</startOnRef><refSegment>DMD_exonRegion13</refSegment><useForTx>false</useForTx><removeable>true</removeable><color>-3368704</color></ROI><ROI><name>NM_004006_intron_22</name><interval><locOnParent>437</locOnParent><intervalLength>15</intervalLength></interval><startOnRef>1</startOnRef><refSegment>DMD_exonRegion13</refSegment><useForTx>false</useForTx><removeable>true</removeable><color>-3368704</color></ROI><ROI><name>NM_004007_intron_20</name><interval><locOnParent>437</locOnParent><intervalLength>15</intervalLength></interval><startOnRef>1</startOnRef><refSegment>DMD_exonRegion13</refSegment><useForTx>false</useForTx><removeable>true</removeable><color>-3368704</color></ROI><ROI><name>NM_004009_intron_22</name><interval><locOnParent>437</locOnParent><intervalLength>15</intervalLength></interval><startOnRef>1</startOnRef><refSegment>DMD_exonRegion13</refSegment><useForTx>false</useForTx><removeable>true</removeable><color>-3368704</color></ROI><ROI><name>NM_004010_intron_22</name><interval><locOnParent>437</locOnParent><intervalLength>15</intervalLength></interval><startOnRef>1</startOnRef><refSegment>DMD_exonRegion13</refSegment><useForTx>false</useForTx><removeable>true</removeable><color>-3368704</color></ROI><ROI><name>hCT2256940_intron_22</name><interval><locOnParent>437</locOnParent><intervalLength>15</intervalLength></interval><startOnRef>1</startOnRef><refSegment>DMD_exonRegion13</refSegment><useForTx>false</useForTx><removeable>true</removeable><color>-3368704</color></ROI><ROI><name>DMD_exonRegion14</name><interval><locOnParent>0</locOnParent><intervalLength>409</intervalLength></interval><startOnRef>726049</startOnRef><refSegment>DMD_exonRegion14</refSegment><useForTx>false</useForTx><removeable>false</removeable><color>-6711040</color></ROI><ROI><name>DMD_Target_intron_27</name><interval><locOnParent>92</locOnParent><intervalLength>15</intervalLength></interval><startOnRef>1</startOnRef><refSegment>DMD_exonRegion14</refSegment><useForTx>false</useForTx><removeable>true</removeable><color>-3368704</color></ROI><ROI><name>NM_000109_intron_23</name><interval><locOnParent>92</locOnParent><intervalLength>15</intervalLength></interval><startOnRef>1</startOnRef><refSegment>DMD_exonRegion14</refSegment><useForTx>false</useForTx><removeable>true</removeable><color>-3368704</color></ROI><ROI><name>NM_004006_intron_23</name><interval><locOnParent>92</locOnParent><intervalLength>15</intervalLength></interval><startOnRef>1</startOnRef><refSegment>DMD_exonRegion14</refSegment><useForTx>false</useForTx><removeable>true</removeable><color>-3368704</color></ROI><ROI><name>NM_004007_intron_21</name><interval><locOnParent>92</locOnParent><intervalLength>15</intervalLength></interval><startOnRef>1</startOnRef><refSegment>DMD_exonRegion14</refSegment><useForTx>false</useForTx><removeable>true</removeable><color>-3368704</color></ROI><ROI><name>NM_004009_intron_23</name><interval><locOnParent>92</locOnParent><intervalLength>15</intervalLength></interval><startOnRef>1</startOnRef><refSegment>DMD_exonRegion14</refSegment><useForTx>false</useForTx><removeable>true</removeable><color>-3368704</color></ROI><ROI><name>NM_004010_intron_23</name><interval><locOnParent>92</locOnParent><intervalLength>15</intervalLength></interval><startOnRef>1</startOnRef><refSegment>DMD_exonRegion14</refSegment><useForTx>false</useForTx><removeable>true</removeable><color>-3368704</color></ROI><ROI><name>hCT2256940_intron_23</name><interval><locOnParent>92</locOnParent><intervalLength>15</intervalLength></interval><startOnRef>1</startOnRef><refSegment>DMD_exonRegion14</refSegment><useForTx>false</useForTx><removeable>true</removeable><color>-3368704</color></ROI><ROI><name>DMD_Target_exon_14</name><interval><locOnParent>107</locOnParent><intervalLength>151</intervalLength></interval><startOnRef>1</startOnRef><refSegment>DMD_exonRegion14</refSegment><useForTx>false</useForTx><removeable>true</removeable><color>-26368</color></ROI><ROI><name>NM_000109_exon_12</name><interval><locOnParent>107</locOnParent><intervalLength>151</intervalLength></interval><startOnRef>1</startOnRef><refSegment>DMD_exonRegion14</refSegment><useForTx>true</useForTx><removeable>true</removeable><color>-26368</color></ROI><ROI><name>NM_004006_exon_12</name><interval><locOnParent>107</locOnParent><intervalLength>151</intervalLength></interval><startOnRef>1</startOnRef><refSegment>DMD_exonRegion14</refSegment><useForTx>true</useForTx><removeable>true</removeable><color>-26368</color></ROI><ROI><name>NM_004007_exon_7</name><interval><locOnParent>107</locOnParent><intervalLength>151</intervalLength></interval><startOnRef>1</startOnRef><refSegment>DMD_exonRegion14</refSegment><useForTx>true</useForTx><removeable>true</removeable><color>-26368</color></ROI><ROI><name>NM_004009_exon_12</name><interval><locOnParent>107</locOnParent><intervalLength>151</intervalLength></interval><startOnRef>1</startOnRef><refSegment>DMD_exonRegion14</refSegment><useForTx>true</useForTx><removeable>true</removeable><color>-26368</color></ROI><ROI><name>NM_004010_exon_7</name><interval><locOnParent>107</locOnParent><intervalLength>151</intervalLength></interval><startOnRef>1</startOnRef><refSegment>DMD_exonRegion14</refSegment><useForTx>true</useForTx><removeable>true</removeable><color>-26368</color></ROI><ROI><name>hCT2256940_exon_12</name><interval><locOnParent>107</locOnParent><intervalLength>151</intervalLength></interval><startOnRef>1</startOnRef><refSegment>DMD_exonRegion14</refSegment><useForTx>true</useForTx><removeable>true</removeable><color>-26368</color></ROI><ROI><name>DMD_Target_intron_28</name><interval><locOnParent>258</locOnParent><intervalLength>15</intervalLength></interval><startOnRef>1</startOnRef><refSegment>DMD_exonRegion14</refSegment><useForTx>false</useForTx><removeable>true</removeable><color>-3368704</color></ROI><ROI><name>NM_000109_intron_24</name><interval><locOnParent>258</locOnParent><intervalLength>15</intervalLength></interval><startOnRef>1</startOnRef><refSegment>DMD_exonRegion14</refSegment><useForTx>false</useForTx><removeable>true</removeable><color>-3368704</color></ROI><ROI><name>NM_004006_intron_24</name><interval><locOnParent>258</locOnParent><intervalLength>15</intervalLength></interval><startOnRef>1</startOnRef><refSegment>DMD_exonRegion14</refSegment><useForTx>false</useForTx><removeable>true</removeable><color>-3368704</color></ROI><ROI><name>NM_004007_intron_22</name><interval><locOnParent>258</locOnParent><intervalLength>15</intervalLength></interval><startOnRef>1</startOnRef><refSegment>DMD_exonRegion14</refSegment><useForTx>false</useForTx><removeable>true</removeable><color>-3368704</color></ROI><ROI><name>NM_004009_intron_24</name><interval><locOnParent>258</locOnParent><intervalLength>15</intervalLength></interval><startOnRef>1</startOnRef><refSegment>DMD_exonRegion14</refSegment><useForTx>false</useForTx><removeable>true</removeable><color>-3368704</color></ROI><ROI><name>NM_004010_intron_24</name><interval><locOnParent>258</locOnParent><intervalLength>15</intervalLength></interval><startOnRef>1</startOnRef><refSegment>DMD_exonRegion14</refSegment><useForTx>false</useForTx><removeable>true</removeable><color>-3368704</color></ROI><ROI><name>hCT2256940_intron_24</name><interval><locOnParent>258</locOnParent><intervalLength>15</intervalLength></interval><startOnRef>1</startOnRef><refSegment>DMD_exonRegion14</refSegment><useForTx>false</useForTx><removeable>true</removeable><color>-3368704</color></ROI><ROI><name>DMD_exonRegion15</name><interval><locOnParent>0</locOnParent><intervalLength>532</intervalLength></interval><startOnRef>744446</startOnRef><refSegment>DMD_exonRegion15</refSegment><useForTx>false</useForTx><removeable>false</removeable><color>-6711040</color></ROI><ROI><name>DMD_Target_intron_29</name><interval><locOnParent>272</locOnParent><intervalLength>15</intervalLength></interval><startOnRef>1</startOnRef><refSegment>DMD_exonRegion15</refSegment><useForTx>false</useForTx><removeable>true</removeable><color>-3368704</color></ROI><ROI><name>NM_000109_intron_25</name><interval><locOnParent>272</locOnParent><intervalLength>15</intervalLength></interval><startOnRef>1</startOnRef><refSegment>DMD_exonRegion15</refSegment><useForTx>false</useForTx><removeable>true</removeable><color>-3368704</color></ROI><ROI><name>NM_004006_intron_25</name><interval><locOnParent>272</locOnParent><intervalLength>15</intervalLength></interval><startOnRef>1</startOnRef><refSegment>DMD_exonRegion15</refSegment><useForTx>false</useForTx><removeable>true</removeable><color>-3368704</color></ROI><ROI><name>NM_004007_intron_23</name><interval><locOnParent>272</locOnParent><intervalLength>15</intervalLength></interval><startOnRef>1</startOnRef><refSegment>DMD_exonRegion15</refSegment><useForTx>false</useForTx><removeable>true</removeable><color>-3368704</color></ROI><ROI><name>NM_004009_intron_25</name><interval><locOnParent>272</locOnParent><intervalLength>15</intervalLength></interval><startOnRef>1</startOnRef><refSegment>DMD_exonRegion15</refSegment><useForTx>false</useForTx><removeable>true</removeable><color>-3368704</color></ROI><ROI><name>NM_004010_intron_25</name><interval><locOnParent>272</locOnParent><intervalLength>15</intervalLength></interval><startOnRef>1</startOnRef><refSegment>DMD_exonRegion15</refSegment><useForTx>false</useForTx><removeable>true</removeable><color>-3368704</color></ROI><ROI><name>hCT2256940_intron_25</name><interval><locOnParent>272</locOnParent><intervalLength>15</intervalLength></interval><startOnRef>1</startOnRef><refSegment>DMD_exonRegion15</refSegment><useForTx>false</useForTx><removeable>true</removeable><color>-3368704</color></ROI><ROI><name>DMD_Target_exon_15</name><interval><locOnParent>287</locOnParent><intervalLength>120</intervalLength></interval><startOnRef>1</startOnRef><refSegment>DMD_exonRegion15</refSegment><useForTx>false</useForTx><removeable>true</removeable><color>-26368</color></ROI><ROI><name>NM_000109_exon_13</name><interval><locOnParent>287</locOnParent><intervalLength>120</intervalLength></interval><startOnRef>1</startOnRef><refSegment>DMD_exonRegion15</refSegment><useForTx>true</useForTx><removeable>true</removeable><color>-26368</color></ROI><ROI><name>NM_004006_exon_13</name><interval><locOnParent>287</locOnParent><intervalLength>120</intervalLength></interval><startOnRef>1</startOnRef><refSegment>DMD_exonRegion15</refSegment><useForTx>true</useForTx><removeable>true</removeable><color>-26368</color></ROI><ROI><name>NM_004007_exon_8</name><interval><locOnParent>287</locOnParent><intervalLength>120</intervalLength></interval><startOnRef>1</startOnRef><refSegment>DMD_exonRegion15</refSegment><useForTx>true</useForTx><removeable>true</removeable><color>-26368</color></ROI><ROI><name>NM_004009_exon_13</name><interval><locOnParent>287</locOnParent><intervalLength>120</intervalLength></interval><startOnRef>1</startOnRef><refSegment>DMD_exonRegion15</refSegment><useForTx>true</useForTx><removeable>true</removeable><color>-26368</color></ROI><ROI><name>NM_004010_exon_8</name><interval><locOnParent>287</locOnParent><intervalLength>120</intervalLength></interval><startOnRef>1</startOnRef><refSegment>DMD_exonRegion15</refSegment><useForTx>true</useForTx><removeable>true</removeable><color>-26368</color></ROI><ROI><name>hCT2256940_exon_13</name><interval><locOnParent>287</locOnParent><intervalLength>120</intervalLength></interval><startOnRef>1</startOnRef><refSegment>DMD_exonRegion15</refSegment><useForTx>true</useForTx><removeable>true</removeable><color>-26368</color></ROI><ROI><name>DMD_Target_intron_30</name><interval><locOnParent>407</locOnParent><intervalLength>15</intervalLength></interval><startOnRef>1</startOnRef><refSegment>DMD_exonRegion15</refSegment><useForTx>false</useForTx><removeable>true</removeable><color>-3368704</color></ROI><ROI><name>NM_000109_intron_26</name><interval><locOnParent>407</locOnParent><intervalLength>15</intervalLength></interval><startOnRef>1</startOnRef><refSegment>DMD_exonRegion15</refSegment><useForTx>false</useForTx><removeable>true</removeable><color>-3368704</color></ROI><ROI><name>NM_004006_intron_26</name><interval><locOnParent>407</locOnParent><intervalLength>15</intervalLength></interval><startOnRef>1</startOnRef><refSegment>DMD_exonRegion15</refSegment><useForTx>false</useForTx><removeable>true</removeable><color>-3368704</color></ROI><ROI><name>NM_004007_intron_24</name><interval><locOnParent>407</locOnParent><intervalLength>15</intervalLength></interval><startOnRef>1</startOnRef><refSegment>DMD_exonRegion15</refSegment><useForTx>false</useForTx><removeable>true</removeable><color>-3368704</color></ROI><ROI><name>NM_004009_intron_26</name><interval><locOnParent>407</locOnParent><intervalLength>15</intervalLength></interval><startOnRef>1</startOnRef><refSegment>DMD_exonRegion15</refSegment><useForTx>false</useForTx><removeable>true</removeable><color>-3368704</color></ROI><ROI><name>NM_004010_intron_26</name><interval><locOnParent>407</locOnParent><intervalLength>15</intervalLength></interval><startOnRef>1</startOnRef><refSegment>DMD_exonRegion15</refSegment><useForTx>false</useForTx><removeable>true</removeable><color>-3368704</color></ROI><ROI><name>hCT2256940_intron_26</name><interval><locOnParent>407</locOnParent><intervalLength>15</intervalLength></interval><startOnRef>1</startOnRef><refSegment>DMD_exonRegion15</refSegment><useForTx>false</useForTx><removeable>true</removeable><color>-3368704</color></ROI><ROI><name>DMD_exonRegion16</name><interval><locOnParent>0</locOnParent><intervalLength>790</intervalLength></interval><startOnRef>766649</startOnRef><refSegment>DMD_exonRegion16</refSegment><useForTx>false</useForTx><removeable>false</removeable><color>-6711040</color></ROI><ROI><name>DMD_Target_intron_31</name><interval><locOnParent>99</locOnParent><intervalLength>15</intervalLength></interval><startOnRef>1</startOnRef><refSegment>DMD_exonRegion16</refSegment><useForTx>false</useForTx><removeable>true</removeable><color>-3368704</color></ROI><ROI><name>NM_000109_intron_27</name><interval><locOnParent>99</locOnParent><intervalLength>15</intervalLength></interval><startOnRef>1</startOnRef><refSegment>DMD_exonRegion16</refSegment><useForTx>false</useForTx><removeable>true</removeable><color>-3368704</color></ROI><ROI><name>NM_004006_intron_27</name><interval><locOnParent>99</locOnParent><intervalLength>15</intervalLength></interval><startOnRef>1</startOnRef><refSegment>DMD_exonRegion16</refSegment><useForTx>false</useForTx><removeable>true</removeable><color>-3368704</color></ROI><ROI><name>NM_004007_intron_25</name><interval><locOnParent>99</locOnParent><intervalLength>15</intervalLength></interval><startOnRef>1</startOnRef><refSegment>DMD_exonRegion16</refSegment><useForTx>false</useForTx><removeable>true</removeable><color>-3368704</color></ROI><ROI><name>NM_004009_intron_27</name><interval><locOnParent>99</locOnParent><intervalLength>15</intervalLength></interval><startOnRef>1</startOnRef><refSegment>DMD_exonRegion16</refSegment><useForTx>false</useForTx><removeable>true</removeable><color>-3368704</color></ROI><ROI><name>NM_004010_intron_27</name><interval><locOnParent>99</locOnParent><intervalLength>15</intervalLength></interval><startOnRef>1</startOnRef><refSegment>DMD_exonRegion16</refSegment><useForTx>false</useForTx><removeable>true</removeable><color>-3368704</color></ROI><ROI><name>hCT2256940_intron_27</name><interval><locOnParent>99</locOnParent><intervalLength>15</intervalLength></interval><startOnRef>1</startOnRef><refSegment>DMD_exonRegion16</refSegment><useForTx>false</useForTx><removeable>true</removeable><color>-3368704</color></ROI><ROI><name>DMD_Target_exon_16</name><interval><locOnParent>114</locOnParent><intervalLength>102</intervalLength></interval><startOnRef>1</startOnRef><refSegment>DMD_exonRegion16</refSegment><useForTx>false</useForTx><removeable>true</removeable><color>-26368</color></ROI><ROI><name>NM_000109_exon_14</name><interval><locOnParent>114</locOnParent><intervalLength>102</intervalLength></interval><startOnRef>1</startOnRef><refSegment>DMD_exonRegion16</refSegment><useForTx>true</useForTx><removeable>true</removeable><color>-26368</color></ROI><ROI><name>NM_004006_exon_14</name><interval><locOnParent>114</locOnParent><intervalLength>102</intervalLength></interval><startOnRef>1</startOnRef><refSegment>DMD_exonRegion16</refSegment><useForTx>true</useForTx><removeable>true</removeable><color>-26368</color></ROI><ROI><name>NM_004007_exon_9</name><interval><locOnParent>114</locOnParent><intervalLength>102</intervalLength></interval><startOnRef>1</startOnRef><refSegment>DMD_exonRegion16</refSegment><useForTx>true</useForTx><removeable>true</removeable><color>-26368</color></ROI><ROI><name>NM_004009_exon_14</name><interval><locOnParent>114</locOnParent><intervalLength>102</intervalLength></interval><startOnRef>1</startOnRef><refSegment>DMD_exonRegion16</refSegment><useForTx>true</useForTx><removeable>true</removeable><color>-26368</color></ROI><ROI><name>NM_004010_exon_9</name><interval><locOnParent>114</locOnParent><intervalLength>102</intervalLength></interval><startOnRef>1</startOnRef><refSegment>DMD_exonRegion16</refSegment><useForTx>true</useForTx><removeable>true</removeable><color>-26368</color></ROI><ROI><name>hCT2256940_exon_14</name><interval><locOnParent>114</locOnParent><intervalLength>102</intervalLength></interval><startOnRef>1</startOnRef><refSegment>DMD_exonRegion16</refSegment><useForTx>true</useForTx><removeable>true</removeable><color>-26368</color></ROI><ROI><name>DMD_Target_intron_32</name><interval><locOnParent>216</locOnParent><intervalLength>15</intervalLength></interval><startOnRef>1</startOnRef><refSegment>DMD_exonRegion16</refSegment><useForTx>false</useForTx><removeable>true</removeable><color>-3368704</color></ROI><ROI><name>NM_000109_intron_28</name><interval><locOnParent>216</locOnParent><intervalLength>15</intervalLength></interval><startOnRef>1</startOnRef><refSegment>DMD_exonRegion16</refSegment><useForTx>false</useForTx><removeable>true</removeable><color>-3368704</color></ROI><ROI><name>NM_004006_intron_28</name><interval><locOnParent>216</locOnParent><intervalLength>15</intervalLength></interval><startOnRef>1</startOnRef><refSegment>DMD_exonRegion16</refSegment><useForTx>false</useForTx><removeable>true</removeable><color>-3368704</color></ROI><ROI><name>NM_004007_intron_26</name><interval><locOnParent>216</locOnParent><intervalLength>15</intervalLength></interval><startOnRef>1</startOnRef><refSegment>DMD_exonRegion16</refSegment><useForTx>false</useForTx><removeable>true</removeable><color>-3368704</color></ROI><ROI><name>NM_004009_intron_28</name><interval><locOnParent>216</locOnParent><intervalLength>15</intervalLength></interval><startOnRef>1</startOnRef><refSegment>DMD_exonRegion16</refSegment><useForTx>false</useForTx><removeable>true</removeable><color>-3368704</color></ROI><ROI><name>NM_004010_intron_28</name><interval><locOnParent>216</locOnParent><intervalLength>15</intervalLength></interval><startOnRef>1</startOnRef><refSegment>DMD_exonRegion16</refSegment><useForTx>false</useForTx><removeable>true</removeable><color>-3368704</color></ROI><ROI><name>hCT2256940_intron_28</name><interval><locOnParent>216</locOnParent><intervalLength>15</intervalLength></interval><startOnRef>1</startOnRef><refSegment>DMD_exonRegion16</refSegment><useForTx>false</useForTx><removeable>true</removeable><color>-3368704</color></ROI><ROI><name>DMD_Target_intron_33</name><interval><locOnParent>308</locOnParent><intervalLength>15</intervalLength></interval><startOnRef>1</startOnRef><refSegment>DMD_exonRegion16</refSegment><useForTx>false</useForTx><removeable>true</removeable><color>-3368704</color></ROI><ROI><name>NM_000109_intron_29</name><interval><locOnParent>308</locOnParent><intervalLength>15</intervalLength></interval><startOnRef>1</startOnRef><refSegment>DMD_exonRegion16</refSegment><useForTx>false</useForTx><removeable>true</removeable><color>-3368704</color></ROI><ROI><name>NM_004006_intron_29</name><interval><locOnParent>308</locOnParent><intervalLength>15</intervalLength></interval><startOnRef>1</startOnRef><refSegment>DMD_exonRegion16</refSegment><useForTx>false</useForTx><removeable>true</removeable><color>-3368704</color></ROI><ROI><name>NM_004007_intron_27</name><interval><locOnParent>308</locOnParent><intervalLength>15</intervalLength></interval><startOnRef>1</startOnRef><refSegment>DMD_exonRegion16</refSegment><useForTx>false</useForTx><removeable>true</removeable><color>-3368704</color></ROI><ROI><name>NM_004009_intron_29</name><interval><locOnParent>308</locOnParent><intervalLength>15</intervalLength></interval><startOnRef>1</startOnRef><refSegment>DMD_exonRegion16</refSegment><useForTx>false</useForTx><removeable>true</removeable><color>-3368704</color></ROI><ROI><name>NM_004010_intron_29</name><interval><locOnParent>308</locOnParent><intervalLength>15</intervalLength></interval><startOnRef>1</startOnRef><refSegment>DMD_exonRegion16</refSegment><useForTx>false</useForTx><removeable>true</removeable><color>-3368704</color></ROI><ROI><name>hCT2256940_intron_29</name><interval><locOnParent>308</locOnParent><intervalLength>15</intervalLength></interval><startOnRef>1</startOnRef><refSegment>DMD_exonRegion16</refSegment><useForTx>false</useForTx><removeable>true</removeable><color>-3368704</color></ROI><ROI><name>DMD_Target_exon_17</name><interval><locOnParent>323</locOnParent><intervalLength>108</intervalLength></interval><startOnRef>1</startOnRef><refSegment>DMD_exonRegion16</refSegment><useForTx>false</useForTx><removeable>true</removeable><color>-26368</color></ROI><ROI><name>NM_000109_exon_15</name><interval><locOnParent>323</locOnParent><intervalLength>108</intervalLength></interval><startOnRef>1</startOnRef><refSegment>DMD_exonRegion16</refSegment><useForTx>true</useForTx><removeable>true</removeable><color>-26368</color></ROI><ROI><name>NM_004006_exon_15</name><interval><locOnParent>323</locOnParent><intervalLength>108</intervalLength></interval><startOnRef>1</startOnRef><refSegment>DMD_exonRegion16</refSegment><useForTx>true</useForTx><removeable>true</removeable><color>-26368</color></ROI><ROI><name>NM_004007_exon_10</name><interval><locOnParent>323</locOnParent><intervalLength>108</intervalLength></interval><startOnRef>1</startOnRef><refSegment>DMD_exonRegion16</refSegment><useForTx>true</useForTx><removeable>true</removeable><color>-26368</color></ROI><ROI><name>NM_004009_exon_15</name><interval><locOnParent>323</locOnParent><intervalLength>108</intervalLength></interval><startOnRef>1</startOnRef><refSegment>DMD_exonRegion16</refSegment><useForTx>true</useForTx><removeable>true</removeable><color>-26368</color></ROI><ROI><name>NM_004010_exon_10</name><interval><locOnParent>323</locOnParent><intervalLength>108</intervalLength></interval><startOnRef>1</startOnRef><refSegment>DMD_exonRegion16</refSegment><useForTx>true</useForTx><removeable>true</removeable><color>-26368</color></ROI><ROI><name>hCT2256940_exon_15</name><interval><locOnParent>323</locOnParent><intervalLength>108</intervalLength></interval><startOnRef>1</startOnRef><refSegment>DMD_exonRegion16</refSegment><useForTx>true</useForTx><removeable>true</removeable><color>-26368</color></ROI><ROI><name>DMD_Target_intron_34</name><interval><locOnParent>431</locOnParent><intervalLength>15</intervalLength></interval><startOnRef>1</startOnRef><refSegment>DMD_exonRegion16</refSegment><useForTx>false</useForTx><removeable>true</removeable><color>-3368704</color></ROI><ROI><name>NM_000109_intron_30</name><interval><locOnParent>431</locOnParent><intervalLength>15</intervalLength></interval><startOnRef>1</startOnRef><refSegment>DMD_exonRegion16</refSegment><useForTx>false</useForTx><removeable>true</removeable><color>-3368704</color></ROI><ROI><name>NM_004006_intron_30</name><interval><locOnParent>431</locOnParent><intervalLength>15</intervalLength></interval><startOnRef>1</startOnRef><refSegment>DMD_exonRegion16</refSegment><useForTx>false</useForTx><removeable>true</removeable><color>-3368704</color></ROI><ROI><name>NM_004007_intron_28</name><interval><locOnParent>431</locOnParent><intervalLength>15</intervalLength></interval><startOnRef>1</startOnRef><refSegment>DMD_exonRegion16</refSegment><useForTx>false</useForTx><removeable>true</removeable><color>-3368704</color></ROI><ROI><name>NM_004009_intron_30</name><interval><locOnParent>431</locOnParent><intervalLength>15</intervalLength></interval><startOnRef>1</startOnRef><refSegment>DMD_exonRegion16</refSegment><useForTx>false</useForTx><removeable>true</removeable><color>-3368704</color></ROI><ROI><name>NM_004010_intron_30</name><interval><locOnParent>431</locOnParent><intervalLength>15</intervalLength></interval><startOnRef>1</startOnRef><refSegment>DMD_exonRegion16</refSegment><useForTx>false</useForTx><removeable>true</removeable><color>-3368704</color></ROI><ROI><name>hCT2256940_intron_30</name><interval><locOnParent>431</locOnParent><intervalLength>15</intervalLength></interval><startOnRef>1</startOnRef><refSegment>DMD_exonRegion16</refSegment><useForTx>false</useForTx><removeable>true</removeable><color>-3368704</color></ROI><ROI><name>DMD_exonRegion17</name><interval><locOnParent>0</locOnParent><intervalLength>511</intervalLength></interval><startOnRef>774616</startOnRef><refSegment>DMD_exonRegion17</refSegment><useForTx>false</useForTx><removeable>false</removeable><color>-6711040</color></ROI><ROI><name>DMD_Target_intron_35</name><interval><locOnParent>97</locOnParent><intervalLength>15</intervalLength></interval><startOnRef>1</startOnRef><refSegment>DMD_exonRegion17</refSegment><useForTx>false</useForTx><removeable>true</removeable><color>-3368704</color></ROI><ROI><name>NM_000109_intron_31</name><interval><locOnParent>97</locOnParent><intervalLength>15</intervalLength></interval><startOnRef>1</startOnRef><refSegment>DMD_exonRegion17</refSegment><useForTx>false</useForTx><removeable>true</removeable><color>-3368704</color></ROI><ROI><name>NM_004006_intron_31</name><interval><locOnParent>97</locOnParent><intervalLength>15</intervalLength></interval><startOnRef>1</startOnRef><refSegment>DMD_exonRegion17</refSegment><useForTx>false</useForTx><removeable>true</removeable><color>-3368704</color></ROI><ROI><name>NM_004007_intron_29</name><interval><locOnParent>97</locOnParent><intervalLength>15</intervalLength></interval><startOnRef>1</startOnRef><refSegment>DMD_exonRegion17</refSegment><useForTx>false</useForTx><removeable>true</removeable><color>-3368704</color></ROI><ROI><name>NM_004009_intron_31</name><interval><locOnParent>97</locOnParent><intervalLength>15</intervalLength></interval><startOnRef>1</startOnRef><refSegment>DMD_exonRegion17</refSegment><useForTx>false</useForTx><removeable>true</removeable><color>-3368704</color></ROI><ROI><name>NM_004010_intron_31</name><interval><locOnParent>97</locOnParent><intervalLength>15</intervalLength></interval><startOnRef>1</startOnRef><refSegment>DMD_exonRegion17</refSegment><useForTx>false</useForTx><removeable>true</removeable><color>-3368704</color></ROI><ROI><name>hCT2256940_intron_31</name><interval><locOnParent>97</locOnParent><intervalLength>15</intervalLength></interval><startOnRef>1</startOnRef><refSegment>DMD_exonRegion17</refSegment><useForTx>false</useForTx><removeable>true</removeable><color>-3368704</color></ROI><ROI><name>DMD_Target_exon_18</name><interval><locOnParent>112</locOnParent><intervalLength>180</intervalLength></interval><startOnRef>1</startOnRef><refSegment>DMD_exonRegion17</refSegment><useForTx>false</useForTx><removeable>true</removeable><color>-26368</color></ROI><ROI><name>NM_000109_exon_16</name><interval><locOnParent>112</locOnParent><intervalLength>180</intervalLength></interval><startOnRef>1</startOnRef><refSegment>DMD_exonRegion17</refSegment><useForTx>true</useForTx><removeable>true</removeable><color>-26368</color></ROI><ROI><name>NM_004006_exon_16</name><interval><locOnParent>112</locOnParent><intervalLength>180</intervalLength></interval><startOnRef>1</startOnRef><refSegment>DMD_exonRegion17</refSegment><useForTx>true</useForTx><removeable>true</removeable><color>-26368</color></ROI><ROI><name>NM_004007_exon_11</name><interval><locOnParent>112</locOnParent><intervalLength>180</intervalLength></interval><startOnRef>1</startOnRef><refSegment>DMD_exonRegion17</refSegment><useForTx>true</useForTx><removeable>true</removeable><color>-26368</color></ROI><ROI><name>NM_004009_exon_16</name><interval><locOnParent>112</locOnParent><intervalLength>180</intervalLength></interval><startOnRef>1</startOnRef><refSegment>DMD_exonRegion17</refSegment><useForTx>true</useForTx><removeable>true</removeable><color>-26368</color></ROI><ROI><name>NM_004010_exon_11</name><interval><locOnParent>112</locOnParent><intervalLength>180</intervalLength></interval><startOnRef>1</startOnRef><refSegment>DMD_exonRegion17</refSegment><useForTx>true</useForTx><removeable>true</removeable><color>-26368</color></ROI><ROI><name>hCT2256940_exon_16</name><interval><locOnParent>112</locOnParent><intervalLength>180</intervalLength></interval><startOnRef>1</startOnRef><refSegment>DMD_exonRegion17</refSegment><useForTx>true</useForTx><removeable>true</removeable><color>-26368</color></ROI><ROI><name>DMD_Target_intron_36</name><interval><locOnParent>292</locOnParent><intervalLength>15</intervalLength></interval><startOnRef>1</startOnRef><refSegment>DMD_exonRegion17</refSegment><useForTx>false</useForTx><removeable>true</removeable><color>-3368704</color></ROI><ROI><name>NM_000109_intron_32</name><interval><locOnParent>292</locOnParent><intervalLength>15</intervalLength></interval><startOnRef>1</startOnRef><refSegment>DMD_exonRegion17</refSegment><useForTx>false</useForTx><removeable>true</removeable><color>-3368704</color></ROI><ROI><name>NM_004006_intron_32</name><interval><locOnParent>292</locOnParent><intervalLength>15</intervalLength></interval><startOnRef>1</startOnRef><refSegment>DMD_exonRegion17</refSegment><useForTx>false</useForTx><removeable>true</removeable><color>-3368704</color></ROI><ROI><name>NM_004007_intron_30</name><interval><locOnParent>292</locOnParent><intervalLength>15</intervalLength></interval><startOnRef>1</startOnRef><refSegment>DMD_exonRegion17</refSegment><useForTx>false</useForTx><removeable>true</removeable><color>-3368704</color></ROI><ROI><name>NM_004009_intron_32</name><interval><locOnParent>292</locOnParent><intervalLength>15</intervalLength></interval><startOnRef>1</startOnRef><refSegment>DMD_exonRegion17</refSegment><useForTx>false</useForTx><removeable>true</removeable><color>-3368704</color></ROI><ROI><name>NM_004010_intron_32</name><interval><locOnParent>292</locOnParent><intervalLength>15</intervalLength></interval><startOnRef>1</startOnRef><refSegment>DMD_exonRegion17</refSegment><useForTx>false</useForTx><removeable>true</removeable><color>-3368704</color></ROI><ROI><name>hCT2256940_intron_32</name><interval><locOnParent>292</locOnParent><intervalLength>15</intervalLength></interval><startOnRef>1</startOnRef><refSegment>DMD_exonRegion17</refSegment><useForTx>false</useForTx><removeable>true</removeable><color>-3368704</color></ROI><ROI><name>DMD_exonRegion18</name><interval><locOnParent>0</locOnParent><intervalLength>547</intervalLength></interval><startOnRef>795066</startOnRef><refSegment>DMD_exonRegion18</refSegment><useForTx>false</useForTx><removeable>false</removeable><color>-6711040</color></ROI><ROI><name>DMD_Target_intron_37</name><interval><locOnParent>194</locOnParent><intervalLength>15</intervalLength></interval><startOnRef>1</startOnRef><refSegment>DMD_exonRegion18</refSegment><useForTx>false</useForTx><removeable>true</removeable><color>-3368704</color></ROI><ROI><name>NM_000109_intron_33</name><interval><locOnParent>194</locOnParent><intervalLength>15</intervalLength></interval><startOnRef>1</startOnRef><refSegment>DMD_exonRegion18</refSegment><useForTx>false</useForTx><removeable>true</removeable><color>-3368704</color></ROI><ROI><name>NM_004006_intron_33</name><interval><locOnParent>194</locOnParent><intervalLength>15</intervalLength></interval><startOnRef>1</startOnRef><refSegment>DMD_exonRegion18</refSegment><useForTx>false</useForTx><removeable>true</removeable><color>-3368704</color></ROI><ROI><name>NM_004007_intron_31</name><interval><locOnParent>194</locOnParent><intervalLength>15</intervalLength></interval><startOnRef>1</startOnRef><refSegment>DMD_exonRegion18</refSegment><useForTx>false</useForTx><removeable>true</removeable><color>-3368704</color></ROI><ROI><name>NM_004009_intron_33</name><interval><locOnParent>194</locOnParent><intervalLength>15</intervalLength></interval><startOnRef>1</startOnRef><refSegment>DMD_exonRegion18</refSegment><useForTx>false</useForTx><removeable>true</removeable><color>-3368704</color></ROI><ROI><name>NM_004010_intron_33</name><interval><locOnParent>194</locOnParent><intervalLength>15</intervalLength></interval><startOnRef>1</startOnRef><refSegment>DMD_exonRegion18</refSegment><useForTx>false</useForTx><removeable>true</removeable><color>-3368704</color></ROI><ROI><name>hCT2256940_intron_33</name><interval><locOnParent>194</locOnParent><intervalLength>15</intervalLength></interval><startOnRef>1</startOnRef><refSegment>DMD_exonRegion18</refSegment><useForTx>false</useForTx><removeable>true</removeable><color>-3368704</color></ROI><ROI><name>DMD_Target_exon_19</name><interval><locOnParent>209</locOnParent><intervalLength>176</intervalLength></interval><startOnRef>1</startOnRef><refSegment>DMD_exonRegion18</refSegment><useForTx>false</useForTx><removeable>true</removeable><color>-26368</color></ROI><ROI><name>NM_000109_exon_17</name><interval><locOnParent>209</locOnParent><intervalLength>176</intervalLength></interval><startOnRef>1</startOnRef><refSegment>DMD_exonRegion18</refSegment><useForTx>true</useForTx><removeable>true</removeable><color>-26368</color></ROI><ROI><name>NM_004006_exon_17</name><interval><locOnParent>209</locOnParent><intervalLength>176</intervalLength></interval><startOnRef>1</startOnRef><refSegment>DMD_exonRegion18</refSegment><useForTx>true</useForTx><removeable>true</removeable><color>-26368</color></ROI><ROI><name>NM_004007_exon_12</name><interval><locOnParent>209</locOnParent><intervalLength>176</intervalLength></interval><startOnRef>1</startOnRef><refSegment>DMD_exonRegion18</refSegment><useForTx>true</useForTx><removeable>true</removeable><color>-26368</color></ROI><ROI><name>NM_004009_exon_17</name><interval><locOnParent>209</locOnParent><intervalLength>176</intervalLength></interval><startOnRef>1</startOnRef><refSegment>DMD_exonRegion18</refSegment><useForTx>true</useForTx><removeable>true</removeable><color>-26368</color></ROI><ROI><name>NM_004010_exon_12</name><interval><locOnParent>209</locOnParent><intervalLength>176</intervalLength></interval><startOnRef>1</startOnRef><refSegment>DMD_exonRegion18</refSegment><useForTx>true</useForTx><removeable>true</removeable><color>-26368</color></ROI><ROI><name>hCT2256940_exon_17</name><interval><locOnParent>209</locOnParent><intervalLength>176</intervalLength></interval><startOnRef>1</startOnRef><refSegment>DMD_exonRegion18</refSegment><useForTx>true</useForTx><removeable>true</removeable><color>-26368</color></ROI><ROI><name>DMD_Target_intron_38</name><interval><locOnParent>385</locOnParent><intervalLength>15</intervalLength></interval><startOnRef>1</startOnRef><refSegment>DMD_exonRegion18</refSegment><useForTx>false</useForTx><removeable>true</removeable><color>-3368704</color></ROI><ROI><name>NM_000109_intron_34</name><interval><locOnParent>385</locOnParent><intervalLength>15</intervalLength></interval><startOnRef>1</startOnRef><refSegment>DMD_exonRegion18</refSegment><useForTx>false</useForTx><removeable>true</removeable><color>-3368704</color></ROI><ROI><name>NM_004006_intron_34</name><interval><locOnParent>385</locOnParent><intervalLength>15</intervalLength></interval><startOnRef>1</startOnRef><refSegment>DMD_exonRegion18</refSegment><useForTx>false</useForTx><removeable>true</removeable><color>-3368704</color></ROI><ROI><name>NM_004007_intron_32</name><interval><locOnParent>385</locOnParent><intervalLength>15</intervalLength></interval><startOnRef>1</startOnRef><refSegment>DMD_exonRegion18</refSegment><useForTx>false</useForTx><removeable>true</removeable><color>-3368704</color></ROI><ROI><name>NM_004009_intron_34</name><interval><locOnParent>385</locOnParent><intervalLength>15</intervalLength></interval><startOnRef>1</startOnRef><refSegment>DMD_exonRegion18</refSegment><useForTx>false</useForTx><removeable>true</removeable><color>-3368704</color></ROI><ROI><name>NM_004010_intron_34</name><interval><locOnParent>385</locOnParent><intervalLength>15</intervalLength></interval><startOnRef>1</startOnRef><refSegment>DMD_exonRegion18</refSegment><useForTx>false</useForTx><removeable>true</removeable><color>-3368704</color></ROI><ROI><name>hCT2256940_intron_34</name><interval><locOnParent>385</locOnParent><intervalLength>15</intervalLength></interval><startOnRef>1</startOnRef><refSegment>DMD_exonRegion18</refSegment><useForTx>false</useForTx><removeable>true</removeable><color>-3368704</color></ROI><ROI><name>DMD_exonRegion19</name><interval><locOnParent>0</locOnParent><intervalLength>415</intervalLength></interval><startOnRef>822380</startOnRef><refSegment>DMD_exonRegion19</refSegment><useForTx>false</useForTx><removeable>false</removeable><color>-6711040</color></ROI><ROI><name>DMD_Target_intron_39</name><interval><locOnParent>83</locOnParent><intervalLength>15</intervalLength></interval><startOnRef>1</startOnRef><refSegment>DMD_exonRegion19</refSegment><useForTx>false</useForTx><removeable>true</removeable><color>-3368704</color></ROI><ROI><name>NM_000109_intron_35</name><interval><locOnParent>83</locOnParent><intervalLength>15</intervalLength></interval><startOnRef>1</startOnRef><refSegment>DMD_exonRegion19</refSegment><useForTx>false</useForTx><removeable>true</removeable><color>-3368704</color></ROI><ROI><name>NM_004006_intron_35</name><interval><locOnParent>83</locOnParent><intervalLength>15</intervalLength></interval><startOnRef>1</startOnRef><refSegment>DMD_exonRegion19</refSegment><useForTx>false</useForTx><removeable>true</removeable><color>-3368704</color></ROI><ROI><name>NM_004007_intron_33</name><interval><locOnParent>83</locOnParent><intervalLength>15</intervalLength></interval><startOnRef>1</startOnRef><refSegment>DMD_exonRegion19</refSegment><useForTx>false</useForTx><removeable>true</removeable><color>-3368704</color></ROI><ROI><name>NM_004009_intron_35</name><interval><locOnParent>83</locOnParent><intervalLength>15</intervalLength></interval><startOnRef>1</startOnRef><refSegment>DMD_exonRegion19</refSegment><useForTx>false</useForTx><removeable>true</removeable><color>-3368704</color></ROI><ROI><name>NM_004010_intron_35</name><interval><locOnParent>83</locOnParent><intervalLength>15</intervalLength></interval><startOnRef>1</startOnRef><refSegment>DMD_exonRegion19</refSegment><useForTx>false</useForTx><removeable>true</removeable><color>-3368704</color></ROI><ROI><name>hCT2256940_intron_35</name><interval><locOnParent>83</locOnParent><intervalLength>15</intervalLength></interval><startOnRef>1</startOnRef><refSegment>DMD_exonRegion19</refSegment><useForTx>false</useForTx><removeable>true</removeable><color>-3368704</color></ROI><ROI><name>DMD_Target_exon_20</name><interval><locOnParent>98</locOnParent><intervalLength>124</intervalLength></interval><startOnRef>1</startOnRef><refSegment>DMD_exonRegion19</refSegment><useForTx>false</useForTx><removeable>true</removeable><color>-26368</color></ROI><ROI><name>NM_000109_exon_18</name><interval><locOnParent>98</locOnParent><intervalLength>124</intervalLength></interval><startOnRef>1</startOnRef><refSegment>DMD_exonRegion19</refSegment><useForTx>true</useForTx><removeable>true</removeable><color>-26368</color></ROI><ROI><name>NM_004006_exon_18</name><interval><locOnParent>98</locOnParent><intervalLength>124</intervalLength></interval><startOnRef>1</startOnRef><refSegment>DMD_exonRegion19</refSegment><useForTx>true</useForTx><removeable>true</removeable><color>-26368</color></ROI><ROI><name>NM_004007_exon_13</name><interval><locOnParent>98</locOnParent><intervalLength>124</intervalLength></interval><startOnRef>1</startOnRef><refSegment>DMD_exonRegion19</refSegment><useForTx>true</useForTx><removeable>true</removeable><color>-26368</color></ROI><ROI><name>NM_004009_exon_18</name><interval><locOnParent>98</locOnParent><intervalLength>124</intervalLength></interval><startOnRef>1</startOnRef><refSegment>DMD_exonRegion19</refSegment><useForTx>true</useForTx><removeable>true</removeable><color>-26368</color></ROI><ROI><name>NM_004010_exon_13</name><interval><locOnParent>98</locOnParent><intervalLength>124</intervalLength></interval><startOnRef>1</startOnRef><refSegment>DMD_exonRegion19</refSegment><useForTx>true</useForTx><removeable>true</removeable><color>-26368</color></ROI><ROI><name>hCT2256940_exon_18</name><interval><locOnParent>98</locOnParent><intervalLength>124</intervalLength></interval><startOnRef>1</startOnRef><refSegment>DMD_exonRegion19</refSegment><useForTx>true</useForTx><removeable>true</removeable><color>-26368</color></ROI><ROI><name>DMD_Target_intron_40</name><interval><locOnParent>222</locOnParent><intervalLength>15</intervalLength></interval><startOnRef>1</startOnRef><refSegment>DMD_exonRegion19</refSegment><useForTx>false</useForTx><removeable>true</removeable><color>-3368704</color></ROI><ROI><name>NM_000109_intron_36</name><interval><locOnParent>222</locOnParent><intervalLength>15</intervalLength></interval><startOnRef>1</startOnRef><refSegment>DMD_exonRegion19</refSegment><useForTx>false</useForTx><removeable>true</removeable><color>-3368704</color></ROI><ROI><name>NM_004006_intron_36</name><interval><locOnParent>222</locOnParent><intervalLength>15</intervalLength></interval><startOnRef>1</startOnRef><refSegment>DMD_exonRegion19</refSegment><useForTx>false</useForTx><removeable>true</removeable><color>-3368704</color></ROI><ROI><name>NM_004007_intron_34</name><interval><locOnParent>222</locOnParent><intervalLength>15</intervalLength></interval><startOnRef>1</startOnRef><refSegment>DMD_exonRegion19</refSegment><useForTx>false</useForTx><removeable>true</removeable><color>-3368704</color></ROI><ROI><name>NM_004009_intron_36</name><interval><locOnParent>222</locOnParent><intervalLength>15</intervalLength></interval><startOnRef>1</startOnRef><refSegment>DMD_exonRegion19</refSegment><useForTx>false</useForTx><removeable>true</removeable><color>-3368704</color></ROI><ROI><name>NM_004010_intron_36</name><interval><locOnParent>222</locOnParent><intervalLength>15</intervalLength></interval><startOnRef>1</startOnRef><refSegment>DMD_exonRegion19</refSegment><useForTx>false</useForTx><removeable>true</removeable><color>-3368704</color></ROI><ROI><name>hCT2256940_intron_36</name><interval><locOnParent>222</locOnParent><intervalLength>15</intervalLength></interval><startOnRef>1</startOnRef><refSegment>DMD_exonRegion19</refSegment><useForTx>false</useForTx><removeable>true</removeable><color>-3368704</color></ROI><ROI><name>DMD_exonRegion20</name><interval><locOnParent>0</locOnParent><intervalLength>328</intervalLength></interval><startOnRef>838695</startOnRef><refSegment>DMD_exonRegion20</refSegment><useForTx>false</useForTx><removeable>false</removeable><color>-6711040</color></ROI><ROI><name>DMD_Target_intron_41</name><interval><locOnParent>57</locOnParent><intervalLength>15</intervalLength></interval><startOnRef>1</startOnRef><refSegment>DMD_exonRegion20</refSegment><useForTx>false</useForTx><removeable>true</removeable><color>-3368704</color></ROI><ROI><name>NM_000109_intron_37</name><interval><locOnParent>57</locOnParent><intervalLength>15</intervalLength></interval><startOnRef>1</startOnRef><refSegment>DMD_exonRegion20</refSegment><useForTx>false</useForTx><removeable>true</removeable><color>-3368704</color></ROI><ROI><name>NM_004006_intron_37</name><interval><locOnParent>57</locOnParent><intervalLength>15</intervalLength></interval><startOnRef>1</startOnRef><refSegment>DMD_exonRegion20</refSegment><useForTx>false</useForTx><removeable>true</removeable><color>-3368704</color></ROI><ROI><name>NM_004007_intron_35</name><interval><locOnParent>57</locOnParent><intervalLength>15</intervalLength></interval><startOnRef>1</startOnRef><refSegment>DMD_exonRegion20</refSegment><useForTx>false</useForTx><removeable>true</removeable><color>-3368704</color></ROI><ROI><name>NM_004009_intron_37</name><interval><locOnParent>57</locOnParent><intervalLength>15</intervalLength></interval><startOnRef>1</startOnRef><refSegment>DMD_exonRegion20</refSegment><useForTx>false</useForTx><removeable>true</removeable><color>-3368704</color></ROI><ROI><name>NM_004010_intron_37</name><interval><locOnParent>57</locOnParent><intervalLength>15</intervalLength></interval><startOnRef>1</startOnRef><refSegment>DMD_exonRegion20</refSegment><useForTx>false</useForTx><removeable>true</removeable><color>-3368704</color></ROI><ROI><name>hCT2256940_intron_37</name><interval><locOnParent>57</locOnParent><intervalLength>15</intervalLength></interval><startOnRef>1</startOnRef><refSegment>DMD_exonRegion20</refSegment><useForTx>false</useForTx><removeable>true</removeable><color>-3368704</color></ROI><ROI><name>DMD_Target_exon_21</name><interval><locOnParent>72</locOnParent><intervalLength>88</intervalLength></interval><startOnRef>1</startOnRef><refSegment>DMD_exonRegion20</refSegment><useForTx>false</useForTx><removeable>true</removeable><color>-26368</color></ROI><ROI><name>NM_000109_exon_19</name><interval><locOnParent>72</locOnParent><intervalLength>88</intervalLength></interval><startOnRef>1</startOnRef><refSegment>DMD_exonRegion20</refSegment><useForTx>true</useForTx><removeable>true</removeable><color>-26368</color></ROI><ROI><name>NM_004006_exon_19</name><interval><locOnParent>72</locOnParent><intervalLength>88</intervalLength></interval><startOnRef>1</startOnRef><refSegment>DMD_exonRegion20</refSegment><useForTx>true</useForTx><removeable>true</removeable><color>-26368</color></ROI><ROI><name>NM_004007_exon_14</name><interval><locOnParent>72</locOnParent><intervalLength>88</intervalLength></interval><startOnRef>1</startOnRef><refSegment>DMD_exonRegion20</refSegment><useForTx>true</useForTx><removeable>true</removeable><color>-26368</color></ROI><ROI><name>NM_004009_exon_19</name><interval><locOnParent>72</locOnParent><intervalLength>88</intervalLength></interval><startOnRef>1</startOnRef><refSegment>DMD_exonRegion20</refSegment><useForTx>true</useForTx><removeable>true</removeable><color>-26368</color></ROI><ROI><name>NM_004010_exon_14</name><interval><locOnParent>72</locOnParent><intervalLength>88</intervalLength></interval><startOnRef>1</startOnRef><refSegment>DMD_exonRegion20</refSegment><useForTx>true</useForTx><removeable>true</removeable><color>-26368</color></ROI><ROI><name>hCT2256940_exon_19</name><interval><locOnParent>72</locOnParent><intervalLength>88</intervalLength></interval><startOnRef>1</startOnRef><refSegment>DMD_exonRegion20</refSegment><useForTx>true</useForTx><removeable>true</removeable><color>-26368</color></ROI><ROI><name>DMD_Target_intron_42</name><interval><locOnParent>160</locOnParent><intervalLength>15</intervalLength></interval><startOnRef>1</startOnRef><refSegment>DMD_exonRegion20</refSegment><useForTx>false</useForTx><removeable>true</removeable><color>-3368704</color></ROI><ROI><name>NM_000109_intron_38</name><interval><locOnParent>160</locOnParent><intervalLength>15</intervalLength></interval><startOnRef>1</startOnRef><refSegment>DMD_exonRegion20</refSegment><useForTx>false</useForTx><removeable>true</removeable><color>-3368704</color></ROI><ROI><name>NM_004006_intron_38</name><interval><locOnParent>160</locOnParent><intervalLength>15</intervalLength></interval><startOnRef>1</startOnRef><refSegment>DMD_exonRegion20</refSegment><useForTx>false</useForTx><removeable>true</removeable><color>-3368704</color></ROI><ROI><name>NM_004007_intron_36</name><interval><locOnParent>160</locOnParent><intervalLength>15</intervalLength></interval><startOnRef>1</startOnRef><refSegment>DMD_exonRegion20</refSegment><useForTx>false</useForTx><removeable>true</removeable><color>-3368704</color></ROI><ROI><name>NM_004009_intron_38</name><interval><locOnParent>160</locOnParent><intervalLength>15</intervalLength></interval><startOnRef>1</startOnRef><refSegment>DMD_exonRegion20</refSegment><useForTx>false</useForTx><removeable>true</removeable><color>-3368704</color></ROI><ROI><name>NM_004010_intron_38</name><interval><locOnParent>160</locOnParent><intervalLength>15</intervalLength></interval><startOnRef>1</startOnRef><refSegment>DMD_exonRegion20</refSegment><useForTx>false</useForTx><removeable>true</removeable><color>-3368704</color></ROI><ROI><name>hCT2256940_intron_38</name><interval><locOnParent>160</locOnParent><intervalLength>15</intervalLength></interval><startOnRef>1</startOnRef><refSegment>DMD_exonRegion20</refSegment><useForTx>false</useForTx><removeable>true</removeable><color>-3368704</color></ROI><ROI><name>DMD_exonRegion21</name><interval><locOnParent>0</locOnParent><intervalLength>627</intervalLength></interval><startOnRef>848904</startOnRef><refSegment>DMD_exonRegion21</refSegment><useForTx>false</useForTx><removeable>false</removeable><color>-6711040</color></ROI><ROI><name>DMD_Target_intron_43</name><interval><locOnParent>172</locOnParent><intervalLength>15</intervalLength></interval><startOnRef>1</startOnRef><refSegment>DMD_exonRegion21</refSegment><useForTx>false</useForTx><removeable>true</removeable><color>-3368704</color></ROI><ROI><name>NM_000109_intron_39</name><interval><locOnParent>172</locOnParent><intervalLength>15</intervalLength></interval><startOnRef>1</startOnRef><refSegment>DMD_exonRegion21</refSegment><useForTx>false</useForTx><removeable>true</removeable><color>-3368704</color></ROI><ROI><name>NM_004006_intron_39</name><interval><locOnParent>172</locOnParent><intervalLength>15</intervalLength></interval><startOnRef>1</startOnRef><refSegment>DMD_exonRegion21</refSegment><useForTx>false</useForTx><removeable>true</removeable><color>-3368704</color></ROI><ROI><name>NM_004007_intron_37</name><interval><locOnParent>172</locOnParent><intervalLength>15</intervalLength></interval><startOnRef>1</startOnRef><refSegment>DMD_exonRegion21</refSegment><useForTx>false</useForTx><removeable>true</removeable><color>-3368704</color></ROI><ROI><name>NM_004009_intron_39</name><interval><locOnParent>172</locOnParent><intervalLength>15</intervalLength></interval><startOnRef>1</startOnRef><refSegment>DMD_exonRegion21</refSegment><useForTx>false</useForTx><removeable>true</removeable><color>-3368704</color></ROI><ROI><name>NM_004010_intron_39</name><interval><locOnParent>172</locOnParent><intervalLength>15</intervalLength></interval><startOnRef>1</startOnRef><refSegment>DMD_exonRegion21</refSegment><useForTx>false</useForTx><removeable>true</removeable><color>-3368704</color></ROI><ROI><name>hCT2256940_intron_39</name><interval><locOnParent>172</locOnParent><intervalLength>15</intervalLength></interval><startOnRef>1</startOnRef><refSegment>DMD_exonRegion21</refSegment><useForTx>false</useForTx><removeable>true</removeable><color>-3368704</color></ROI><ROI><name>DMD_Target_exon_22</name><interval><locOnParent>187</locOnParent><intervalLength>242</intervalLength></interval><startOnRef>1</startOnRef><refSegment>DMD_exonRegion21</refSegment><useForTx>false</useForTx><removeable>true</removeable><color>-26368</color></ROI><ROI><name>NM_000109_exon_20</name><interval><locOnParent>187</locOnParent><intervalLength>242</intervalLength></interval><startOnRef>1</startOnRef><refSegment>DMD_exonRegion21</refSegment><useForTx>true</useForTx><removeable>true</removeable><color>-26368</color></ROI><ROI><name>NM_004006_exon_20</name><interval><locOnParent>187</locOnParent><intervalLength>242</intervalLength></interval><startOnRef>1</startOnRef><refSegment>DMD_exonRegion21</refSegment><useForTx>true</useForTx><removeable>true</removeable><color>-26368</color></ROI><ROI><name>NM_004007_exon_15</name><interval><locOnParent>187</locOnParent><intervalLength>242</intervalLength></interval><startOnRef>1</startOnRef><refSegment>DMD_exonRegion21</refSegment><useForTx>true</useForTx><removeable>true</removeable><color>-26368</color></ROI><ROI><name>NM_004009_exon_20</name><interval><locOnParent>187</locOnParent><intervalLength>242</intervalLength></interval><startOnRef>1</startOnRef><refSegment>DMD_exonRegion21</refSegment><useForTx>true</useForTx><removeable>true</removeable><color>-26368</color></ROI><ROI><name>NM_004010_exon_15</name><interval><locOnParent>187</locOnParent><intervalLength>242</intervalLength></interval><startOnRef>1</startOnRef><refSegment>DMD_exonRegion21</refSegment><useForTx>true</useForTx><removeable>true</removeable><color>-26368</color></ROI><ROI><name>hCT2256940_exon_20</name><interval><locOnParent>187</locOnParent><intervalLength>242</intervalLength></interval><startOnRef>1</startOnRef><refSegment>DMD_exonRegion21</refSegment><useForTx>true</useForTx><removeable>true</removeable><color>-26368</color></ROI><ROI><name>DMD_Target_intron_44</name><interval><locOnParent>429</locOnParent><intervalLength>15</intervalLength></interval><startOnRef>1</startOnRef><refSegment>DMD_exonRegion21</refSegment><useForTx>false</useForTx><removeable>true</removeable><color>-3368704</color></ROI><ROI><name>NM_000109_intron_40</name><interval><locOnParent>429</locOnParent><intervalLength>15</intervalLength></interval><startOnRef>1</startOnRef><refSegment>DMD_exonRegion21</refSegment><useForTx>false</useForTx><removeable>true</removeable><color>-3368704</color></ROI><ROI><name>NM_004006_intron_40</name><interval><locOnParent>429</locOnParent><intervalLength>15</intervalLength></interval><startOnRef>1</startOnRef><refSegment>DMD_exonRegion21</refSegment><useForTx>false</useForTx><removeable>true</removeable><color>-3368704</color></ROI><ROI><name>NM_004007_intron_38</name><interval><locOnParent>429</locOnParent><intervalLength>15</intervalLength></interval><startOnRef>1</startOnRef><refSegment>DMD_exonRegion21</refSegment><useForTx>false</useForTx><removeable>true</removeable><color>-3368704</color></ROI><ROI><name>NM_004009_intron_40</name><interval><locOnParent>429</locOnParent><intervalLength>15</intervalLength></interval><startOnRef>1</startOnRef><refSegment>DMD_exonRegion21</refSegment><useForTx>false</useForTx><removeable>true</removeable><color>-3368704</color></ROI><ROI><name>NM_004010_intron_40</name><interval><locOnParent>429</locOnParent><intervalLength>15</intervalLength></interval><startOnRef>1</startOnRef><refSegment>DMD_exonRegion21</refSegment><useForTx>false</useForTx><removeable>true</removeable><color>-3368704</color></ROI><ROI><name>hCT2256940_intron_40</name><interval><locOnParent>429</locOnParent><intervalLength>15</intervalLength></interval><startOnRef>1</startOnRef><refSegment>DMD_exonRegion21</refSegment><useForTx>false</useForTx><removeable>true</removeable><color>-3368704</color></ROI><ROI><name>DMD_exonRegion22</name><interval><locOnParent>0</locOnParent><intervalLength>424</intervalLength></interval><startOnRef>855367</startOnRef><refSegment>DMD_exonRegion22</refSegment><useForTx>false</useForTx><removeable>false</removeable><color>-6711040</color></ROI><ROI><name>DMD_Target_intron_45</name><interval><locOnParent>128</locOnParent><intervalLength>15</intervalLength></interval><startOnRef>1</startOnRef><refSegment>DMD_exonRegion22</refSegment><useForTx>false</useForTx><removeable>true</removeable><color>-3368704</color></ROI><ROI><name>NM_000109_intron_41</name><interval><locOnParent>128</locOnParent><intervalLength>15</intervalLength></interval><startOnRef>1</startOnRef><refSegment>DMD_exonRegion22</refSegment><useForTx>false</useForTx><removeable>true</removeable><color>-3368704</color></ROI><ROI><name>NM_004006_intron_41</name><interval><locOnParent>128</locOnParent><intervalLength>15</intervalLength></interval><startOnRef>1</startOnRef><refSegment>DMD_exonRegion22</refSegment><useForTx>false</useForTx><removeable>true</removeable><color>-3368704</color></ROI><ROI><name>NM_004007_intron_39</name><interval><locOnParent>128</locOnParent><intervalLength>15</intervalLength></interval><startOnRef>1</startOnRef><refSegment>DMD_exonRegion22</refSegment><useForTx>false</useForTx><removeable>true</removeable><color>-3368704</color></ROI><ROI><name>NM_004009_intron_41</name><interval><locOnParent>128</locOnParent><intervalLength>15</intervalLength></interval><startOnRef>1</startOnRef><refSegment>DMD_exonRegion22</refSegment><useForTx>false</useForTx><removeable>true</removeable><color>-3368704</color></ROI><ROI><name>NM_004010_intron_41</name><interval><locOnParent>128</locOnParent><intervalLength>15</intervalLength></interval><startOnRef>1</startOnRef><refSegment>DMD_exonRegion22</refSegment><useForTx>false</useForTx><removeable>true</removeable><color>-3368704</color></ROI><ROI><name>hCT2256940_intron_41</name><interval><locOnParent>128</locOnParent><intervalLength>15</intervalLength></interval><startOnRef>1</startOnRef><refSegment>DMD_exonRegion22</refSegment><useForTx>false</useForTx><removeable>true</removeable><color>-3368704</color></ROI><ROI><name>DMD_Target_exon_23</name><interval><locOnParent>143</locOnParent><intervalLength>181</intervalLength></interval><startOnRef>1</startOnRef><refSegment>DMD_exonRegion22</refSegment><useForTx>false</useForTx><removeable>true</removeable><color>-26368</color></ROI><ROI><name>NM_000109_exon_21</name><interval><locOnParent>143</locOnParent><intervalLength>181</intervalLength></interval><startOnRef>1</startOnRef><refSegment>DMD_exonRegion22</refSegment><useForTx>true</useForTx><removeable>true</removeable><color>-26368</color></ROI><ROI><name>NM_004006_exon_21</name><interval><locOnParent>143</locOnParent><intervalLength>181</intervalLength></interval><startOnRef>1</startOnRef><refSegment>DMD_exonRegion22</refSegment><useForTx>true</useForTx><removeable>true</removeable><color>-26368</color></ROI><ROI><name>NM_004007_exon_16</name><interval><locOnParent>143</locOnParent><intervalLength>181</intervalLength></interval><startOnRef>1</startOnRef><refSegment>DMD_exonRegion22</refSegment><useForTx>true</useForTx><removeable>true</removeable><color>-26368</color></ROI><ROI><name>NM_004009_exon_21</name><interval><locOnParent>143</locOnParent><intervalLength>181</intervalLength></interval><startOnRef>1</startOnRef><refSegment>DMD_exonRegion22</refSegment><useForTx>true</useForTx><removeable>true</removeable><color>-26368</color></ROI><ROI><name>NM_004010_exon_16</name><interval><locOnParent>143</locOnParent><intervalLength>181</intervalLength></interval><startOnRef>1</startOnRef><refSegment>DMD_exonRegion22</refSegment><useForTx>true</useForTx><removeable>true</removeable><color>-26368</color></ROI><ROI><name>hCT2256940_exon_21</name><interval><locOnParent>143</locOnParent><intervalLength>181</intervalLength></interval><startOnRef>1</startOnRef><refSegment>DMD_exonRegion22</refSegment><useForTx>true</useForTx><removeable>true</removeable><color>-26368</color></ROI><ROI><name>DMD_Target_intron_46</name><interval><locOnParent>324</locOnParent><intervalLength>15</intervalLength></interval><startOnRef>1</startOnRef><refSegment>DMD_exonRegion22</refSegment><useForTx>false</useForTx><removeable>true</removeable><color>-3368704</color></ROI><ROI><name>NM_000109_intron_42</name><interval><locOnParent>324</locOnParent><intervalLength>15</intervalLength></interval><startOnRef>1</startOnRef><refSegment>DMD_exonRegion22</refSegment><useForTx>false</useForTx><removeable>true</removeable><color>-3368704</color></ROI><ROI><name>NM_004006_intron_42</name><interval><locOnParent>324</locOnParent><intervalLength>15</intervalLength></interval><startOnRef>1</startOnRef><refSegment>DMD_exonRegion22</refSegment><useForTx>false</useForTx><removeable>true</removeable><color>-3368704</color></ROI><ROI><name>NM_004007_intron_40</name><interval><locOnParent>324</locOnParent><intervalLength>15</intervalLength></interval><startOnRef>1</startOnRef><refSegment>DMD_exonRegion22</refSegment><useForTx>false</useForTx><removeable>true</removeable><color>-3368704</color></ROI><ROI><name>NM_004009_intron_42</name><interval><locOnParent>324</locOnParent><intervalLength>15</intervalLength></interval><startOnRef>1</startOnRef><refSegment>DMD_exonRegion22</refSegment><useForTx>false</useForTx><removeable>true</removeable><color>-3368704</color></ROI><ROI><name>NM_004010_intron_42</name><interval><locOnParent>324</locOnParent><intervalLength>15</intervalLength></interval><startOnRef>1</startOnRef><refSegment>DMD_exonRegion22</refSegment><useForTx>false</useForTx><removeable>true</removeable><color>-3368704</color></ROI><ROI><name>hCT2256940_intron_42</name><interval><locOnParent>324</locOnParent><intervalLength>15</intervalLength></interval><startOnRef>1</startOnRef><refSegment>DMD_exonRegion22</refSegment><useForTx>false</useForTx><removeable>true</removeable><color>-3368704</color></ROI><ROI><name>DMD_exonRegion23</name><interval><locOnParent>0</locOnParent><intervalLength>425</intervalLength></interval><startOnRef>868124</startOnRef><refSegment>DMD_exonRegion23</refSegment><useForTx>false</useForTx><removeable>false</removeable><color>-6711040</color></ROI><ROI><name>DMD_Target_intron_47</name><interval><locOnParent>161</locOnParent><intervalLength>15</intervalLength></interval><startOnRef>1</startOnRef><refSegment>DMD_exonRegion23</refSegment><useForTx>false</useForTx><removeable>true</removeable><color>-3368704</color></ROI><ROI><name>NM_000109_intron_43</name><interval><locOnParent>161</locOnParent><intervalLength>15</intervalLength></interval><startOnRef>1</startOnRef><refSegment>DMD_exonRegion23</refSegment><useForTx>false</useForTx><removeable>true</removeable><color>-3368704</color></ROI><ROI><name>NM_004006_intron_43</name><interval><locOnParent>161</locOnParent><intervalLength>15</intervalLength></interval><startOnRef>1</startOnRef><refSegment>DMD_exonRegion23</refSegment><useForTx>false</useForTx><removeable>true</removeable><color>-3368704</color></ROI><ROI><name>NM_004007_intron_41</name><interval><locOnParent>161</locOnParent><intervalLength>15</intervalLength></interval><startOnRef>1</startOnRef><refSegment>DMD_exonRegion23</refSegment><useForTx>false</useForTx><removeable>true</removeable><color>-3368704</color></ROI><ROI><name>NM_004009_intron_43</name><interval><locOnParent>161</locOnParent><intervalLength>15</intervalLength></interval><startOnRef>1</startOnRef><refSegment>DMD_exonRegion23</refSegment><useForTx>false</useForTx><removeable>true</removeable><color>-3368704</color></ROI><ROI><name>NM_004010_intron_43</name><interval><locOnParent>161</locOnParent><intervalLength>15</intervalLength></interval><startOnRef>1</startOnRef><refSegment>DMD_exonRegion23</refSegment><useForTx>false</useForTx><removeable>true</removeable><color>-3368704</color></ROI><ROI><name>hCT2256940_intron_43</name><interval><locOnParent>161</locOnParent><intervalLength>15</intervalLength></interval><startOnRef>1</startOnRef><refSegment>DMD_exonRegion23</refSegment><useForTx>false</useForTx><removeable>true</removeable><color>-3368704</color></ROI><ROI><name>DMD_Target_exon_24</name><interval><locOnParent>176</locOnParent><intervalLength>146</intervalLength></interval><startOnRef>1</startOnRef><refSegment>DMD_exonRegion23</refSegment><useForTx>false</useForTx><removeable>true</removeable><color>-26368</color></ROI><ROI><name>NM_000109_exon_22</name><interval><locOnParent>176</locOnParent><intervalLength>146</intervalLength></interval><startOnRef>1</startOnRef><refSegment>DMD_exonRegion23</refSegment><useForTx>true</useForTx><removeable>true</removeable><color>-26368</color></ROI><ROI><name>NM_004006_exon_22</name><interval><locOnParent>176</locOnParent><intervalLength>146</intervalLength></interval><startOnRef>1</startOnRef><refSegment>DMD_exonRegion23</refSegment><useForTx>true</useForTx><removeable>true</removeable><color>-26368</color></ROI><ROI><name>NM_004007_exon_17</name><interval><locOnParent>176</locOnParent><intervalLength>146</intervalLength></interval><startOnRef>1</startOnRef><refSegment>DMD_exonRegion23</refSegment><useForTx>true</useForTx><removeable>true</removeable><color>-26368</color></ROI><ROI><name>NM_004009_exon_22</name><interval><locOnParent>176</locOnParent><intervalLength>146</intervalLength></interval><startOnRef>1</startOnRef><refSegment>DMD_exonRegion23</refSegment><useForTx>true</useForTx><removeable>true</removeable><color>-26368</color></ROI><ROI><name>NM_004010_exon_17</name><interval><locOnParent>176</locOnParent><intervalLength>146</intervalLength></interval><startOnRef>1</startOnRef><refSegment>DMD_exonRegion23</refSegment><useForTx>true</useForTx><removeable>true</removeable><color>-26368</color></ROI><ROI><name>hCT2256940_exon_22</name><interval><locOnParent>176</locOnParent><intervalLength>146</intervalLength></interval><startOnRef>1</startOnRef><refSegment>DMD_exonRegion23</refSegment><useForTx>true</useForTx><removeable>true</removeable><color>-26368</color></ROI><ROI><name>DMD_Target_intron_48</name><interval><locOnParent>322</locOnParent><intervalLength>15</intervalLength></interval><startOnRef>1</startOnRef><refSegment>DMD_exonRegion23</refSegment><useForTx>false</useForTx><removeable>true</removeable><color>-3368704</color></ROI><ROI><name>NM_000109_intron_44</name><interval><locOnParent>322</locOnParent><intervalLength>15</intervalLength></interval><startOnRef>1</startOnRef><refSegment>DMD_exonRegion23</refSegment><useForTx>false</useForTx><removeable>true</removeable><color>-3368704</color></ROI><ROI><name>NM_004006_intron_44</name><interval><locOnParent>322</locOnParent><intervalLength>15</intervalLength></interval><startOnRef>1</startOnRef><refSegment>DMD_exonRegion23</refSegment><useForTx>false</useForTx><removeable>true</removeable><color>-3368704</color></ROI><ROI><name>NM_004007_intron_42</name><interval><locOnParent>322</locOnParent><intervalLength>15</intervalLength></interval><startOnRef>1</startOnRef><refSegment>DMD_exonRegion23</refSegment><useForTx>false</useForTx><removeable>true</removeable><color>-3368704</color></ROI><ROI><name>NM_004009_intron_44</name><interval><locOnParent>322</locOnParent><intervalLength>15</intervalLength></interval><startOnRef>1</startOnRef><refSegment>DMD_exonRegion23</refSegment><useForTx>false</useForTx><removeable>true</removeable><color>-3368704</color></ROI><ROI><name>NM_004010_intron_44</name><interval><locOnParent>322</locOnParent><intervalLength>15</intervalLength></interval><startOnRef>1</startOnRef><refSegment>DMD_exonRegion23</refSegment><useForTx>false</useForTx><removeable>true</removeable><color>-3368704</color></ROI><ROI><name>hCT2256940_intron_44</name><interval><locOnParent>322</locOnParent><intervalLength>15</intervalLength></interval><startOnRef>1</startOnRef><refSegment>DMD_exonRegion23</refSegment><useForTx>false</useForTx><removeable>true</removeable><color>-3368704</color></ROI><ROI><name>DMD_exonRegion24</name><interval><locOnParent>0</locOnParent><intervalLength>427</intervalLength></interval><startOnRef>871834</startOnRef><refSegment>DMD_exonRegion24</refSegment><useForTx>false</useForTx><removeable>false</removeable><color>-6711040</color></ROI><ROI><name>DMD_Target_intron_49</name><interval><locOnParent>50</locOnParent><intervalLength>15</intervalLength></interval><startOnRef>1</startOnRef><refSegment>DMD_exonRegion24</refSegment><useForTx>false</useForTx><removeable>true</removeable><color>-3368704</color></ROI><ROI><name>NM_000109_intron_45</name><interval><locOnParent>50</locOnParent><intervalLength>15</intervalLength></interval><startOnRef>1</startOnRef><refSegment>DMD_exonRegion24</refSegment><useForTx>false</useForTx><removeable>true</removeable><color>-3368704</color></ROI><ROI><name>NM_004006_intron_45</name><interval><locOnParent>50</locOnParent><intervalLength>15</intervalLength></interval><startOnRef>1</startOnRef><refSegment>DMD_exonRegion24</refSegment><useForTx>false</useForTx><removeable>true</removeable><color>-3368704</color></ROI><ROI><name>NM_004007_intron_43</name><interval><locOnParent>50</locOnParent><intervalLength>15</intervalLength></interval><startOnRef>1</startOnRef><refSegment>DMD_exonRegion24</refSegment><useForTx>false</useForTx><removeable>true</removeable><color>-3368704</color></ROI><ROI><name>NM_004009_intron_45</name><interval><locOnParent>50</locOnParent><intervalLength>15</intervalLength></interval><startOnRef>1</startOnRef><refSegment>DMD_exonRegion24</refSegment><useForTx>false</useForTx><removeable>true</removeable><color>-3368704</color></ROI><ROI><name>NM_004010_intron_45</name><interval><locOnParent>50</locOnParent><intervalLength>15</intervalLength></interval><startOnRef>1</startOnRef><refSegment>DMD_exonRegion24</refSegment><useForTx>false</useForTx><removeable>true</removeable><color>-3368704</color></ROI><ROI><name>hCT2256940_intron_45</name><interval><locOnParent>50</locOnParent><intervalLength>15</intervalLength></interval><startOnRef>1</startOnRef><refSegment>DMD_exonRegion24</refSegment><useForTx>false</useForTx><removeable>true</removeable><color>-3368704</color></ROI><ROI><name>DMD_Target_exon_25</name><interval><locOnParent>65</locOnParent><intervalLength>213</intervalLength></interval><startOnRef>1</startOnRef><refSegment>DMD_exonRegion24</refSegment><useForTx>false</useForTx><removeable>true</removeable><color>-26368</color></ROI><ROI><name>NM_000109_exon_23</name><interval><locOnParent>65</locOnParent><intervalLength>213</intervalLength></interval><startOnRef>1</startOnRef><refSegment>DMD_exonRegion24</refSegment><useForTx>true</useForTx><removeable>true</removeable><color>-26368</color></ROI><ROI><name>NM_004006_exon_23</name><interval><locOnParent>65</locOnParent><intervalLength>213</intervalLength></interval><startOnRef>1</startOnRef><refSegment>DMD_exonRegion24</refSegment><useForTx>true</useForTx><removeable>true</removeable><color>-26368</color></ROI><ROI><name>NM_004007_exon_18</name><interval><locOnParent>65</locOnParent><intervalLength>213</intervalLength></interval><startOnRef>1</startOnRef><refSegment>DMD_exonRegion24</refSegment><useForTx>true</useForTx><removeable>true</removeable><color>-26368</color></ROI><ROI><name>NM_004009_exon_23</name><interval><locOnParent>65</locOnParent><intervalLength>213</intervalLength></interval><startOnRef>1</startOnRef><refSegment>DMD_exonRegion24</refSegment><useForTx>true</useForTx><removeable>true</removeable><color>-26368</color></ROI><ROI><name>NM_004010_exon_18</name><interval><locOnParent>65</locOnParent><intervalLength>213</intervalLength></interval><startOnRef>1</startOnRef><refSegment>DMD_exonRegion24</refSegment><useForTx>true</useForTx><removeable>true</removeable><color>-26368</color></ROI><ROI><name>hCT2256940_exon_23</name><interval><locOnParent>65</locOnParent><intervalLength>213</intervalLength></interval><startOnRef>1</startOnRef><refSegment>DMD_exonRegion24</refSegment><useForTx>true</useForTx><removeable>true</removeable><color>-26368</color></ROI><ROI><name>DMD_Target_intron_50</name><interval><locOnParent>278</locOnParent><intervalLength>15</intervalLength></interval><startOnRef>1</startOnRef><refSegment>DMD_exonRegion24</refSegment><useForTx>false</useForTx><removeable>true</removeable><color>-3368704</color></ROI><ROI><name>NM_000109_intron_46</name><interval><locOnParent>278</locOnParent><intervalLength>15</intervalLength></interval><startOnRef>1</startOnRef><refSegment>DMD_exonRegion24</refSegment><useForTx>false</useForTx><removeable>true</removeable><color>-3368704</color></ROI><ROI><name>NM_004006_intron_46</name><interval><locOnParent>278</locOnParent><intervalLength>15</intervalLength></interval><startOnRef>1</startOnRef><refSegment>DMD_exonRegion24</refSegment><useForTx>false</useForTx><removeable>true</removeable><color>-3368704</color></ROI><ROI><name>NM_004007_intron_44</name><interval><locOnParent>278</locOnParent><intervalLength>15</intervalLength></interval><startOnRef>1</startOnRef><refSegment>DMD_exonRegion24</refSegment><useForTx>false</useForTx><removeable>true</removeable><color>-3368704</color></ROI><ROI><name>NM_004009_intron_46</name><interval><locOnParent>278</locOnParent><intervalLength>15</intervalLength></interval><startOnRef>1</startOnRef><refSegment>DMD_exonRegion24</refSegment><useForTx>false</useForTx><removeable>true</removeable><color>-3368704</color></ROI><ROI><name>NM_004010_intron_46</name><interval><locOnParent>278</locOnParent><intervalLength>15</intervalLength></interval><startOnRef>1</startOnRef><refSegment>DMD_exonRegion24</refSegment><useForTx>false</useForTx><removeable>true</removeable><color>-3368704</color></ROI><ROI><name>hCT2256940_intron_46</name><interval><locOnParent>278</locOnParent><intervalLength>15</intervalLength></interval><startOnRef>1</startOnRef><refSegment>DMD_exonRegion24</refSegment><useForTx>false</useForTx><removeable>true</removeable><color>-3368704</color></ROI><ROI><name>DMD_exonRegion25</name><interval><locOnParent>0</locOnParent><intervalLength>532</intervalLength></interval><startOnRef>875818</startOnRef><refSegment>DMD_exonRegion25</refSegment><useForTx>false</useForTx><removeable>false</removeable><color>-6711040</color></ROI><ROI><name>DMD_Target_intron_51</name><interval><locOnParent>77</locOnParent><intervalLength>15</intervalLength></interval><startOnRef>1</startOnRef><refSegment>DMD_exonRegion25</refSegment><useForTx>false</useForTx><removeable>true</removeable><color>-3368704</color></ROI><ROI><name>NM_000109_intron_47</name><interval><locOnParent>77</locOnParent><intervalLength>15</intervalLength></interval><startOnRef>1</startOnRef><refSegment>DMD_exonRegion25</refSegment><useForTx>false</useForTx><removeable>true</removeable><color>-3368704</color></ROI><ROI><name>NM_004006_intron_47</name><interval><locOnParent>77</locOnParent><intervalLength>15</intervalLength></interval><startOnRef>1</startOnRef><refSegment>DMD_exonRegion25</refSegment><useForTx>false</useForTx><removeable>true</removeable><color>-3368704</color></ROI><ROI><name>NM_004007_intron_45</name><interval><locOnParent>77</locOnParent><intervalLength>15</intervalLength></interval><startOnRef>1</startOnRef><refSegment>DMD_exonRegion25</refSegment><useForTx>false</useForTx><removeable>true</removeable><color>-3368704</color></ROI><ROI><name>NM_004009_intron_47</name><interval><locOnParent>77</locOnParent><intervalLength>15</intervalLength></interval><startOnRef>1</startOnRef><refSegment>DMD_exonRegion25</refSegment><useForTx>false</useForTx><removeable>true</removeable><color>-3368704</color></ROI><ROI><name>NM_004010_intron_47</name><interval><locOnParent>77</locOnParent><intervalLength>15</intervalLength></interval><startOnRef>1</startOnRef><refSegment>DMD_exonRegion25</refSegment><useForTx>false</useForTx><removeable>true</removeable><color>-3368704</color></ROI><ROI><name>hCT2256940_intron_47</name><interval><locOnParent>77</locOnParent><intervalLength>15</intervalLength></interval><startOnRef>1</startOnRef><refSegment>DMD_exonRegion25</refSegment><useForTx>false</useForTx><removeable>true</removeable><color>-3368704</color></ROI><ROI><name>DMD_Target_exon_26</name><interval><locOnParent>92</locOnParent><intervalLength>114</intervalLength></interval><startOnRef>1</startOnRef><refSegment>DMD_exonRegion25</refSegment><useForTx>false</useForTx><removeable>true</removeable><color>-26368</color></ROI><ROI><name>NM_000109_exon_24</name><interval><locOnParent>92</locOnParent><intervalLength>114</intervalLength></interval><startOnRef>1</startOnRef><refSegment>DMD_exonRegion25</refSegment><useForTx>true</useForTx><removeable>true</removeable><color>-26368</color></ROI><ROI><name>NM_004006_exon_24</name><interval><locOnParent>92</locOnParent><intervalLength>114</intervalLength></interval><startOnRef>1</startOnRef><refSegment>DMD_exonRegion25</refSegment><useForTx>true</useForTx><removeable>true</removeable><color>-26368</color></ROI><ROI><name>NM_004007_exon_19</name><interval><locOnParent>92</locOnParent><intervalLength>114</intervalLength></interval><startOnRef>1</startOnRef><refSegment>DMD_exonRegion25</refSegment><useForTx>true</useForTx><removeable>true</removeable><color>-26368</color></ROI><ROI><name>NM_004009_exon_24</name><interval><locOnParent>92</locOnParent><intervalLength>114</intervalLength></interval><startOnRef>1</startOnRef><refSegment>DMD_exonRegion25</refSegment><useForTx>true</useForTx><removeable>true</removeable><color>-26368</color></ROI><ROI><name>NM_004010_exon_19</name><interval><locOnParent>92</locOnParent><intervalLength>114</intervalLength></interval><startOnRef>1</startOnRef><refSegment>DMD_exonRegion25</refSegment><useForTx>true</useForTx><removeable>true</removeable><color>-26368</color></ROI><ROI><name>hCT2256940_exon_24</name><interval><locOnParent>92</locOnParent><intervalLength>114</intervalLength></interval><startOnRef>1</startOnRef><refSegment>DMD_exonRegion25</refSegment><useForTx>true</useForTx><removeable>true</removeable><color>-26368</color></ROI><ROI><name>DMD_Target_intron_52</name><interval><locOnParent>206</locOnParent><intervalLength>15</intervalLength></interval><startOnRef>1</startOnRef><refSegment>DMD_exonRegion25</refSegment><useForTx>false</useForTx><removeable>true</removeable><color>-3368704</color></ROI><ROI><name>NM_000109_intron_48</name><interval><locOnParent>206</locOnParent><intervalLength>15</intervalLength></interval><startOnRef>1</startOnRef><refSegment>DMD_exonRegion25</refSegment><useForTx>false</useForTx><removeable>true</removeable><color>-3368704</color></ROI><ROI><name>NM_004006_intron_48</name><interval><locOnParent>206</locOnParent><intervalLength>15</intervalLength></interval><startOnRef>1</startOnRef><refSegment>DMD_exonRegion25</refSegment><useForTx>false</useForTx><removeable>true</removeable><color>-3368704</color></ROI><ROI><name>NM_004007_intron_46</name><interval><locOnParent>206</locOnParent><intervalLength>15</intervalLength></interval><startOnRef>1</startOnRef><refSegment>DMD_exonRegion25</refSegment><useForTx>false</useForTx><removeable>true</removeable><color>-3368704</color></ROI><ROI><name>NM_004009_intron_48</name><interval><locOnParent>206</locOnParent><intervalLength>15</intervalLength></interval><startOnRef>1</startOnRef><refSegment>DMD_exonRegion25</refSegment><useForTx>false</useForTx><removeable>true</removeable><color>-3368704</color></ROI><ROI><name>NM_004010_intron_48</name><interval><locOnParent>206</locOnParent><intervalLength>15</intervalLength></interval><startOnRef>1</startOnRef><refSegment>DMD_exonRegion25</refSegment><useForTx>false</useForTx><removeable>true</removeable><color>-3368704</color></ROI><ROI><name>hCT2256940_intron_48</name><interval><locOnParent>206</locOnParent><intervalLength>15</intervalLength></interval><startOnRef>1</startOnRef><refSegment>DMD_exonRegion25</refSegment><useForTx>false</useForTx><removeable>true</removeable><color>-3368704</color></ROI><ROI><name>DMD_exonRegion26</name><interval><locOnParent>0</locOnParent><intervalLength>303</intervalLength></interval><startOnRef>876933</startOnRef><refSegment>DMD_exonRegion26</refSegment><useForTx>false</useForTx><removeable>false</removeable><color>-6711040</color></ROI><ROI><name>DMD_Target_intron_53</name><interval><locOnParent>67</locOnParent><intervalLength>15</intervalLength></interval><startOnRef>1</startOnRef><refSegment>DMD_exonRegion26</refSegment><useForTx>false</useForTx><removeable>true</removeable><color>-3368704</color></ROI><ROI><name>NM_000109_intron_49</name><interval><locOnParent>67</locOnParent><intervalLength>15</intervalLength></interval><startOnRef>1</startOnRef><refSegment>DMD_exonRegion26</refSegment><useForTx>false</useForTx><removeable>true</removeable><color>-3368704</color></ROI><ROI><name>NM_004006_intron_49</name><interval><locOnParent>67</locOnParent><intervalLength>15</intervalLength></interval><startOnRef>1</startOnRef><refSegment>DMD_exonRegion26</refSegment><useForTx>false</useForTx><removeable>true</removeable><color>-3368704</color></ROI><ROI><name>NM_004007_intron_47</name><interval><locOnParent>67</locOnParent><intervalLength>15</intervalLength></interval><startOnRef>1</startOnRef><refSegment>DMD_exonRegion26</refSegment><useForTx>false</useForTx><removeable>true</removeable><color>-3368704</color></ROI><ROI><name>NM_004009_intron_49</name><interval><locOnParent>67</locOnParent><intervalLength>15</intervalLength></interval><startOnRef>1</startOnRef><refSegment>DMD_exonRegion26</refSegment><useForTx>false</useForTx><removeable>true</removeable><color>-3368704</color></ROI><ROI><name>NM_004010_intron_49</name><interval><locOnParent>67</locOnParent><intervalLength>15</intervalLength></interval><startOnRef>1</startOnRef><refSegment>DMD_exonRegion26</refSegment><useForTx>false</useForTx><removeable>true</removeable><color>-3368704</color></ROI><ROI><name>hCT2256940_intron_49</name><interval><locOnParent>67</locOnParent><intervalLength>15</intervalLength></interval><startOnRef>1</startOnRef><refSegment>DMD_exonRegion26</refSegment><useForTx>false</useForTx><removeable>true</removeable><color>-3368704</color></ROI><ROI><name>DMD_Target_exon_27</name><interval><locOnParent>82</locOnParent><intervalLength>156</intervalLength></interval><startOnRef>1</startOnRef><refSegment>DMD_exonRegion26</refSegment><useForTx>false</useForTx><removeable>true</removeable><color>-26368</color></ROI><ROI><name>NM_000109_exon_25</name><interval><locOnParent>82</locOnParent><intervalLength>156</intervalLength></interval><startOnRef>1</startOnRef><refSegment>DMD_exonRegion26</refSegment><useForTx>true</useForTx><removeable>true</removeable><color>-26368</color></ROI><ROI><name>NM_004006_exon_25</name><interval><locOnParent>82</locOnParent><intervalLength>156</intervalLength></interval><startOnRef>1</startOnRef><refSegment>DMD_exonRegion26</refSegment><useForTx>true</useForTx><removeable>true</removeable><color>-26368</color></ROI><ROI><name>NM_004007_exon_20</name><interval><locOnParent>82</locOnParent><intervalLength>156</intervalLength></interval><startOnRef>1</startOnRef><refSegment>DMD_exonRegion26</refSegment><useForTx>true</useForTx><removeable>true</removeable><color>-26368</color></ROI><ROI><name>NM_004009_exon_25</name><interval><locOnParent>82</locOnParent><intervalLength>156</intervalLength></interval><startOnRef>1</startOnRef><refSegment>DMD_exonRegion26</refSegment><useForTx>true</useForTx><removeable>true</removeable><color>-26368</color></ROI><ROI><name>NM_004010_exon_20</name><interval><locOnParent>82</locOnParent><intervalLength>156</intervalLength></interval><startOnRef>1</startOnRef><refSegment>DMD_exonRegion26</refSegment><useForTx>true</useForTx><removeable>true</removeable><color>-26368</color></ROI><ROI><name>hCT2256940_exon_25</name><interval><locOnParent>82</locOnParent><intervalLength>156</intervalLength></interval><startOnRef>1</startOnRef><refSegment>DMD_exonRegion26</refSegment><useForTx>true</useForTx><removeable>true</removeable><color>-26368</color></ROI><ROI><name>DMD_Target_intron_54</name><interval><locOnParent>238</locOnParent><intervalLength>15</intervalLength></interval><startOnRef>1</startOnRef><refSegment>DMD_exonRegion26</refSegment><useForTx>false</useForTx><removeable>true</removeable><color>-3368704</color></ROI><ROI><name>NM_000109_intron_50</name><interval><locOnParent>238</locOnParent><intervalLength>15</intervalLength></interval><startOnRef>1</startOnRef><refSegment>DMD_exonRegion26</refSegment><useForTx>false</useForTx><removeable>true</removeable><color>-3368704</color></ROI><ROI><name>NM_004006_intron_50</name><interval><locOnParent>238</locOnParent><intervalLength>15</intervalLength></interval><startOnRef>1</startOnRef><refSegment>DMD_exonRegion26</refSegment><useForTx>false</useForTx><removeable>true</removeable><color>-3368704</color></ROI><ROI><name>NM_004007_intron_48</name><interval><locOnParent>238</locOnParent><intervalLength>15</intervalLength></interval><startOnRef>1</startOnRef><refSegment>DMD_exonRegion26</refSegment><useForTx>false</useForTx><removeable>true</removeable><color>-3368704</color></ROI><ROI><name>NM_004009_intron_50</name><interval><locOnParent>238</locOnParent><intervalLength>15</intervalLength></interval><startOnRef>1</startOnRef><refSegment>DMD_exonRegion26</refSegment><useForTx>false</useForTx><removeable>true</removeable><color>-3368704</color></ROI><ROI><name>NM_004010_intron_50</name><interval><locOnParent>238</locOnParent><intervalLength>15</intervalLength></interval><startOnRef>1</startOnRef><refSegment>DMD_exonRegion26</refSegment><useForTx>false</useForTx><removeable>true</removeable><color>-3368704</color></ROI><ROI><name>hCT2256940_intron_50</name><interval><locOnParent>238</locOnParent><intervalLength>15</intervalLength></interval><startOnRef>1</startOnRef><refSegment>DMD_exonRegion26</refSegment><useForTx>false</useForTx><removeable>true</removeable><color>-3368704</color></ROI><ROI><name>DMD_exonRegion27</name><interval><locOnParent>0</locOnParent><intervalLength>785</intervalLength></interval><startOnRef>885557</startOnRef><refSegment>DMD_exonRegion27</refSegment><useForTx>false</useForTx><removeable>false</removeable><color>-6711040</color></ROI><ROI><name>DMD_Target_intron_55</name><interval><locOnParent>205</locOnParent><intervalLength>15</intervalLength></interval><startOnRef>1</startOnRef><refSegment>DMD_exonRegion27</refSegment><useForTx>false</useForTx><removeable>true</removeable><color>-3368704</color></ROI><ROI><name>NM_000109_intron_51</name><interval><locOnParent>205</locOnParent><intervalLength>15</intervalLength></interval><startOnRef>1</startOnRef><refSegment>DMD_exonRegion27</refSegment><useForTx>false</useForTx><removeable>true</removeable><color>-3368704</color></ROI><ROI><name>NM_004006_intron_51</name><interval><locOnParent>205</locOnParent><intervalLength>15</intervalLength></interval><startOnRef>1</startOnRef><refSegment>DMD_exonRegion27</refSegment><useForTx>false</useForTx><removeable>true</removeable><color>-3368704</color></ROI><ROI><name>NM_004007_intron_49</name><interval><locOnParent>205</locOnParent><intervalLength>15</intervalLength></interval><startOnRef>1</startOnRef><refSegment>DMD_exonRegion27</refSegment><useForTx>false</useForTx><removeable>true</removeable><color>-3368704</color></ROI><ROI><name>NM_004009_intron_51</name><interval><locOnParent>205</locOnParent><intervalLength>15</intervalLength></interval><startOnRef>1</startOnRef><refSegment>DMD_exonRegion27</refSegment><useForTx>false</useForTx><removeable>true</removeable><color>-3368704</color></ROI><ROI><name>NM_004010_intron_51</name><interval><locOnParent>205</locOnParent><intervalLength>15</intervalLength></interval><startOnRef>1</startOnRef><refSegment>DMD_exonRegion27</refSegment><useForTx>false</useForTx><removeable>true</removeable><color>-3368704</color></ROI><ROI><name>hCT2256940_intron_51</name><interval><locOnParent>205</locOnParent><intervalLength>15</intervalLength></interval><startOnRef>1</startOnRef><refSegment>DMD_exonRegion27</refSegment><useForTx>false</useForTx><removeable>true</removeable><color>-3368704</color></ROI><ROI><name>DMD_Target_exon_28</name><interval><locOnParent>220</locOnParent><intervalLength>171</intervalLength></interval><startOnRef>1</startOnRef><refSegment>DMD_exonRegion27</refSegment><useForTx>false</useForTx><removeable>true</removeable><color>-26368</color></ROI><ROI><name>NM_000109_exon_26</name><interval><locOnParent>220</locOnParent><intervalLength>171</intervalLength></interval><startOnRef>1</startOnRef><refSegment>DMD_exonRegion27</refSegment><useForTx>true</useForTx><removeable>true</removeable><color>-26368</color></ROI><ROI><name>NM_004006_exon_26</name><interval><locOnParent>220</locOnParent><intervalLength>171</intervalLength></interval><startOnRef>1</startOnRef><refSegment>DMD_exonRegion27</refSegment><useForTx>true</useForTx><removeable>true</removeable><color>-26368</color></ROI><ROI><name>NM_004007_exon_21</name><interval><locOnParent>220</locOnParent><intervalLength>171</intervalLength></interval><startOnRef>1</startOnRef><refSegment>DMD_exonRegion27</refSegment><useForTx>true</useForTx><removeable>true</removeable><color>-26368</color></ROI><ROI><name>NM_004009_exon_26</name><interval><locOnParent>220</locOnParent><intervalLength>171</intervalLength></interval><startOnRef>1</startOnRef><refSegment>DMD_exonRegion27</refSegment><useForTx>true</useForTx><removeable>true</removeable><color>-26368</color></ROI><ROI><name>NM_004010_exon_21</name><interval><locOnParent>220</locOnParent><intervalLength>171</intervalLength></interval><startOnRef>1</startOnRef><refSegment>DMD_exonRegion27</refSegment><useForTx>true</useForTx><removeable>true</removeable><color>-26368</color></ROI><ROI><name>hCT2256940_exon_26</name><interval><locOnParent>220</locOnParent><intervalLength>171</intervalLength></interval><startOnRef>1</startOnRef><refSegment>DMD_exonRegion27</refSegment><useForTx>true</useForTx><removeable>true</removeable><color>-26368</color></ROI><ROI><name>DMD_Target_intron_56</name><interval><locOnParent>391</locOnParent><intervalLength>15</intervalLength></interval><startOnRef>1</startOnRef><refSegment>DMD_exonRegion27</refSegment><useForTx>false</useForTx><removeable>true</removeable><color>-3368704</color></ROI><ROI><name>NM_000109_intron_52</name><interval><locOnParent>391</locOnParent><intervalLength>15</intervalLength></interval><startOnRef>1</startOnRef><refSegment>DMD_exonRegion27</refSegment><useForTx>false</useForTx><removeable>true</removeable><color>-3368704</color></ROI><ROI><name>NM_004006_intron_52</name><interval><locOnParent>391</locOnParent><intervalLength>15</intervalLength></interval><startOnRef>1</startOnRef><refSegment>DMD_exonRegion27</refSegment><useForTx>false</useForTx><removeable>true</removeable><color>-3368704</color></ROI><ROI><name>NM_004007_intron_50</name><interval><locOnParent>391</locOnParent><intervalLength>15</intervalLength></interval><startOnRef>1</startOnRef><refSegment>DMD_exonRegion27</refSegment><useForTx>false</useForTx><removeable>true</removeable><color>-3368704</color></ROI><ROI><name>NM_004009_intron_52</name><interval><locOnParent>391</locOnParent><intervalLength>15</intervalLength></interval><startOnRef>1</startOnRef><refSegment>DMD_exonRegion27</refSegment><useForTx>false</useForTx><removeable>true</removeable><color>-3368704</color></ROI><ROI><name>NM_004010_intron_52</name><interval><locOnParent>391</locOnParent><intervalLength>15</intervalLength></interval><startOnRef>1</startOnRef><refSegment>DMD_exonRegion27</refSegment><useForTx>false</useForTx><removeable>true</removeable><color>-3368704</color></ROI><ROI><name>hCT2256940_intron_52</name><interval><locOnParent>391</locOnParent><intervalLength>15</intervalLength></interval><startOnRef>1</startOnRef><refSegment>DMD_exonRegion27</refSegment><useForTx>false</useForTx><removeable>true</removeable><color>-3368704</color></ROI><ROI><name>DMD_exonRegion28</name><interval><locOnParent>0</locOnParent><intervalLength>524</intervalLength></interval><startOnRef>891728</startOnRef><refSegment>DMD_exonRegion28</refSegment><useForTx>false</useForTx><removeable>false</removeable><color>-6711040</color></ROI><ROI><name>DMD_Target_intron_57</name><interval><locOnParent>228</locOnParent><intervalLength>15</intervalLength></interval><startOnRef>1</startOnRef><refSegment>DMD_exonRegion28</refSegment><useForTx>false</useForTx><removeable>true</removeable><color>-3368704</color></ROI><ROI><name>NM_000109_intron_53</name><interval><locOnParent>228</locOnParent><intervalLength>15</intervalLength></interval><startOnRef>1</startOnRef><refSegment>DMD_exonRegion28</refSegment><useForTx>false</useForTx><removeable>true</removeable><color>-3368704</color></ROI><ROI><name>NM_004006_intron_53</name><interval><locOnParent>228</locOnParent><intervalLength>15</intervalLength></interval><startOnRef>1</startOnRef><refSegment>DMD_exonRegion28</refSegment><useForTx>false</useForTx><removeable>true</removeable><color>-3368704</color></ROI><ROI><name>NM_004007_intron_51</name><interval><locOnParent>228</locOnParent><intervalLength>15</intervalLength></interval><startOnRef>1</startOnRef><refSegment>DMD_exonRegion28</refSegment><useForTx>false</useForTx><removeable>true</removeable><color>-3368704</color></ROI><ROI><name>NM_004009_intron_53</name><interval><locOnParent>228</locOnParent><intervalLength>15</intervalLength></interval><startOnRef>1</startOnRef><refSegment>DMD_exonRegion28</refSegment><useForTx>false</useForTx><removeable>true</removeable><color>-3368704</color></ROI><ROI><name>NM_004010_intron_53</name><interval><locOnParent>228</locOnParent><intervalLength>15</intervalLength></interval><startOnRef>1</startOnRef><refSegment>DMD_exonRegion28</refSegment><useForTx>false</useForTx><removeable>true</removeable><color>-3368704</color></ROI><ROI><name>hCT2256940_intron_53</name><interval><locOnParent>228</locOnParent><intervalLength>15</intervalLength></interval><startOnRef>1</startOnRef><refSegment>DMD_exonRegion28</refSegment><useForTx>false</useForTx><removeable>true</removeable><color>-3368704</color></ROI><ROI><name>DMD_Target_exon_29</name><interval><locOnParent>243</locOnParent><intervalLength>183</intervalLength></interval><startOnRef>1</startOnRef><refSegment>DMD_exonRegion28</refSegment><useForTx>false</useForTx><removeable>true</removeable><color>-26368</color></ROI><ROI><name>NM_000109_exon_27</name><interval><locOnParent>243</locOnParent><intervalLength>183</intervalLength></interval><startOnRef>1</startOnRef><refSegment>DMD_exonRegion28</refSegment><useForTx>true</useForTx><removeable>true</removeable><color>-26368</color></ROI><ROI><name>NM_004006_exon_27</name><interval><locOnParent>243</locOnParent><intervalLength>183</intervalLength></interval><startOnRef>1</startOnRef><refSegment>DMD_exonRegion28</refSegment><useForTx>true</useForTx><removeable>true</removeable><color>-26368</color></ROI><ROI><name>NM_004007_exon_22</name><interval><locOnParent>243</locOnParent><intervalLength>183</intervalLength></interval><startOnRef>1</startOnRef><refSegment>DMD_exonRegion28</refSegment><useForTx>true</useForTx><removeable>true</removeable><color>-26368</color></ROI><ROI><name>NM_004009_exon_27</name><interval><locOnParent>243</locOnParent><intervalLength>183</intervalLength></interval><startOnRef>1</startOnRef><refSegment>DMD_exonRegion28</refSegment><useForTx>true</useForTx><removeable>true</removeable><color>-26368</color></ROI><ROI><name>NM_004010_exon_22</name><interval><locOnParent>243</locOnParent><intervalLength>183</intervalLength></interval><startOnRef>1</startOnRef><refSegment>DMD_exonRegion28</refSegment><useForTx>true</useForTx><removeable>true</removeable><color>-26368</color></ROI><ROI><name>hCT2256940_exon_27</name><interval><locOnParent>243</locOnParent><intervalLength>183</intervalLength></interval><startOnRef>1</startOnRef><refSegment>DMD_exonRegion28</refSegment><useForTx>true</useForTx><removeable>true</removeable><color>-26368</color></ROI><ROI><name>DMD_Target_intron_58</name><interval><locOnParent>426</locOnParent><intervalLength>15</intervalLength></interval><startOnRef>1</startOnRef><refSegment>DMD_exonRegion28</refSegment><useForTx>false</useForTx><removeable>true</removeable><color>-3368704</color></ROI><ROI><name>NM_000109_intron_54</name><interval><locOnParent>426</locOnParent><intervalLength>15</intervalLength></interval><startOnRef>1</startOnRef><refSegment>DMD_exonRegion28</refSegment><useForTx>false</useForTx><removeable>true</removeable><color>-3368704</color></ROI><ROI><name>NM_004006_intron_54</name><interval><locOnParent>426</locOnParent><intervalLength>15</intervalLength></interval><startOnRef>1</startOnRef><refSegment>DMD_exonRegion28</refSegment><useForTx>false</useForTx><removeable>true</removeable><color>-3368704</color></ROI><ROI><name>NM_004007_intron_52</name><interval><locOnParent>426</locOnParent><intervalLength>15</intervalLength></interval><startOnRef>1</startOnRef><refSegment>DMD_exonRegion28</refSegment><useForTx>false</useForTx><removeable>true</removeable><color>-3368704</color></ROI><ROI><name>NM_004009_intron_54</name><interval><locOnParent>426</locOnParent><intervalLength>15</intervalLength></interval><startOnRef>1</startOnRef><refSegment>DMD_exonRegion28</refSegment><useForTx>false</useForTx><removeable>true</removeable><color>-3368704</color></ROI><ROI><name>NM_004010_intron_54</name><interval><locOnParent>426</locOnParent><intervalLength>15</intervalLength></interval><startOnRef>1</startOnRef><refSegment>DMD_exonRegion28</refSegment><useForTx>false</useForTx><removeable>true</removeable><color>-3368704</color></ROI><ROI><name>hCT2256940_intron_54</name><interval><locOnParent>426</locOnParent><intervalLength>15</intervalLength></interval><startOnRef>1</startOnRef><refSegment>DMD_exonRegion28</refSegment><useForTx>false</useForTx><removeable>true</removeable><color>-3368704</color></ROI><ROI><name>DMD_exonRegion29</name><interval><locOnParent>0</locOnParent><intervalLength>706</intervalLength></interval><startOnRef>899036</startOnRef><refSegment>DMD_exonRegion29</refSegment><useForTx>false</useForTx><removeable>false</removeable><color>-6711040</color></ROI><ROI><name>DMD_Target_intron_59</name><interval><locOnParent>244</locOnParent><intervalLength>15</intervalLength></interval><startOnRef>1</startOnRef><refSegment>DMD_exonRegion29</refSegment><useForTx>false</useForTx><removeable>true</removeable><color>-3368704</color></ROI><ROI><name>NM_000109_intron_55</name><interval><locOnParent>244</locOnParent><intervalLength>15</intervalLength></interval><startOnRef>1</startOnRef><refSegment>DMD_exonRegion29</refSegment><useForTx>false</useForTx><removeable>true</removeable><color>-3368704</color></ROI><ROI><name>NM_004006_intron_55</name><interval><locOnParent>244</locOnParent><intervalLength>15</intervalLength></interval><startOnRef>1</startOnRef><refSegment>DMD_exonRegion29</refSegment><useForTx>false</useForTx><removeable>true</removeable><color>-3368704</color></ROI><ROI><name>NM_004007_intron_53</name><interval><locOnParent>244</locOnParent><intervalLength>15</intervalLength></interval><startOnRef>1</startOnRef><refSegment>DMD_exonRegion29</refSegment><useForTx>false</useForTx><removeable>true</removeable><color>-3368704</color></ROI><ROI><name>NM_004009_intron_55</name><interval><locOnParent>244</locOnParent><intervalLength>15</intervalLength></interval><startOnRef>1</startOnRef><refSegment>DMD_exonRegion29</refSegment><useForTx>false</useForTx><removeable>true</removeable><color>-3368704</color></ROI><ROI><name>NM_004010_intron_55</name><interval><locOnParent>244</locOnParent><intervalLength>15</intervalLength></interval><startOnRef>1</startOnRef><refSegment>DMD_exonRegion29</refSegment><useForTx>false</useForTx><removeable>true</removeable><color>-3368704</color></ROI><ROI><name>hCT2256940_intron_55</name><interval><locOnParent>244</locOnParent><intervalLength>15</intervalLength></interval><startOnRef>1</startOnRef><refSegment>DMD_exonRegion29</refSegment><useForTx>false</useForTx><removeable>true</removeable><color>-3368704</color></ROI><ROI><name>DMD_Target_exon_30</name><interval><locOnParent>259</locOnParent><intervalLength>135</intervalLength></interval><startOnRef>1</startOnRef><refSegment>DMD_exonRegion29</refSegment><useForTx>false</useForTx><removeable>true</removeable><color>-26368</color></ROI><ROI><name>NM_000109_exon_28</name><interval><locOnParent>259</locOnParent><intervalLength>135</intervalLength></interval><startOnRef>1</startOnRef><refSegment>DMD_exonRegion29</refSegment><useForTx>true</useForTx><removeable>true</removeable><color>-26368</color></ROI><ROI><name>NM_004006_exon_28</name><interval><locOnParent>259</locOnParent><intervalLength>135</intervalLength></interval><startOnRef>1</startOnRef><refSegment>DMD_exonRegion29</refSegment><useForTx>true</useForTx><removeable>true</removeable><color>-26368</color></ROI><ROI><name>NM_004007_exon_23</name><interval><locOnParent>259</locOnParent><intervalLength>135</intervalLength></interval><startOnRef>1</startOnRef><refSegment>DMD_exonRegion29</refSegment><useForTx>true</useForTx><removeable>true</removeable><color>-26368</color></ROI><ROI><name>NM_004009_exon_28</name><interval><locOnParent>259</locOnParent><intervalLength>135</intervalLength></interval><startOnRef>1</startOnRef><refSegment>DMD_exonRegion29</refSegment><useForTx>true</useForTx><removeable>true</removeable><color>-26368</color></ROI><ROI><name>NM_004010_exon_23</name><interval><locOnParent>259</locOnParent><intervalLength>135</intervalLength></interval><startOnRef>1</startOnRef><refSegment>DMD_exonRegion29</refSegment><useForTx>true</useForTx><removeable>true</removeable><color>-26368</color></ROI><ROI><name>hCT2256940_exon_28</name><interval><locOnParent>259</locOnParent><intervalLength>135</intervalLength></interval><startOnRef>1</startOnRef><refSegment>DMD_exonRegion29</refSegment><useForTx>true</useForTx><removeable>true</removeable><color>-26368</color></ROI><ROI><name>DMD_Target_intron_60</name><interval><locOnParent>394</locOnParent><intervalLength>15</intervalLength></interval><startOnRef>1</startOnRef><refSegment>DMD_exonRegion29</refSegment><useForTx>false</useForTx><removeable>true</removeable><color>-3368704</color></ROI><ROI><name>NM_000109_intron_56</name><interval><locOnParent>394</locOnParent><intervalLength>15</intervalLength></interval><startOnRef>1</startOnRef><refSegment>DMD_exonRegion29</refSegment><useForTx>false</useForTx><removeable>true</removeable><color>-3368704</color></ROI><ROI><name>NM_004006_intron_56</name><interval><locOnParent>394</locOnParent><intervalLength>15</intervalLength></interval><startOnRef>1</startOnRef><refSegment>DMD_exonRegion29</refSegment><useForTx>false</useForTx><removeable>true</removeable><color>-3368704</color></ROI><ROI><name>NM_004007_intron_54</name><interval><locOnParent>394</locOnParent><intervalLength>15</intervalLength></interval><startOnRef>1</startOnRef><refSegment>DMD_exonRegion29</refSegment><useForTx>false</useForTx><removeable>true</removeable><color>-3368704</color></ROI><ROI><name>NM_004009_intron_56</name><interval><locOnParent>394</locOnParent><intervalLength>15</intervalLength></interval><startOnRef>1</startOnRef><refSegment>DMD_exonRegion29</refSegment><useForTx>false</useForTx><removeable>true</removeable><color>-3368704</color></ROI><ROI><name>NM_004010_intron_56</name><interval><locOnParent>394</locOnParent><intervalLength>15</intervalLength></interval><startOnRef>1</startOnRef><refSegment>DMD_exonRegion29</refSegment><useForTx>false</useForTx><removeable>true</removeable><color>-3368704</color></ROI><ROI><name>hCT2256940_intron_56</name><interval><locOnParent>394</locOnParent><intervalLength>15</intervalLength></interval><startOnRef>1</startOnRef><refSegment>DMD_exonRegion29</refSegment><useForTx>false</useForTx><removeable>true</removeable><color>-3368704</color></ROI><ROI><name>DMD_exonRegion30</name><interval><locOnParent>0</locOnParent><intervalLength>472</intervalLength></interval><startOnRef>902016</startOnRef><refSegment>DMD_exonRegion30</refSegment><useForTx>false</useForTx><removeable>false</removeable><color>-6711040</color></ROI><ROI><name>DMD_Target_intron_61</name><interval><locOnParent>188</locOnParent><intervalLength>15</intervalLength></interval><startOnRef>1</startOnRef><refSegment>DMD_exonRegion30</refSegment><useForTx>false</useForTx><removeable>true</removeable><color>-3368704</color></ROI><ROI><name>NM_000109_intron_57</name><interval><locOnParent>188</locOnParent><intervalLength>15</intervalLength></interval><startOnRef>1</startOnRef><refSegment>DMD_exonRegion30</refSegment><useForTx>false</useForTx><removeable>true</removeable><color>-3368704</color></ROI><ROI><name>NM_004006_intron_57</name><interval><locOnParent>188</locOnParent><intervalLength>15</intervalLength></interval><startOnRef>1</startOnRef><refSegment>DMD_exonRegion30</refSegment><useForTx>false</useForTx><removeable>true</removeable><color>-3368704</color></ROI><ROI><name>NM_004007_intron_55</name><interval><locOnParent>188</locOnParent><intervalLength>15</intervalLength></interval><startOnRef>1</startOnRef><refSegment>DMD_exonRegion30</refSegment><useForTx>false</useForTx><removeable>true</removeable><color>-3368704</color></ROI><ROI><name>NM_004009_intron_57</name><interval><locOnParent>188</locOnParent><intervalLength>15</intervalLength></interval><startOnRef>1</startOnRef><refSegment>DMD_exonRegion30</refSegment><useForTx>false</useForTx><removeable>true</removeable><color>-3368704</color></ROI><ROI><name>NM_004010_intron_57</name><interval><locOnParent>188</locOnParent><intervalLength>15</intervalLength></interval><startOnRef>1</startOnRef><refSegment>DMD_exonRegion30</refSegment><useForTx>false</useForTx><removeable>true</removeable><color>-3368704</color></ROI><ROI><name>hCT2256940_intron_57</name><interval><locOnParent>188</locOnParent><intervalLength>15</intervalLength></interval><startOnRef>1</startOnRef><refSegment>DMD_exonRegion30</refSegment><useForTx>false</useForTx><removeable>true</removeable><color>-3368704</color></ROI><ROI><name>DMD_Target_exon_31</name><interval><locOnParent>203</locOnParent><intervalLength>150</intervalLength></interval><startOnRef>1</startOnRef><refSegment>DMD_exonRegion30</refSegment><useForTx>false</useForTx><removeable>true</removeable><color>-26368</color></ROI><ROI><name>NM_000109_exon_29</name><interval><locOnParent>203</locOnParent><intervalLength>150</intervalLength></interval><startOnRef>1</startOnRef><refSegment>DMD_exonRegion30</refSegment><useForTx>true</useForTx><removeable>true</removeable><color>-26368</color></ROI><ROI><name>NM_004006_exon_29</name><interval><locOnParent>203</locOnParent><intervalLength>150</intervalLength></interval><startOnRef>1</startOnRef><refSegment>DMD_exonRegion30</refSegment><useForTx>true</useForTx><removeable>true</removeable><color>-26368</color></ROI><ROI><name>NM_004007_exon_24</name><interval><locOnParent>203</locOnParent><intervalLength>150</intervalLength></interval><startOnRef>1</startOnRef><refSegment>DMD_exonRegion30</refSegment><useForTx>true</useForTx><removeable>true</removeable><color>-26368</color></ROI><ROI><name>NM_004009_exon_29</name><interval><locOnParent>203</locOnParent><intervalLength>150</intervalLength></interval><startOnRef>1</startOnRef><refSegment>DMD_exonRegion30</refSegment><useForTx>true</useForTx><removeable>true</removeable><color>-26368</color></ROI><ROI><name>NM_004010_exon_24</name><interval><locOnParent>203</locOnParent><intervalLength>150</intervalLength></interval><startOnRef>1</startOnRef><refSegment>DMD_exonRegion30</refSegment><useForTx>true</useForTx><removeable>true</removeable><color>-26368</color></ROI><ROI><name>hCT2256940_exon_29</name><interval><locOnParent>203</locOnParent><intervalLength>150</intervalLength></interval><startOnRef>1</startOnRef><refSegment>DMD_exonRegion30</refSegment><useForTx>true</useForTx><removeable>true</removeable><color>-26368</color></ROI><ROI><name>DMD_Target_intron_62</name><interval><locOnParent>353</locOnParent><intervalLength>15</intervalLength></interval><startOnRef>1</startOnRef><refSegment>DMD_exonRegion30</refSegment><useForTx>false</useForTx><removeable>true</removeable><color>-3368704</color></ROI><ROI><name>NM_000109_intron_58</name><interval><locOnParent>353</locOnParent><intervalLength>15</intervalLength></interval><startOnRef>1</startOnRef><refSegment>DMD_exonRegion30</refSegment><useForTx>false</useForTx><removeable>true</removeable><color>-3368704</color></ROI><ROI><name>NM_004006_intron_58</name><interval><locOnParent>353</locOnParent><intervalLength>15</intervalLength></interval><startOnRef>1</startOnRef><refSegment>DMD_exonRegion30</refSegment><useForTx>false</useForTx><removeable>true</removeable><color>-3368704</color></ROI><ROI><name>NM_004007_intron_56</name><interval><locOnParent>353</locOnParent><intervalLength>15</intervalLength></interval><startOnRef>1</startOnRef><refSegment>DMD_exonRegion30</refSegment><useForTx>false</useForTx><removeable>true</removeable><color>-3368704</color></ROI><ROI><name>NM_004009_intron_58</name><interval><locOnParent>353</locOnParent><intervalLength>15</intervalLength></interval><startOnRef>1</startOnRef><refSegment>DMD_exonRegion30</refSegment><useForTx>false</useForTx><removeable>true</removeable><color>-3368704</color></ROI><ROI><name>NM_004010_intron_58</name><interval><locOnParent>353</locOnParent><intervalLength>15</intervalLength></interval><startOnRef>1</startOnRef><refSegment>DMD_exonRegion30</refSegment><useForTx>false</useForTx><removeable>true</removeable><color>-3368704</color></ROI><ROI><name>hCT2256940_intron_58</name><interval><locOnParent>353</locOnParent><intervalLength>15</intervalLength></interval><startOnRef>1</startOnRef><refSegment>DMD_exonRegion30</refSegment><useForTx>false</useForTx><removeable>true</removeable><color>-3368704</color></ROI><ROI><name>DMD_exonRegion31</name><interval><locOnParent>0</locOnParent><intervalLength>900</intervalLength></interval><startOnRef>928181</startOnRef><refSegment>DMD_exonRegion31</refSegment><useForTx>false</useForTx><removeable>false</removeable><color>-6711040</color></ROI><ROI><name>DMD_Target_intron_63</name><interval><locOnParent>163</locOnParent><intervalLength>15</intervalLength></interval><startOnRef>1</startOnRef><refSegment>DMD_exonRegion31</refSegment><useForTx>false</useForTx><removeable>true</removeable><color>-3368704</color></ROI><ROI><name>NM_004011_intron_1</name><interval><locOnParent>163</locOnParent><intervalLength>15</intervalLength></interval><startOnRef>1</startOnRef><refSegment>DMD_exonRegion31</refSegment><useForTx>false</useForTx><removeable>true</removeable><color>-3368704</color></ROI><ROI><name>NM_004012_intron_1</name><interval><locOnParent>163</locOnParent><intervalLength>15</intervalLength></interval><startOnRef>1</startOnRef><refSegment>DMD_exonRegion31</refSegment><useForTx>false</useForTx><removeable>true</removeable><color>-3368704</color></ROI><ROI><name>DMD_Target_exon_32</name><interval><locOnParent>178</locOnParent><intervalLength>232</intervalLength></interval><startOnRef>1</startOnRef><refSegment>DMD_exonRegion31</refSegment><useForTx>false</useForTx><removeable>true</removeable><color>-26368</color></ROI><ROI><name>NM_004011_UTR_1</name><interval><locOnParent>178</locOnParent><intervalLength>41</intervalLength></interval><startOnRef>1</startOnRef><refSegment>DMD_exonRegion31</refSegment><useForTx>false</useForTx><removeable>true</removeable><color>-13210</color></ROI><ROI><name>NM_004012_UTR_1</name><interval><locOnParent>178</locOnParent><intervalLength>193</intervalLength></interval><startOnRef>1</startOnRef><refSegment>DMD_exonRegion31</refSegment><useForTx>false</useForTx><removeable>true</removeable><color>-13210</color></ROI><ROI><name>NM_004011_exon_1</name><interval><locOnParent>219</locOnParent><intervalLength>48</intervalLength></interval><startOnRef>1</startOnRef><refSegment>DMD_exonRegion31</refSegment><useForTx>true</useForTx><removeable>true</removeable><color>-26368</color></ROI><ROI><name>NM_004011_intron_2</name><interval><locOnParent>267</locOnParent><intervalLength>15</intervalLength></interval><startOnRef>1</startOnRef><refSegment>DMD_exonRegion31</refSegment><useForTx>false</useForTx><removeable>true</removeable><color>-3368704</color></ROI><ROI><name>NM_004012_exon_1</name><interval><locOnParent>371</locOnParent><intervalLength>39</intervalLength></interval><startOnRef>1</startOnRef><refSegment>DMD_exonRegion31</refSegment><useForTx>true</useForTx><removeable>true</removeable><color>-26368</color></ROI><ROI><name>DMD_Target_intron_64</name><interval><locOnParent>410</locOnParent><intervalLength>15</intervalLength></interval><startOnRef>1</startOnRef><refSegment>DMD_exonRegion31</refSegment><useForTx>false</useForTx><removeable>true</removeable><color>-3368704</color></ROI><ROI><name>NM_004012_intron_2</name><interval><locOnParent>410</locOnParent><intervalLength>15</intervalLength></interval><startOnRef>1</startOnRef><refSegment>DMD_exonRegion31</refSegment><useForTx>false</useForTx><removeable>true</removeable><color>-3368704</color></ROI><ROI><name>DMD_Target_intron_65</name><interval><locOnParent>500</locOnParent><intervalLength>15</intervalLength></interval><startOnRef>1</startOnRef><refSegment>DMD_exonRegion31</refSegment><useForTx>false</useForTx><removeable>true</removeable><color>-3368704</color></ROI><ROI><name>NM_000109_intron_59</name><interval><locOnParent>500</locOnParent><intervalLength>15</intervalLength></interval><startOnRef>1</startOnRef><refSegment>DMD_exonRegion31</refSegment><useForTx>false</useForTx><removeable>true</removeable><color>-3368704</color></ROI><ROI><name>NM_004006_intron_59</name><interval><locOnParent>500</locOnParent><intervalLength>15</intervalLength></interval><startOnRef>1</startOnRef><refSegment>DMD_exonRegion31</refSegment><useForTx>false</useForTx><removeable>true</removeable><color>-3368704</color></ROI><ROI><name>NM_004007_intron_57</name><interval><locOnParent>500</locOnParent><intervalLength>15</intervalLength></interval><startOnRef>1</startOnRef><refSegment>DMD_exonRegion31</refSegment><useForTx>false</useForTx><removeable>true</removeable><color>-3368704</color></ROI><ROI><name>NM_004009_intron_59</name><interval><locOnParent>500</locOnParent><intervalLength>15</intervalLength></interval><startOnRef>1</startOnRef><refSegment>DMD_exonRegion31</refSegment><useForTx>false</useForTx><removeable>true</removeable><color>-3368704</color></ROI><ROI><name>NM_004010_intron_59</name><interval><locOnParent>500</locOnParent><intervalLength>15</intervalLength></interval><startOnRef>1</startOnRef><refSegment>DMD_exonRegion31</refSegment><useForTx>false</useForTx><removeable>true</removeable><color>-3368704</color></ROI><ROI><name>NM_004011_intron_3</name><interval><locOnParent>500</locOnParent><intervalLength>15</intervalLength></interval><startOnRef>1</startOnRef><refSegment>DMD_exonRegion31</refSegment><useForTx>false</useForTx><removeable>true</removeable><color>-3368704</color></ROI><ROI><name>NM_004012_intron_3</name><interval><locOnParent>500</locOnParent><intervalLength>15</intervalLength></interval><startOnRef>1</startOnRef><refSegment>DMD_exonRegion31</refSegment><useForTx>false</useForTx><removeable>true</removeable><color>-3368704</color></ROI><ROI><name>hCT2256940_intron_59</name><interval><locOnParent>500</locOnParent><intervalLength>15</intervalLength></interval><startOnRef>1</startOnRef><refSegment>DMD_exonRegion31</refSegment><useForTx>false</useForTx><removeable>true</removeable><color>-3368704</color></ROI><ROI><name>DMD_Target_exon_33</name><interval><locOnParent>515</locOnParent><intervalLength>162</intervalLength></interval><startOnRef>1</startOnRef><refSegment>DMD_exonRegion31</refSegment><useForTx>false</useForTx><removeable>true</removeable><color>-26368</color></ROI><ROI><name>NM_000109_exon_30</name><interval><locOnParent>515</locOnParent><intervalLength>162</intervalLength></interval><startOnRef>1</startOnRef><refSegment>DMD_exonRegion31</refSegment><useForTx>true</useForTx><removeable>true</removeable><color>-26368</color></ROI><ROI><name>NM_004006_exon_30</name><interval><locOnParent>515</locOnParent><intervalLength>162</intervalLength></interval><startOnRef>1</startOnRef><refSegment>DMD_exonRegion31</refSegment><useForTx>true</useForTx><removeable>true</removeable><color>-26368</color></ROI><ROI><name>NM_004007_exon_25</name><interval><locOnParent>515</locOnParent><intervalLength>162</intervalLength></interval><startOnRef>1</startOnRef><refSegment>DMD_exonRegion31</refSegment><useForTx>true</useForTx><removeable>true</removeable><color>-26368</color></ROI><ROI><name>NM_004009_exon_30</name><interval><locOnParent>515</locOnParent><intervalLength>162</intervalLength></interval><startOnRef>1</startOnRef><refSegment>DMD_exonRegion31</refSegment><useForTx>true</useForTx><removeable>true</removeable><color>-26368</color></ROI><ROI><name>NM_004010_exon_25</name><interval><locOnParent>515</locOnParent><intervalLength>162</intervalLength></interval><startOnRef>1</startOnRef><refSegment>DMD_exonRegion31</refSegment><useForTx>true</useForTx><removeable>true</removeable><color>-26368</color></ROI><ROI><name>NM_004011_exon_2</name><interval><locOnParent>515</locOnParent><intervalLength>162</intervalLength></interval><startOnRef>1</startOnRef><refSegment>DMD_exonRegion31</refSegment><useForTx>true</useForTx><removeable>true</removeable><color>-26368</color></ROI><ROI><name>NM_004012_exon_2</name><interval><locOnParent>515</locOnParent><intervalLength>162</intervalLength></interval><startOnRef>1</startOnRef><refSegment>DMD_exonRegion31</refSegment><useForTx>true</useForTx><removeable>true</removeable><color>-26368</color></ROI><ROI><name>hCT2256940_exon_30</name><interval><locOnParent>515</locOnParent><intervalLength>162</intervalLength></interval><startOnRef>1</startOnRef><refSegment>DMD_exonRegion31</refSegment><useForTx>true</useForTx><removeable>true</removeable><color>-26368</color></ROI><ROI><name>DMD_Target_intron_66</name><interval><locOnParent>677</locOnParent><intervalLength>15</intervalLength></interval><startOnRef>1</startOnRef><refSegment>DMD_exonRegion31</refSegment><useForTx>false</useForTx><removeable>true</removeable><color>-3368704</color></ROI><ROI><name>NM_000109_intron_60</name><interval><locOnParent>677</locOnParent><intervalLength>15</intervalLength></interval><startOnRef>1</startOnRef><refSegment>DMD_exonRegion31</refSegment><useForTx>false</useForTx><removeable>true</removeable><color>-3368704</color></ROI><ROI><name>NM_004006_intron_60</name><interval><locOnParent>677</locOnParent><intervalLength>15</intervalLength></interval><startOnRef>1</startOnRef><refSegment>DMD_exonRegion31</refSegment><useForTx>false</useForTx><removeable>true</removeable><color>-3368704</color></ROI><ROI><name>NM_004007_intron_58</name><interval><locOnParent>677</locOnParent><intervalLength>15</intervalLength></interval><startOnRef>1</startOnRef><refSegment>DMD_exonRegion31</refSegment><useForTx>false</useForTx><removeable>true</removeable><color>-3368704</color></ROI><ROI><name>NM_004009_intron_60</name><interval><locOnParent>677</locOnParent><intervalLength>15</intervalLength></interval><startOnRef>1</startOnRef><refSegment>DMD_exonRegion31</refSegment><useForTx>false</useForTx><removeable>true</removeable><color>-3368704</color></ROI><ROI><name>NM_004010_intron_60</name><interval><locOnParent>677</locOnParent><intervalLength>15</intervalLength></interval><startOnRef>1</startOnRef><refSegment>DMD_exonRegion31</refSegment><useForTx>false</useForTx><removeable>true</removeable><color>-3368704</color></ROI><ROI><name>NM_004011_intron_4</name><interval><locOnParent>677</locOnParent><intervalLength>15</intervalLength></interval><startOnRef>1</startOnRef><refSegment>DMD_exonRegion31</refSegment><useForTx>false</useForTx><removeable>true</removeable><color>-3368704</color></ROI><ROI><name>NM_004012_intron_4</name><interval><locOnParent>677</locOnParent><intervalLength>15</intervalLength></interval><startOnRef>1</startOnRef><refSegment>DMD_exonRegion31</refSegment><useForTx>false</useForTx><removeable>true</removeable><color>-3368704</color></ROI><ROI><name>hCT2256940_intron_60</name><interval><locOnParent>677</locOnParent><intervalLength>15</intervalLength></interval><startOnRef>1</startOnRef><refSegment>DMD_exonRegion31</refSegment><useForTx>false</useForTx><removeable>true</removeable><color>-3368704</color></ROI><ROI><name>DMD_exonRegion32</name><interval><locOnParent>0</locOnParent><intervalLength>350</intervalLength></interval><startOnRef>950267</startOnRef><refSegment>DMD_exonRegion32</refSegment><useForTx>false</useForTx><removeable>false</removeable><color>-6711040</color></ROI><ROI><name>DMD_Target_intron_67</name><interval><locOnParent>146</locOnParent><intervalLength>15</intervalLength></interval><startOnRef>1</startOnRef><refSegment>DMD_exonRegion32</refSegment><useForTx>false</useForTx><removeable>true</removeable><color>-3368704</color></ROI><ROI><name>NM_000109_intron_61</name><interval><locOnParent>146</locOnParent><intervalLength>15</intervalLength></interval><startOnRef>1</startOnRef><refSegment>DMD_exonRegion32</refSegment><useForTx>false</useForTx><removeable>true</removeable><color>-3368704</color></ROI><ROI><name>NM_004006_intron_61</name><interval><locOnParent>146</locOnParent><intervalLength>15</intervalLength></interval><startOnRef>1</startOnRef><refSegment>DMD_exonRegion32</refSegment><useForTx>false</useForTx><removeable>true</removeable><color>-3368704</color></ROI><ROI><name>NM_004007_intron_59</name><interval><locOnParent>146</locOnParent><intervalLength>15</intervalLength></interval><startOnRef>1</startOnRef><refSegment>DMD_exonRegion32</refSegment><useForTx>false</useForTx><removeable>true</removeable><color>-3368704</color></ROI><ROI><name>NM_004009_intron_61</name><interval><locOnParent>146</locOnParent><intervalLength>15</intervalLength></interval><startOnRef>1</startOnRef><refSegment>DMD_exonRegion32</refSegment><useForTx>false</useForTx><removeable>true</removeable><color>-3368704</color></ROI><ROI><name>NM_004010_intron_61</name><interval><locOnParent>146</locOnParent><intervalLength>15</intervalLength></interval><startOnRef>1</startOnRef><refSegment>DMD_exonRegion32</refSegment><useForTx>false</useForTx><removeable>true</removeable><color>-3368704</color></ROI><ROI><name>NM_004011_intron_5</name><interval><locOnParent>146</locOnParent><intervalLength>15</intervalLength></interval><startOnRef>1</startOnRef><refSegment>DMD_exonRegion32</refSegment><useForTx>false</useForTx><removeable>true</removeable><color>-3368704</color></ROI><ROI><name>NM_004012_intron_5</name><interval><locOnParent>146</locOnParent><intervalLength>15</intervalLength></interval><startOnRef>1</startOnRef><refSegment>DMD_exonRegion32</refSegment><useForTx>false</useForTx><removeable>true</removeable><color>-3368704</color></ROI><ROI><name>hCT2256940_intron_61</name><interval><locOnParent>146</locOnParent><intervalLength>15</intervalLength></interval><startOnRef>1</startOnRef><refSegment>DMD_exonRegion32</refSegment><useForTx>false</useForTx><removeable>true</removeable><color>-3368704</color></ROI><ROI><name>DMD_Target_exon_34</name><interval><locOnParent>161</locOnParent><intervalLength>111</intervalLength></interval><startOnRef>1</startOnRef><refSegment>DMD_exonRegion32</refSegment><useForTx>false</useForTx><removeable>true</removeable><color>-26368</color></ROI><ROI><name>NM_000109_exon_31</name><interval><locOnParent>161</locOnParent><intervalLength>111</intervalLength></interval><startOnRef>1</startOnRef><refSegment>DMD_exonRegion32</refSegment><useForTx>true</useForTx><removeable>true</removeable><color>-26368</color></ROI><ROI><name>NM_004006_exon_31</name><interval><locOnParent>161</locOnParent><intervalLength>111</intervalLength></interval><startOnRef>1</startOnRef><refSegment>DMD_exonRegion32</refSegment><useForTx>true</useForTx><removeable>true</removeable><color>-26368</color></ROI><ROI><name>NM_004007_exon_26</name><interval><locOnParent>161</locOnParent><intervalLength>111</intervalLength></interval><startOnRef>1</startOnRef><refSegment>DMD_exonRegion32</refSegment><useForTx>true</useForTx><removeable>true</removeable><color>-26368</color></ROI><ROI><name>NM_004009_exon_31</name><interval><locOnParent>161</locOnParent><intervalLength>111</intervalLength></interval><startOnRef>1</startOnRef><refSegment>DMD_exonRegion32</refSegment><useForTx>true</useForTx><removeable>true</removeable><color>-26368</color></ROI><ROI><name>NM_004010_exon_26</name><interval><locOnParent>161</locOnParent><intervalLength>111</intervalLength></interval><startOnRef>1</startOnRef><refSegment>DMD_exonRegion32</refSegment><useForTx>true</useForTx><removeable>true</removeable><color>-26368</color></ROI><ROI><name>NM_004011_exon_3</name><interval><locOnParent>161</locOnParent><intervalLength>111</intervalLength></interval><startOnRef>1</startOnRef><refSegment>DMD_exonRegion32</refSegment><useForTx>true</useForTx><removeable>true</removeable><color>-26368</color></ROI><ROI><name>NM_004012_exon_3</name><interval><locOnParent>161</locOnParent><intervalLength>111</intervalLength></interval><startOnRef>1</startOnRef><refSegment>DMD_exonRegion32</refSegment><useForTx>true</useForTx><removeable>true</removeable><color>-26368</color></ROI><ROI><name>hCT2256940_exon_31</name><interval><locOnParent>161</locOnParent><intervalLength>111</intervalLength></interval><startOnRef>1</startOnRef><refSegment>DMD_exonRegion32</refSegment><useForTx>true</useForTx><removeable>true</removeable><color>-26368</color></ROI><ROI><name>DMD_Target_intron_68</name><interval><locOnParent>272</locOnParent><intervalLength>15</intervalLength></interval><startOnRef>1</startOnRef><refSegment>DMD_exonRegion32</refSegment><useForTx>false</useForTx><removeable>true</removeable><color>-3368704</color></ROI><ROI><name>NM_000109_intron_62</name><interval><locOnParent>272</locOnParent><intervalLength>15</intervalLength></interval><startOnRef>1</startOnRef><refSegment>DMD_exonRegion32</refSegment><useForTx>false</useForTx><removeable>true</removeable><color>-3368704</color></ROI><ROI><name>NM_004006_intron_62</name><interval><locOnParent>272</locOnParent><intervalLength>15</intervalLength></interval><startOnRef>1</startOnRef><refSegment>DMD_exonRegion32</refSegment><useForTx>false</useForTx><removeable>true</removeable><color>-3368704</color></ROI><ROI><name>NM_004007_intron_60</name><interval><locOnParent>272</locOnParent><intervalLength>15</intervalLength></interval><startOnRef>1</startOnRef><refSegment>DMD_exonRegion32</refSegment><useForTx>false</useForTx><removeable>true</removeable><color>-3368704</color></ROI><ROI><name>NM_004009_intron_62</name><interval><locOnParent>272</locOnParent><intervalLength>15</intervalLength></interval><startOnRef>1</startOnRef><refSegment>DMD_exonRegion32</refSegment><useForTx>false</useForTx><removeable>true</removeable><color>-3368704</color></ROI><ROI><name>NM_004010_intron_62</name><interval><locOnParent>272</locOnParent><intervalLength>15</intervalLength></interval><startOnRef>1</startOnRef><refSegment>DMD_exonRegion32</refSegment><useForTx>false</useForTx><removeable>true</removeable><color>-3368704</color></ROI><ROI><name>NM_004011_intron_6</name><interval><locOnParent>272</locOnParent><intervalLength>15</intervalLength></interval><startOnRef>1</startOnRef><refSegment>DMD_exonRegion32</refSegment><useForTx>false</useForTx><removeable>true</removeable><color>-3368704</color></ROI><ROI><name>NM_004012_intron_6</name><interval><locOnParent>272</locOnParent><intervalLength>15</intervalLength></interval><startOnRef>1</startOnRef><refSegment>DMD_exonRegion32</refSegment><useForTx>false</useForTx><removeable>true</removeable><color>-3368704</color></ROI><ROI><name>hCT2256940_intron_62</name><interval><locOnParent>272</locOnParent><intervalLength>15</intervalLength></interval><startOnRef>1</startOnRef><refSegment>DMD_exonRegion32</refSegment><useForTx>false</useForTx><removeable>true</removeable><color>-3368704</color></ROI><ROI><name>DMD_exonRegion33</name><interval><locOnParent>0</locOnParent><intervalLength>442</intervalLength></interval><startOnRef>950804</startOnRef><refSegment>DMD_exonRegion33</refSegment><useForTx>false</useForTx><removeable>false</removeable><color>-6711040</color></ROI><ROI><name>DMD_Target_intron_69</name><interval><locOnParent>116</locOnParent><intervalLength>15</intervalLength></interval><startOnRef>1</startOnRef><refSegment>DMD_exonRegion33</refSegment><useForTx>false</useForTx><removeable>true</removeable><color>-3368704</color></ROI><ROI><name>NM_000109_intron_63</name><interval><locOnParent>116</locOnParent><intervalLength>15</intervalLength></interval><startOnRef>1</startOnRef><refSegment>DMD_exonRegion33</refSegment><useForTx>false</useForTx><removeable>true</removeable><color>-3368704</color></ROI><ROI><name>NM_004006_intron_63</name><interval><locOnParent>116</locOnParent><intervalLength>15</intervalLength></interval><startOnRef>1</startOnRef><refSegment>DMD_exonRegion33</refSegment><useForTx>false</useForTx><removeable>true</removeable><color>-3368704</color></ROI><ROI><name>NM_004007_intron_61</name><interval><locOnParent>116</locOnParent><intervalLength>15</intervalLength></interval><startOnRef>1</startOnRef><refSegment>DMD_exonRegion33</refSegment><useForTx>false</useForTx><removeable>true</removeable><color>-3368704</color></ROI><ROI><name>NM_004009_intron_63</name><interval><locOnParent>116</locOnParent><intervalLength>15</intervalLength></interval><startOnRef>1</startOnRef><refSegment>DMD_exonRegion33</refSegment><useForTx>false</useForTx><removeable>true</removeable><color>-3368704</color></ROI><ROI><name>NM_004010_intron_63</name><interval><locOnParent>116</locOnParent><intervalLength>15</intervalLength></interval><startOnRef>1</startOnRef><refSegment>DMD_exonRegion33</refSegment><useForTx>false</useForTx><removeable>true</removeable><color>-3368704</color></ROI><ROI><name>NM_004011_intron_7</name><interval><locOnParent>116</locOnParent><intervalLength>15</intervalLength></interval><startOnRef>1</startOnRef><refSegment>DMD_exonRegion33</refSegment><useForTx>false</useForTx><removeable>true</removeable><color>-3368704</color></ROI><ROI><name>NM_004012_intron_7</name><interval><locOnParent>116</locOnParent><intervalLength>15</intervalLength></interval><startOnRef>1</startOnRef><refSegment>DMD_exonRegion33</refSegment><useForTx>false</useForTx><removeable>true</removeable><color>-3368704</color></ROI><ROI><name>hCT2256940_intron_63</name><interval><locOnParent>116</locOnParent><intervalLength>15</intervalLength></interval><startOnRef>1</startOnRef><refSegment>DMD_exonRegion33</refSegment><useForTx>false</useForTx><removeable>true</removeable><color>-3368704</color></ROI><ROI><name>DMD_Target_exon_35</name><interval><locOnParent>131</locOnParent><intervalLength>174</intervalLength></interval><startOnRef>1</startOnRef><refSegment>DMD_exonRegion33</refSegment><useForTx>false</useForTx><removeable>true</removeable><color>-26368</color></ROI><ROI><name>NM_000109_exon_32</name><interval><locOnParent>131</locOnParent><intervalLength>174</intervalLength></interval><startOnRef>1</startOnRef><refSegment>DMD_exonRegion33</refSegment><useForTx>true</useForTx><removeable>true</removeable><color>-26368</color></ROI><ROI><name>NM_004006_exon_32</name><interval><locOnParent>131</locOnParent><intervalLength>174</intervalLength></interval><startOnRef>1</startOnRef><refSegment>DMD_exonRegion33</refSegment><useForTx>true</useForTx><removeable>true</removeable><color>-26368</color></ROI><ROI><name>NM_004007_exon_27</name><interval><locOnParent>131</locOnParent><intervalLength>174</intervalLength></interval><startOnRef>1</startOnRef><refSegment>DMD_exonRegion33</refSegment><useForTx>true</useForTx><removeable>true</removeable><color>-26368</color></ROI><ROI><name>NM_004009_exon_32</name><interval><locOnParent>131</locOnParent><intervalLength>174</intervalLength></interval><startOnRef>1</startOnRef><refSegment>DMD_exonRegion33</refSegment><useForTx>true</useForTx><removeable>true</removeable><color>-26368</color></ROI><ROI><name>NM_004010_exon_27</name><interval><locOnParent>131</locOnParent><intervalLength>174</intervalLength></interval><startOnRef>1</startOnRef><refSegment>DMD_exonRegion33</refSegment><useForTx>true</useForTx><removeable>true</removeable><color>-26368</color></ROI><ROI><name>NM_004011_exon_4</name><interval><locOnParent>131</locOnParent><intervalLength>174</intervalLength></interval><startOnRef>1</startOnRef><refSegment>DMD_exonRegion33</refSegment><useForTx>true</useForTx><removeable>true</removeable><color>-26368</color></ROI><ROI><name>NM_004012_exon_4</name><interval><locOnParent>131</locOnParent><intervalLength>174</intervalLength></interval><startOnRef>1</startOnRef><refSegment>DMD_exonRegion33</refSegment><useForTx>true</useForTx><removeable>true</removeable><color>-26368</color></ROI><ROI><name>hCT2256940_exon_32</name><interval><locOnParent>131</locOnParent><intervalLength>174</intervalLength></interval><startOnRef>1</startOnRef><refSegment>DMD_exonRegion33</refSegment><useForTx>true</useForTx><removeable>true</removeable><color>-26368</color></ROI><ROI><name>DMD_Target_intron_70</name><interval><locOnParent>305</locOnParent><intervalLength>15</intervalLength></interval><startOnRef>1</startOnRef><refSegment>DMD_exonRegion33</refSegment><useForTx>false</useForTx><removeable>true</removeable><color>-3368704</color></ROI><ROI><name>NM_000109_intron_64</name><interval><locOnParent>305</locOnParent><intervalLength>15</intervalLength></interval><startOnRef>1</startOnRef><refSegment>DMD_exonRegion33</refSegment><useForTx>false</useForTx><removeable>true</removeable><color>-3368704</color></ROI><ROI><name>NM_004006_intron_64</name><interval><locOnParent>305</locOnParent><intervalLength>15</intervalLength></interval><startOnRef>1</startOnRef><refSegment>DMD_exonRegion33</refSegment><useForTx>false</useForTx><removeable>true</removeable><color>-3368704</color></ROI><ROI><name>NM_004007_intron_62</name><interval><locOnParent>305</locOnParent><intervalLength>15</intervalLength></interval><startOnRef>1</startOnRef><refSegment>DMD_exonRegion33</refSegment><useForTx>false</useForTx><removeable>true</removeable><color>-3368704</color></ROI><ROI><name>NM_004009_intron_64</name><interval><locOnParent>305</locOnParent><intervalLength>15</intervalLength></interval><startOnRef>1</startOnRef><refSegment>DMD_exonRegion33</refSegment><useForTx>false</useForTx><removeable>true</removeable><color>-3368704</color></ROI><ROI><name>NM_004010_intron_64</name><interval><locOnParent>305</locOnParent><intervalLength>15</intervalLength></interval><startOnRef>1</startOnRef><refSegment>DMD_exonRegion33</refSegment><useForTx>false</useForTx><removeable>true</removeable><color>-3368704</color></ROI><ROI><name>NM_004011_intron_8</name><interval><locOnParent>305</locOnParent><intervalLength>15</intervalLength></interval><startOnRef>1</startOnRef><refSegment>DMD_exonRegion33</refSegment><useForTx>false</useForTx><removeable>true</removeable><color>-3368704</color></ROI><ROI><name>NM_004012_intron_8</name><interval><locOnParent>305</locOnParent><intervalLength>15</intervalLength></interval><startOnRef>1</startOnRef><refSegment>DMD_exonRegion33</refSegment><useForTx>false</useForTx><removeable>true</removeable><color>-3368704</color></ROI><ROI><name>hCT2256940_intron_64</name><interval><locOnParent>305</locOnParent><intervalLength>15</intervalLength></interval><startOnRef>1</startOnRef><refSegment>DMD_exonRegion33</refSegment><useForTx>false</useForTx><removeable>true</removeable><color>-3368704</color></ROI><ROI><name>DMD_exonRegion34</name><interval><locOnParent>0</locOnParent><intervalLength>349</intervalLength></interval><startOnRef>954016</startOnRef><refSegment>DMD_exonRegion34</refSegment><useForTx>false</useForTx><removeable>false</removeable><color>-6711040</color></ROI><ROI><name>DMD_Target_intron_71</name><interval><locOnParent>113</locOnParent><intervalLength>15</intervalLength></interval><startOnRef>1</startOnRef><refSegment>DMD_exonRegion34</refSegment><useForTx>false</useForTx><removeable>true</removeable><color>-3368704</color></ROI><ROI><name>NM_000109_intron_65</name><interval><locOnParent>113</locOnParent><intervalLength>15</intervalLength></interval><startOnRef>1</startOnRef><refSegment>DMD_exonRegion34</refSegment><useForTx>false</useForTx><removeable>true</removeable><color>-3368704</color></ROI><ROI><name>NM_004006_intron_65</name><interval><locOnParent>113</locOnParent><intervalLength>15</intervalLength></interval><startOnRef>1</startOnRef><refSegment>DMD_exonRegion34</refSegment><useForTx>false</useForTx><removeable>true</removeable><color>-3368704</color></ROI><ROI><name>NM_004007_intron_63</name><interval><locOnParent>113</locOnParent><intervalLength>15</intervalLength></interval><startOnRef>1</startOnRef><refSegment>DMD_exonRegion34</refSegment><useForTx>false</useForTx><removeable>true</removeable><color>-3368704</color></ROI><ROI><name>NM_004009_intron_65</name><interval><locOnParent>113</locOnParent><intervalLength>15</intervalLength></interval><startOnRef>1</startOnRef><refSegment>DMD_exonRegion34</refSegment><useForTx>false</useForTx><removeable>true</removeable><color>-3368704</color></ROI><ROI><name>NM_004010_intron_65</name><interval><locOnParent>113</locOnParent><intervalLength>15</intervalLength></interval><startOnRef>1</startOnRef><refSegment>DMD_exonRegion34</refSegment><useForTx>false</useForTx><removeable>true</removeable><color>-3368704</color></ROI><ROI><name>NM_004011_intron_9</name><interval><locOnParent>113</locOnParent><intervalLength>15</intervalLength></interval><startOnRef>1</startOnRef><refSegment>DMD_exonRegion34</refSegment><useForTx>false</useForTx><removeable>true</removeable><color>-3368704</color></ROI><ROI><name>NM_004012_intron_9</name><interval><locOnParent>113</locOnParent><intervalLength>15</intervalLength></interval><startOnRef>1</startOnRef><refSegment>DMD_exonRegion34</refSegment><useForTx>false</useForTx><removeable>true</removeable><color>-3368704</color></ROI><ROI><name>hCT2256940_intron_65</name><interval><locOnParent>113</locOnParent><intervalLength>15</intervalLength></interval><startOnRef>1</startOnRef><refSegment>DMD_exonRegion34</refSegment><useForTx>false</useForTx><removeable>true</removeable><color>-3368704</color></ROI><ROI><name>DMD_Target_exon_36</name><interval><locOnParent>128</locOnParent><intervalLength>156</intervalLength></interval><startOnRef>1</startOnRef><refSegment>DMD_exonRegion34</refSegment><useForTx>false</useForTx><removeable>true</removeable><color>-26368</color></ROI><ROI><name>NM_000109_exon_33</name><interval><locOnParent>128</locOnParent><intervalLength>156</intervalLength></interval><startOnRef>1</startOnRef><refSegment>DMD_exonRegion34</refSegment><useForTx>true</useForTx><removeable>true</removeable><color>-26368</color></ROI><ROI><name>NM_004006_exon_33</name><interval><locOnParent>128</locOnParent><intervalLength>156</intervalLength></interval><startOnRef>1</startOnRef><refSegment>DMD_exonRegion34</refSegment><useForTx>true</useForTx><removeable>true</removeable><color>-26368</color></ROI><ROI><name>NM_004007_exon_28</name><interval><locOnParent>128</locOnParent><intervalLength>156</intervalLength></interval><startOnRef>1</startOnRef><refSegment>DMD_exonRegion34</refSegment><useForTx>true</useForTx><removeable>true</removeable><color>-26368</color></ROI><ROI><name>NM_004009_exon_33</name><interval><locOnParent>128</locOnParent><intervalLength>156</intervalLength></interval><startOnRef>1</startOnRef><refSegment>DMD_exonRegion34</refSegment><useForTx>true</useForTx><removeable>true</removeable><color>-26368</color></ROI><ROI><name>NM_004010_exon_28</name><interval><locOnParent>128</locOnParent><intervalLength>156</intervalLength></interval><startOnRef>1</startOnRef><refSegment>DMD_exonRegion34</refSegment><useForTx>true</useForTx><removeable>true</removeable><color>-26368</color></ROI><ROI><name>NM_004011_exon_5</name><interval><locOnParent>128</locOnParent><intervalLength>156</intervalLength></interval><startOnRef>1</startOnRef><refSegment>DMD_exonRegion34</refSegment><useForTx>true</useForTx><removeable>true</removeable><color>-26368</color></ROI><ROI><name>NM_004012_exon_5</name><interval><locOnParent>128</locOnParent><intervalLength>156</intervalLength></interval><startOnRef>1</startOnRef><refSegment>DMD_exonRegion34</refSegment><useForTx>true</useForTx><removeable>true</removeable><color>-26368</color></ROI><ROI><name>hCT2256940_exon_33</name><interval><locOnParent>128</locOnParent><intervalLength>156</intervalLength></interval><startOnRef>1</startOnRef><refSegment>DMD_exonRegion34</refSegment><useForTx>true</useForTx><removeable>true</removeable><color>-26368</color></ROI><ROI><name>DMD_Target_intron_72</name><interval><locOnParent>284</locOnParent><intervalLength>15</intervalLength></interval><startOnRef>1</startOnRef><refSegment>DMD_exonRegion34</refSegment><useForTx>false</useForTx><removeable>true</removeable><color>-3368704</color></ROI><ROI><name>NM_000109_intron_66</name><interval><locOnParent>284</locOnParent><intervalLength>15</intervalLength></interval><startOnRef>1</startOnRef><refSegment>DMD_exonRegion34</refSegment><useForTx>false</useForTx><removeable>true</removeable><color>-3368704</color></ROI><ROI><name>NM_004006_intron_66</name><interval><locOnParent>284</locOnParent><intervalLength>15</intervalLength></interval><startOnRef>1</startOnRef><refSegment>DMD_exonRegion34</refSegment><useForTx>false</useForTx><removeable>true</removeable><color>-3368704</color></ROI><ROI><name>NM_004007_intron_64</name><interval><locOnParent>284</locOnParent><intervalLength>15</intervalLength></interval><startOnRef>1</startOnRef><refSegment>DMD_exonRegion34</refSegment><useForTx>false</useForTx><removeable>true</removeable><color>-3368704</color></ROI><ROI><name>NM_004009_intron_66</name><interval><locOnParent>284</locOnParent><intervalLength>15</intervalLength></interval><startOnRef>1</startOnRef><refSegment>DMD_exonRegion34</refSegment><useForTx>false</useForTx><removeable>true</removeable><color>-3368704</color></ROI><ROI><name>NM_004010_intron_66</name><interval><locOnParent>284</locOnParent><intervalLength>15</intervalLength></interval><startOnRef>1</startOnRef><refSegment>DMD_exonRegion34</refSegment><useForTx>false</useForTx><removeable>true</removeable><color>-3368704</color></ROI><ROI><name>NM_004011_intron_10</name><interval><locOnParent>284</locOnParent><intervalLength>15</intervalLength></interval><startOnRef>1</startOnRef><refSegment>DMD_exonRegion34</refSegment><useForTx>false</useForTx><removeable>true</removeable><color>-3368704</color></ROI><ROI><name>NM_004012_intron_10</name><interval><locOnParent>284</locOnParent><intervalLength>15</intervalLength></interval><startOnRef>1</startOnRef><refSegment>DMD_exonRegion34</refSegment><useForTx>false</useForTx><removeable>true</removeable><color>-3368704</color></ROI><ROI><name>hCT2256940_intron_66</name><interval><locOnParent>284</locOnParent><intervalLength>15</intervalLength></interval><startOnRef>1</startOnRef><refSegment>DMD_exonRegion34</refSegment><useForTx>false</useForTx><removeable>true</removeable><color>-3368704</color></ROI><ROI><name>DMD_exonRegion35</name><interval><locOnParent>0</locOnParent><intervalLength>679</intervalLength></interval><startOnRef>959750</startOnRef><refSegment>DMD_exonRegion35</refSegment><useForTx>false</useForTx><removeable>false</removeable><color>-6711040</color></ROI><ROI><name>DMD_Target_intron_73</name><interval><locOnParent>164</locOnParent><intervalLength>15</intervalLength></interval><startOnRef>1</startOnRef><refSegment>DMD_exonRegion35</refSegment><useForTx>false</useForTx><removeable>true</removeable><color>-3368704</color></ROI><ROI><name>NM_000109_intron_67</name><interval><locOnParent>164</locOnParent><intervalLength>15</intervalLength></interval><startOnRef>1</startOnRef><refSegment>DMD_exonRegion35</refSegment><useForTx>false</useForTx><removeable>true</removeable><color>-3368704</color></ROI><ROI><name>NM_004006_intron_67</name><interval><locOnParent>164</locOnParent><intervalLength>15</intervalLength></interval><startOnRef>1</startOnRef><refSegment>DMD_exonRegion35</refSegment><useForTx>false</useForTx><removeable>true</removeable><color>-3368704</color></ROI><ROI><name>NM_004007_intron_65</name><interval><locOnParent>164</locOnParent><intervalLength>15</intervalLength></interval><startOnRef>1</startOnRef><refSegment>DMD_exonRegion35</refSegment><useForTx>false</useForTx><removeable>true</removeable><color>-3368704</color></ROI><ROI><name>NM_004009_intron_67</name><interval><locOnParent>164</locOnParent><intervalLength>15</intervalLength></interval><startOnRef>1</startOnRef><refSegment>DMD_exonRegion35</refSegment><useForTx>false</useForTx><removeable>true</removeable><color>-3368704</color></ROI><ROI><name>NM_004010_intron_67</name><interval><locOnParent>164</locOnParent><intervalLength>15</intervalLength></interval><startOnRef>1</startOnRef><refSegment>DMD_exonRegion35</refSegment><useForTx>false</useForTx><removeable>true</removeable><color>-3368704</color></ROI><ROI><name>NM_004011_intron_11</name><interval><locOnParent>164</locOnParent><intervalLength>15</intervalLength></interval><startOnRef>1</startOnRef><refSegment>DMD_exonRegion35</refSegment><useForTx>false</useForTx><removeable>true</removeable><color>-3368704</color></ROI><ROI><name>NM_004012_intron_11</name><interval><locOnParent>164</locOnParent><intervalLength>15</intervalLength></interval><startOnRef>1</startOnRef><refSegment>DMD_exonRegion35</refSegment><useForTx>false</useForTx><removeable>true</removeable><color>-3368704</color></ROI><ROI><name>hCT2256940_intron_67</name><interval><locOnParent>164</locOnParent><intervalLength>15</intervalLength></interval><startOnRef>1</startOnRef><refSegment>DMD_exonRegion35</refSegment><useForTx>false</useForTx><removeable>true</removeable><color>-3368704</color></ROI><ROI><name>DMD_Target_exon_37</name><interval><locOnParent>179</locOnParent><intervalLength>171</intervalLength></interval><startOnRef>1</startOnRef><refSegment>DMD_exonRegion35</refSegment><useForTx>false</useForTx><removeable>true</removeable><color>-26368</color></ROI><ROI><name>NM_000109_exon_34</name><interval><locOnParent>179</locOnParent><intervalLength>171</intervalLength></interval><startOnRef>1</startOnRef><refSegment>DMD_exonRegion35</refSegment><useForTx>true</useForTx><removeable>true</removeable><color>-26368</color></ROI><ROI><name>NM_004006_exon_34</name><interval><locOnParent>179</locOnParent><intervalLength>171</intervalLength></interval><startOnRef>1</startOnRef><refSegment>DMD_exonRegion35</refSegment><useForTx>true</useForTx><removeable>true</removeable><color>-26368</color></ROI><ROI><name>NM_004007_exon_29</name><interval><locOnParent>179</locOnParent><intervalLength>171</intervalLength></interval><startOnRef>1</startOnRef><refSegment>DMD_exonRegion35</refSegment><useForTx>true</useForTx><removeable>true</removeable><color>-26368</color></ROI><ROI><name>NM_004009_exon_34</name><interval><locOnParent>179</locOnParent><intervalLength>171</intervalLength></interval><startOnRef>1</startOnRef><refSegment>DMD_exonRegion35</refSegment><useForTx>true</useForTx><removeable>true</removeable><color>-26368</color></ROI><ROI><name>NM_004010_exon_29</name><interval><locOnParent>179</locOnParent><intervalLength>171</intervalLength></interval><startOnRef>1</startOnRef><refSegment>DMD_exonRegion35</refSegment><useForTx>true</useForTx><removeable>true</removeable><color>-26368</color></ROI><ROI><name>NM_004011_exon_6</name><interval><locOnParent>179</locOnParent><intervalLength>171</intervalLength></interval><startOnRef>1</startOnRef><refSegment>DMD_exonRegion35</refSegment><useForTx>true</useForTx><removeable>true</removeable><color>-26368</color></ROI><ROI><name>NM_004012_exon_6</name><interval><locOnParent>179</locOnParent><intervalLength>171</intervalLength></interval><startOnRef>1</startOnRef><refSegment>DMD_exonRegion35</refSegment><useForTx>true</useForTx><removeable>true</removeable><color>-26368</color></ROI><ROI><name>hCT2256940_exon_34</name><interval><locOnParent>179</locOnParent><intervalLength>171</intervalLength></interval><startOnRef>1</startOnRef><refSegment>DMD_exonRegion35</refSegment><useForTx>true</useForTx><removeable>true</removeable><color>-26368</color></ROI><ROI><name>DMD_Target_intron_74</name><interval><locOnParent>350</locOnParent><intervalLength>15</intervalLength></interval><startOnRef>1</startOnRef><refSegment>DMD_exonRegion35</refSegment><useForTx>false</useForTx><removeable>true</removeable><color>-3368704</color></ROI><ROI><name>NM_000109_intron_68</name><interval><locOnParent>350</locOnParent><intervalLength>15</intervalLength></interval><startOnRef>1</startOnRef><refSegment>DMD_exonRegion35</refSegment><useForTx>false</useForTx><removeable>true</removeable><color>-3368704</color></ROI><ROI><name>NM_004006_intron_68</name><interval><locOnParent>350</locOnParent><intervalLength>15</intervalLength></interval><startOnRef>1</startOnRef><refSegment>DMD_exonRegion35</refSegment><useForTx>false</useForTx><removeable>true</removeable><color>-3368704</color></ROI><ROI><name>NM_004007_intron_66</name><interval><locOnParent>350</locOnParent><intervalLength>15</intervalLength></interval><startOnRef>1</startOnRef><refSegment>DMD_exonRegion35</refSegment><useForTx>false</useForTx><removeable>true</removeable><color>-3368704</color></ROI><ROI><name>NM_004009_intron_68</name><interval><locOnParent>350</locOnParent><intervalLength>15</intervalLength></interval><startOnRef>1</startOnRef><refSegment>DMD_exonRegion35</refSegment><useForTx>false</useForTx><removeable>true</removeable><color>-3368704</color></ROI><ROI><name>NM_004010_intron_68</name><interval><locOnParent>350</locOnParent><intervalLength>15</intervalLength></interval><startOnRef>1</startOnRef><refSegment>DMD_exonRegion35</refSegment><useForTx>false</useForTx><removeable>true</removeable><color>-3368704</color></ROI><ROI><name>NM_004011_intron_12</name><interval><locOnParent>350</locOnParent><intervalLength>15</intervalLength></interval><startOnRef>1</startOnRef><refSegment>DMD_exonRegion35</refSegment><useForTx>false</useForTx><removeable>true</removeable><color>-3368704</color></ROI><ROI><name>NM_004012_intron_12</name><interval><locOnParent>350</locOnParent><intervalLength>15</intervalLength></interval><startOnRef>1</startOnRef><refSegment>DMD_exonRegion35</refSegment><useForTx>false</useForTx><removeable>true</removeable><color>-3368704</color></ROI><ROI><name>hCT2256940_intron_68</name><interval><locOnParent>350</locOnParent><intervalLength>15</intervalLength></interval><startOnRef>1</startOnRef><refSegment>DMD_exonRegion35</refSegment><useForTx>false</useForTx><removeable>true</removeable><color>-3368704</color></ROI><ROI><name>DMD_exonRegion36</name><interval><locOnParent>0</locOnParent><intervalLength>1294</intervalLength></interval><startOnRef>975093</startOnRef><refSegment>DMD_exonRegion36</refSegment><useForTx>false</useForTx><removeable>false</removeable><color>-6711040</color></ROI><ROI><name>DMD_Target_intron_75</name><interval><locOnParent>302</locOnParent><intervalLength>15</intervalLength></interval><startOnRef>1</startOnRef><refSegment>DMD_exonRegion36</refSegment><useForTx>false</useForTx><removeable>true</removeable><color>-3368704</color></ROI><ROI><name>NM_000109_intron_69</name><interval><locOnParent>302</locOnParent><intervalLength>15</intervalLength></interval><startOnRef>1</startOnRef><refSegment>DMD_exonRegion36</refSegment><useForTx>false</useForTx><removeable>true</removeable><color>-3368704</color></ROI><ROI><name>NM_004006_intron_69</name><interval><locOnParent>302</locOnParent><intervalLength>15</intervalLength></interval><startOnRef>1</startOnRef><refSegment>DMD_exonRegion36</refSegment><useForTx>false</useForTx><removeable>true</removeable><color>-3368704</color></ROI><ROI><name>NM_004007_intron_67</name><interval><locOnParent>302</locOnParent><intervalLength>15</intervalLength></interval><startOnRef>1</startOnRef><refSegment>DMD_exonRegion36</refSegment><useForTx>false</useForTx><removeable>true</removeable><color>-3368704</color></ROI><ROI><name>NM_004009_intron_69</name><interval><locOnParent>302</locOnParent><intervalLength>15</intervalLength></interval><startOnRef>1</startOnRef><refSegment>DMD_exonRegion36</refSegment><useForTx>false</useForTx><removeable>true</removeable><color>-3368704</color></ROI><ROI><name>NM_004010_intron_69</name><interval><locOnParent>302</locOnParent><intervalLength>15</intervalLength></interval><startOnRef>1</startOnRef><refSegment>DMD_exonRegion36</refSegment><useForTx>false</useForTx><removeable>true</removeable><color>-3368704</color></ROI><ROI><name>NM_004011_intron_13</name><interval><locOnParent>302</locOnParent><intervalLength>15</intervalLength></interval><startOnRef>1</startOnRef><refSegment>DMD_exonRegion36</refSegment><useForTx>false</useForTx><removeable>true</removeable><color>-3368704</color></ROI><ROI><name>NM_004012_intron_13</name><interval><locOnParent>302</locOnParent><intervalLength>15</intervalLength></interval><startOnRef>1</startOnRef><refSegment>DMD_exonRegion36</refSegment><useForTx>false</useForTx><removeable>true</removeable><color>-3368704</color></ROI><ROI><name>hCT2256940_intron_69</name><interval><locOnParent>302</locOnParent><intervalLength>15</intervalLength></interval><startOnRef>1</startOnRef><refSegment>DMD_exonRegion36</refSegment><useForTx>false</useForTx><removeable>true</removeable><color>-3368704</color></ROI><ROI><name>DMD_Target_exon_38</name><interval><locOnParent>317</locOnParent><intervalLength>180</intervalLength></interval><startOnRef>1</startOnRef><refSegment>DMD_exonRegion36</refSegment><useForTx>false</useForTx><removeable>true</removeable><color>-26368</color></ROI><ROI><name>NM_000109_exon_35</name><interval><locOnParent>317</locOnParent><intervalLength>180</intervalLength></interval><startOnRef>1</startOnRef><refSegment>DMD_exonRegion36</refSegment><useForTx>true</useForTx><removeable>true</removeable><color>-26368</color></ROI><ROI><name>NM_004006_exon_35</name><interval><locOnParent>317</locOnParent><intervalLength>180</intervalLength></interval><startOnRef>1</startOnRef><refSegment>DMD_exonRegion36</refSegment><useForTx>true</useForTx><removeable>true</removeable><color>-26368</color></ROI><ROI><name>NM_004007_exon_30</name><interval><locOnParent>317</locOnParent><intervalLength>180</intervalLength></interval><startOnRef>1</startOnRef><refSegment>DMD_exonRegion36</refSegment><useForTx>true</useForTx><removeable>true</removeable><color>-26368</color></ROI><ROI><name>NM_004009_exon_35</name><interval><locOnParent>317</locOnParent><intervalLength>180</intervalLength></interval><startOnRef>1</startOnRef><refSegment>DMD_exonRegion36</refSegment><useForTx>true</useForTx><removeable>true</removeable><color>-26368</color></ROI><ROI><name>NM_004010_exon_30</name><interval><locOnParent>317</locOnParent><intervalLength>180</intervalLength></interval><startOnRef>1</startOnRef><refSegment>DMD_exonRegion36</refSegment><useForTx>true</useForTx><removeable>true</removeable><color>-26368</color></ROI><ROI><name>NM_004011_exon_7</name><interval><locOnParent>317</locOnParent><intervalLength>180</intervalLength></interval><startOnRef>1</startOnRef><refSegment>DMD_exonRegion36</refSegment><useForTx>true</useForTx><removeable>true</removeable><color>-26368</color></ROI><ROI><name>NM_004012_exon_7</name><interval><locOnParent>317</locOnParent><intervalLength>180</intervalLength></interval><startOnRef>1</startOnRef><refSegment>DMD_exonRegion36</refSegment><useForTx>true</useForTx><removeable>true</removeable><color>-26368</color></ROI><ROI><name>hCT2256940_exon_35</name><interval><locOnParent>317</locOnParent><intervalLength>180</intervalLength></interval><startOnRef>1</startOnRef><refSegment>DMD_exonRegion36</refSegment><useForTx>true</useForTx><removeable>true</removeable><color>-26368</color></ROI><ROI><name>DMD_Target_intron_76</name><interval><locOnParent>497</locOnParent><intervalLength>15</intervalLength></interval><startOnRef>1</startOnRef><refSegment>DMD_exonRegion36</refSegment><useForTx>false</useForTx><removeable>true</removeable><color>-3368704</color></ROI><ROI><name>NM_000109_intron_70</name><interval><locOnParent>497</locOnParent><intervalLength>15</intervalLength></interval><startOnRef>1</startOnRef><refSegment>DMD_exonRegion36</refSegment><useForTx>false</useForTx><removeable>true</removeable><color>-3368704</color></ROI><ROI><name>NM_004006_intron_70</name><interval><locOnParent>497</locOnParent><intervalLength>15</intervalLength></interval><startOnRef>1</startOnRef><refSegment>DMD_exonRegion36</refSegment><useForTx>false</useForTx><removeable>true</removeable><color>-3368704</color></ROI><ROI><name>NM_004007_intron_68</name><interval><locOnParent>497</locOnParent><intervalLength>15</intervalLength></interval><startOnRef>1</startOnRef><refSegment>DMD_exonRegion36</refSegment><useForTx>false</useForTx><removeable>true</removeable><color>-3368704</color></ROI><ROI><name>NM_004009_intron_70</name><interval><locOnParent>497</locOnParent><intervalLength>15</intervalLength></interval><startOnRef>1</startOnRef><refSegment>DMD_exonRegion36</refSegment><useForTx>false</useForTx><removeable>true</removeable><color>-3368704</color></ROI><ROI><name>NM_004010_intron_70</name><interval><locOnParent>497</locOnParent><intervalLength>15</intervalLength></interval><startOnRef>1</startOnRef><refSegment>DMD_exonRegion36</refSegment><useForTx>false</useForTx><removeable>true</removeable><color>-3368704</color></ROI><ROI><name>NM_004011_intron_14</name><interval><locOnParent>497</locOnParent><intervalLength>15</intervalLength></interval><startOnRef>1</startOnRef><refSegment>DMD_exonRegion36</refSegment><useForTx>false</useForTx><removeable>true</removeable><color>-3368704</color></ROI><ROI><name>NM_004012_intron_14</name><interval><locOnParent>497</locOnParent><intervalLength>15</intervalLength></interval><startOnRef>1</startOnRef><refSegment>DMD_exonRegion36</refSegment><useForTx>false</useForTx><removeable>true</removeable><color>-3368704</color></ROI><ROI><name>hCT2256940_intron_70</name><interval><locOnParent>497</locOnParent><intervalLength>15</intervalLength></interval><startOnRef>1</startOnRef><refSegment>DMD_exonRegion36</refSegment><useForTx>false</useForTx><removeable>true</removeable><color>-3368704</color></ROI><ROI><name>DMD_Target_intron_77</name><interval><locOnParent>791</locOnParent><intervalLength>15</intervalLength></interval><startOnRef>1</startOnRef><refSegment>DMD_exonRegion36</refSegment><useForTx>false</useForTx><removeable>true</removeable><color>-3368704</color></ROI><ROI><name>NM_000109_intron_71</name><interval><locOnParent>791</locOnParent><intervalLength>15</intervalLength></interval><startOnRef>1</startOnRef><refSegment>DMD_exonRegion36</refSegment><useForTx>false</useForTx><removeable>true</removeable><color>-3368704</color></ROI><ROI><name>NM_004006_intron_71</name><interval><locOnParent>791</locOnParent><intervalLength>15</intervalLength></interval><startOnRef>1</startOnRef><refSegment>DMD_exonRegion36</refSegment><useForTx>false</useForTx><removeable>true</removeable><color>-3368704</color></ROI><ROI><name>NM_004007_intron_69</name><interval><locOnParent>791</locOnParent><intervalLength>15</intervalLength></interval><startOnRef>1</startOnRef><refSegment>DMD_exonRegion36</refSegment><useForTx>false</useForTx><removeable>true</removeable><color>-3368704</color></ROI><ROI><name>NM_004009_intron_71</name><interval><locOnParent>791</locOnParent><intervalLength>15</intervalLength></interval><startOnRef>1</startOnRef><refSegment>DMD_exonRegion36</refSegment><useForTx>false</useForTx><removeable>true</removeable><color>-3368704</color></ROI><ROI><name>NM_004010_intron_71</name><interval><locOnParent>791</locOnParent><intervalLength>15</intervalLength></interval><startOnRef>1</startOnRef><refSegment>DMD_exonRegion36</refSegment><useForTx>false</useForTx><removeable>true</removeable><color>-3368704</color></ROI><ROI><name>NM_004011_intron_15</name><interval><locOnParent>791</locOnParent><intervalLength>15</intervalLength></interval><startOnRef>1</startOnRef><refSegment>DMD_exonRegion36</refSegment><useForTx>false</useForTx><removeable>true</removeable><color>-3368704</color></ROI><ROI><name>NM_004012_intron_15</name><interval><locOnParent>791</locOnParent><intervalLength>15</intervalLength></interval><startOnRef>1</startOnRef><refSegment>DMD_exonRegion36</refSegment><useForTx>false</useForTx><removeable>true</removeable><color>-3368704</color></ROI><ROI><name>hCT2256940_intron_71</name><interval><locOnParent>791</locOnParent><intervalLength>15</intervalLength></interval><startOnRef>1</startOnRef><refSegment>DMD_exonRegion36</refSegment><useForTx>false</useForTx><removeable>true</removeable><color>-3368704</color></ROI><ROI><name>DMD_Target_exon_39</name><interval><locOnParent>806</locOnParent><intervalLength>129</intervalLength></interval><startOnRef>1</startOnRef><refSegment>DMD_exonRegion36</refSegment><useForTx>false</useForTx><removeable>true</removeable><color>-26368</color></ROI><ROI><name>NM_000109_exon_36</name><interval><locOnParent>806</locOnParent><intervalLength>129</intervalLength></interval><startOnRef>1</startOnRef><refSegment>DMD_exonRegion36</refSegment><useForTx>true</useForTx><removeable>true</removeable><color>-26368</color></ROI><ROI><name>NM_004006_exon_36</name><interval><locOnParent>806</locOnParent><intervalLength>129</intervalLength></interval><startOnRef>1</startOnRef><refSegment>DMD_exonRegion36</refSegment><useForTx>true</useForTx><removeable>true</removeable><color>-26368</color></ROI><ROI><name>NM_004007_exon_31</name><interval><locOnParent>806</locOnParent><intervalLength>129</intervalLength></interval><startOnRef>1</startOnRef><refSegment>DMD_exonRegion36</refSegment><useForTx>true</useForTx><removeable>true</removeable><color>-26368</color></ROI><ROI><name>NM_004009_exon_36</name><interval><locOnParent>806</locOnParent><intervalLength>129</intervalLength></interval><startOnRef>1</startOnRef><refSegment>DMD_exonRegion36</refSegment><useForTx>true</useForTx><removeable>true</removeable><color>-26368</color></ROI><ROI><name>NM_004010_exon_31</name><interval><locOnParent>806</locOnParent><intervalLength>129</intervalLength></interval><startOnRef>1</startOnRef><refSegment>DMD_exonRegion36</refSegment><useForTx>true</useForTx><removeable>true</removeable><color>-26368</color></ROI><ROI><name>NM_004011_exon_8</name><interval><locOnParent>806</locOnParent><intervalLength>129</intervalLength></interval><startOnRef>1</startOnRef><refSegment>DMD_exonRegion36</refSegment><useForTx>true</useForTx><removeable>true</removeable><color>-26368</color></ROI><ROI><name>NM_004012_exon_8</name><interval><locOnParent>806</locOnParent><intervalLength>129</intervalLength></interval><startOnRef>1</startOnRef><refSegment>DMD_exonRegion36</refSegment><useForTx>true</useForTx><removeable>true</removeable><color>-26368</color></ROI><ROI><name>hCT2256940_exon_36</name><interval><locOnParent>806</locOnParent><intervalLength>129</intervalLength></interval><startOnRef>1</startOnRef><refSegment>DMD_exonRegion36</refSegment><useForTx>true</useForTx><removeable>true</removeable><color>-26368</color></ROI><ROI><name>DMD_Target_intron_78</name><interval><locOnParent>935</locOnParent><intervalLength>15</intervalLength></interval><startOnRef>1</startOnRef><refSegment>DMD_exonRegion36</refSegment><useForTx>false</useForTx><removeable>true</removeable><color>-3368704</color></ROI><ROI><name>NM_000109_intron_72</name><interval><locOnParent>935</locOnParent><intervalLength>15</intervalLength></interval><startOnRef>1</startOnRef><refSegment>DMD_exonRegion36</refSegment><useForTx>false</useForTx><removeable>true</removeable><color>-3368704</color></ROI><ROI><name>NM_004006_intron_72</name><interval><locOnParent>935</locOnParent><intervalLength>15</intervalLength></interval><startOnRef>1</startOnRef><refSegment>DMD_exonRegion36</refSegment><useForTx>false</useForTx><removeable>true</removeable><color>-3368704</color></ROI><ROI><name>NM_004007_intron_70</name><interval><locOnParent>935</locOnParent><intervalLength>15</intervalLength></interval><startOnRef>1</startOnRef><refSegment>DMD_exonRegion36</refSegment><useForTx>false</useForTx><removeable>true</removeable><color>-3368704</color></ROI><ROI><name>NM_004009_intron_72</name><interval><locOnParent>935</locOnParent><intervalLength>15</intervalLength></interval><startOnRef>1</startOnRef><refSegment>DMD_exonRegion36</refSegment><useForTx>false</useForTx><removeable>true</removeable><color>-3368704</color></ROI><ROI><name>NM_004010_intron_72</name><interval><locOnParent>935</locOnParent><intervalLength>15</intervalLength></interval><startOnRef>1</startOnRef><refSegment>DMD_exonRegion36</refSegment><useForTx>false</useForTx><removeable>true</removeable><color>-3368704</color></ROI><ROI><name>NM_004011_intron_16</name><interval><locOnParent>935</locOnParent><intervalLength>15</intervalLength></interval><startOnRef>1</startOnRef><refSegment>DMD_exonRegion36</refSegment><useForTx>false</useForTx><removeable>true</removeable><color>-3368704</color></ROI><ROI><name>NM_004012_intron_16</name><interval><locOnParent>935</locOnParent><intervalLength>15</intervalLength></interval><startOnRef>1</startOnRef><refSegment>DMD_exonRegion36</refSegment><useForTx>false</useForTx><removeable>true</removeable><color>-3368704</color></ROI><ROI><name>hCT2256940_intron_72</name><interval><locOnParent>935</locOnParent><intervalLength>15</intervalLength></interval><startOnRef>1</startOnRef><refSegment>DMD_exonRegion36</refSegment><useForTx>false</useForTx><removeable>true</removeable><color>-3368704</color></ROI><ROI><name>DMD_exonRegion37</name><interval><locOnParent>0</locOnParent><intervalLength>514</intervalLength></interval><startOnRef>977373</startOnRef><refSegment>DMD_exonRegion37</refSegment><useForTx>false</useForTx><removeable>false</removeable><color>-6711040</color></ROI><ROI><name>DMD_Target_intron_79</name><interval><locOnParent>263</locOnParent><intervalLength>15</intervalLength></interval><startOnRef>1</startOnRef><refSegment>DMD_exonRegion37</refSegment><useForTx>false</useForTx><removeable>true</removeable><color>-3368704</color></ROI><ROI><name>NM_000109_intron_73</name><interval><locOnParent>263</locOnParent><intervalLength>15</intervalLength></interval><startOnRef>1</startOnRef><refSegment>DMD_exonRegion37</refSegment><useForTx>false</useForTx><removeable>true</removeable><color>-3368704</color></ROI><ROI><name>NM_004006_intron_73</name><interval><locOnParent>263</locOnParent><intervalLength>15</intervalLength></interval><startOnRef>1</startOnRef><refSegment>DMD_exonRegion37</refSegment><useForTx>false</useForTx><removeable>true</removeable><color>-3368704</color></ROI><ROI><name>NM_004007_intron_71</name><interval><locOnParent>263</locOnParent><intervalLength>15</intervalLength></interval><startOnRef>1</startOnRef><refSegment>DMD_exonRegion37</refSegment><useForTx>false</useForTx><removeable>true</removeable><color>-3368704</color></ROI><ROI><name>NM_004009_intron_73</name><interval><locOnParent>263</locOnParent><intervalLength>15</intervalLength></interval><startOnRef>1</startOnRef><refSegment>DMD_exonRegion37</refSegment><useForTx>false</useForTx><removeable>true</removeable><color>-3368704</color></ROI><ROI><name>NM_004010_intron_73</name><interval><locOnParent>263</locOnParent><intervalLength>15</intervalLength></interval><startOnRef>1</startOnRef><refSegment>DMD_exonRegion37</refSegment><useForTx>false</useForTx><removeable>true</removeable><color>-3368704</color></ROI><ROI><name>NM_004011_intron_17</name><interval><locOnParent>263</locOnParent><intervalLength>15</intervalLength></interval><startOnRef>1</startOnRef><refSegment>DMD_exonRegion37</refSegment><useForTx>false</useForTx><removeable>true</removeable><color>-3368704</color></ROI><ROI><name>NM_004012_intron_17</name><interval><locOnParent>263</locOnParent><intervalLength>15</intervalLength></interval><startOnRef>1</startOnRef><refSegment>DMD_exonRegion37</refSegment><useForTx>false</useForTx><removeable>true</removeable><color>-3368704</color></ROI><ROI><name>hCT2256940_intron_73</name><interval><locOnParent>263</locOnParent><intervalLength>15</intervalLength></interval><startOnRef>1</startOnRef><refSegment>DMD_exonRegion37</refSegment><useForTx>false</useForTx><removeable>true</removeable><color>-3368704</color></ROI><ROI><name>DMD_Target_exon_40</name><interval><locOnParent>278</locOnParent><intervalLength>171</intervalLength></interval><startOnRef>1</startOnRef><refSegment>DMD_exonRegion37</refSegment><useForTx>false</useForTx><removeable>true</removeable><color>-26368</color></ROI><ROI><name>NM_000109_exon_37</name><interval><locOnParent>278</locOnParent><intervalLength>171</intervalLength></interval><startOnRef>1</startOnRef><refSegment>DMD_exonRegion37</refSegment><useForTx>true</useForTx><removeable>true</removeable><color>-26368</color></ROI><ROI><name>NM_004006_exon_37</name><interval><locOnParent>278</locOnParent><intervalLength>171</intervalLength></interval><startOnRef>1</startOnRef><refSegment>DMD_exonRegion37</refSegment><useForTx>true</useForTx><removeable>true</removeable><color>-26368</color></ROI><ROI><name>NM_004007_exon_32</name><interval><locOnParent>278</locOnParent><intervalLength>171</intervalLength></interval><startOnRef>1</startOnRef><refSegment>DMD_exonRegion37</refSegment><useForTx>true</useForTx><removeable>true</removeable><color>-26368</color></ROI><ROI><name>NM_004009_exon_37</name><interval><locOnParent>278</locOnParent><intervalLength>171</intervalLength></interval><startOnRef>1</startOnRef><refSegment>DMD_exonRegion37</refSegment><useForTx>true</useForTx><removeable>true</removeable><color>-26368</color></ROI><ROI><name>NM_004010_exon_32</name><interval><locOnParent>278</locOnParent><intervalLength>171</intervalLength></interval><startOnRef>1</startOnRef><refSegment>DMD_exonRegion37</refSegment><useForTx>true</useForTx><removeable>true</removeable><color>-26368</color></ROI><ROI><name>NM_004011_exon_9</name><interval><locOnParent>278</locOnParent><intervalLength>171</intervalLength></interval><startOnRef>1</startOnRef><refSegment>DMD_exonRegion37</refSegment><useForTx>true</useForTx><removeable>true</removeable><color>-26368</color></ROI><ROI><name>NM_004012_exon_9</name><interval><locOnParent>278</locOnParent><intervalLength>171</intervalLength></interval><startOnRef>1</startOnRef><refSegment>DMD_exonRegion37</refSegment><useForTx>true</useForTx><removeable>true</removeable><color>-26368</color></ROI><ROI><name>hCT2256940_exon_37</name><interval><locOnParent>278</locOnParent><intervalLength>171</intervalLength></interval><startOnRef>1</startOnRef><refSegment>DMD_exonRegion37</refSegment><useForTx>true</useForTx><removeable>true</removeable><color>-26368</color></ROI><ROI><name>DMD_Target_intron_80</name><interval><locOnParent>449</locOnParent><intervalLength>15</intervalLength></interval><startOnRef>1</startOnRef><refSegment>DMD_exonRegion37</refSegment><useForTx>false</useForTx><removeable>true</removeable><color>-3368704</color></ROI><ROI><name>NM_000109_intron_74</name><interval><locOnParent>449</locOnParent><intervalLength>15</intervalLength></interval><startOnRef>1</startOnRef><refSegment>DMD_exonRegion37</refSegment><useForTx>false</useForTx><removeable>true</removeable><color>-3368704</color></ROI><ROI><name>NM_004006_intron_74</name><interval><locOnParent>449</locOnParent><intervalLength>15</intervalLength></interval><startOnRef>1</startOnRef><refSegment>DMD_exonRegion37</refSegment><useForTx>false</useForTx><removeable>true</removeable><color>-3368704</color></ROI><ROI><name>NM_004007_intron_72</name><interval><locOnParent>449</locOnParent><intervalLength>15</intervalLength></interval><startOnRef>1</startOnRef><refSegment>DMD_exonRegion37</refSegment><useForTx>false</useForTx><removeable>true</removeable><color>-3368704</color></ROI><ROI><name>NM_004009_intron_74</name><interval><locOnParent>449</locOnParent><intervalLength>15</intervalLength></interval><startOnRef>1</startOnRef><refSegment>DMD_exonRegion37</refSegment><useForTx>false</useForTx><removeable>true</removeable><color>-3368704</color></ROI><ROI><name>NM_004010_intron_74</name><interval><locOnParent>449</locOnParent><intervalLength>15</intervalLength></interval><startOnRef>1</startOnRef><refSegment>DMD_exonRegion37</refSegment><useForTx>false</useForTx><removeable>true</removeable><color>-3368704</color></ROI><ROI><name>NM_004011_intron_18</name><interval><locOnParent>449</locOnParent><intervalLength>15</intervalLength></interval><startOnRef>1</startOnRef><refSegment>DMD_exonRegion37</refSegment><useForTx>false</useForTx><removeable>true</removeable><color>-3368704</color></ROI><ROI><name>NM_004012_intron_18</name><interval><locOnParent>449</locOnParent><intervalLength>15</intervalLength></interval><startOnRef>1</startOnRef><refSegment>DMD_exonRegion37</refSegment><useForTx>false</useForTx><removeable>true</removeable><color>-3368704</color></ROI><ROI><name>hCT2256940_intron_74</name><interval><locOnParent>449</locOnParent><intervalLength>15</intervalLength></interval><startOnRef>1</startOnRef><refSegment>DMD_exonRegion37</refSegment><useForTx>false</useForTx><removeable>true</removeable><color>-3368704</color></ROI><ROI><name>DMD_exonRegion38</name><interval><locOnParent>0</locOnParent><intervalLength>484</intervalLength></interval><startOnRef>991920</startOnRef><refSegment>DMD_exonRegion38</refSegment><useForTx>false</useForTx><removeable>false</removeable><color>-6711040</color></ROI><ROI><name>DMD_Target_intron_81</name><interval><locOnParent>146</locOnParent><intervalLength>15</intervalLength></interval><startOnRef>1</startOnRef><refSegment>DMD_exonRegion38</refSegment><useForTx>false</useForTx><removeable>true</removeable><color>-3368704</color></ROI><ROI><name>NM_000109_intron_75</name><interval><locOnParent>146</locOnParent><intervalLength>15</intervalLength></interval><startOnRef>1</startOnRef><refSegment>DMD_exonRegion38</refSegment><useForTx>false</useForTx><removeable>true</removeable><color>-3368704</color></ROI><ROI><name>NM_004006_intron_75</name><interval><locOnParent>146</locOnParent><intervalLength>15</intervalLength></interval><startOnRef>1</startOnRef><refSegment>DMD_exonRegion38</refSegment><useForTx>false</useForTx><removeable>true</removeable><color>-3368704</color></ROI><ROI><name>NM_004007_intron_73</name><interval><locOnParent>146</locOnParent><intervalLength>15</intervalLength></interval><startOnRef>1</startOnRef><refSegment>DMD_exonRegion38</refSegment><useForTx>false</useForTx><removeable>true</removeable><color>-3368704</color></ROI><ROI><name>NM_004009_intron_75</name><interval><locOnParent>146</locOnParent><intervalLength>15</intervalLength></interval><startOnRef>1</startOnRef><refSegment>DMD_exonRegion38</refSegment><useForTx>false</useForTx><removeable>true</removeable><color>-3368704</color></ROI><ROI><name>NM_004010_intron_75</name><interval><locOnParent>146</locOnParent><intervalLength>15</intervalLength></interval><startOnRef>1</startOnRef><refSegment>DMD_exonRegion38</refSegment><useForTx>false</useForTx><removeable>true</removeable><color>-3368704</color></ROI><ROI><name>NM_004011_intron_19</name><interval><locOnParent>146</locOnParent><intervalLength>15</intervalLength></interval><startOnRef>1</startOnRef><refSegment>DMD_exonRegion38</refSegment><useForTx>false</useForTx><removeable>true</removeable><color>-3368704</color></ROI><ROI><name>NM_004012_intron_19</name><interval><locOnParent>146</locOnParent><intervalLength>15</intervalLength></interval><startOnRef>1</startOnRef><refSegment>DMD_exonRegion38</refSegment><useForTx>false</useForTx><removeable>true</removeable><color>-3368704</color></ROI><ROI><name>hCT2256940_intron_75</name><interval><locOnParent>146</locOnParent><intervalLength>15</intervalLength></interval><startOnRef>1</startOnRef><refSegment>DMD_exonRegion38</refSegment><useForTx>false</useForTx><removeable>true</removeable><color>-3368704</color></ROI><ROI><name>DMD_Target_exon_41</name><interval><locOnParent>161</locOnParent><intervalLength>123</intervalLength></interval><startOnRef>1</startOnRef><refSegment>DMD_exonRegion38</refSegment><useForTx>false</useForTx><removeable>true</removeable><color>-26368</color></ROI><ROI><name>NM_000109_exon_38</name><interval><locOnParent>161</locOnParent><intervalLength>123</intervalLength></interval><startOnRef>1</startOnRef><refSegment>DMD_exonRegion38</refSegment><useForTx>true</useForTx><removeable>true</removeable><color>-26368</color></ROI><ROI><name>NM_004006_exon_38</name><interval><locOnParent>161</locOnParent><intervalLength>123</intervalLength></interval><startOnRef>1</startOnRef><refSegment>DMD_exonRegion38</refSegment><useForTx>true</useForTx><removeable>true</removeable><color>-26368</color></ROI><ROI><name>NM_004007_exon_33</name><interval><locOnParent>161</locOnParent><intervalLength>123</intervalLength></interval><startOnRef>1</startOnRef><refSegment>DMD_exonRegion38</refSegment><useForTx>true</useForTx><removeable>true</removeable><color>-26368</color></ROI><ROI><name>NM_004009_exon_38</name><interval><locOnParent>161</locOnParent><intervalLength>123</intervalLength></interval><startOnRef>1</startOnRef><refSegment>DMD_exonRegion38</refSegment><useForTx>true</useForTx><removeable>true</removeable><color>-26368</color></ROI><ROI><name>NM_004010_exon_33</name><interval><locOnParent>161</locOnParent><intervalLength>123</intervalLength></interval><startOnRef>1</startOnRef><refSegment>DMD_exonRegion38</refSegment><useForTx>true</useForTx><removeable>true</removeable><color>-26368</color></ROI><ROI><name>NM_004011_exon_10</name><interval><locOnParent>161</locOnParent><intervalLength>123</intervalLength></interval><startOnRef>1</startOnRef><refSegment>DMD_exonRegion38</refSegment><useForTx>true</useForTx><removeable>true</removeable><color>-26368</color></ROI><ROI><name>NM_004012_exon_10</name><interval><locOnParent>161</locOnParent><intervalLength>123</intervalLength></interval><startOnRef>1</startOnRef><refSegment>DMD_exonRegion38</refSegment><useForTx>true</useForTx><removeable>true</removeable><color>-26368</color></ROI><ROI><name>hCT2256940_exon_38</name><interval><locOnParent>161</locOnParent><intervalLength>123</intervalLength></interval><startOnRef>1</startOnRef><refSegment>DMD_exonRegion38</refSegment><useForTx>true</useForTx><removeable>true</removeable><color>-26368</color></ROI><ROI><name>DMD_Target_intron_82</name><interval><locOnParent>284</locOnParent><intervalLength>15</intervalLength></interval><startOnRef>1</startOnRef><refSegment>DMD_exonRegion38</refSegment><useForTx>false</useForTx><removeable>true</removeable><color>-3368704</color></ROI><ROI><name>NM_000109_intron_76</name><interval><locOnParent>284</locOnParent><intervalLength>15</intervalLength></interval><startOnRef>1</startOnRef><refSegment>DMD_exonRegion38</refSegment><useForTx>false</useForTx><removeable>true</removeable><color>-3368704</color></ROI><ROI><name>NM_004006_intron_76</name><interval><locOnParent>284</locOnParent><intervalLength>15</intervalLength></interval><startOnRef>1</startOnRef><refSegment>DMD_exonRegion38</refSegment><useForTx>false</useForTx><removeable>true</removeable><color>-3368704</color></ROI><ROI><name>NM_004007_intron_74</name><interval><locOnParent>284</locOnParent><intervalLength>15</intervalLength></interval><startOnRef>1</startOnRef><refSegment>DMD_exonRegion38</refSegment><useForTx>false</useForTx><removeable>true</removeable><color>-3368704</color></ROI><ROI><name>NM_004009_intron_76</name><interval><locOnParent>284</locOnParent><intervalLength>15</intervalLength></interval><startOnRef>1</startOnRef><refSegment>DMD_exonRegion38</refSegment><useForTx>false</useForTx><removeable>true</removeable><color>-3368704</color></ROI><ROI><name>NM_004010_intron_76</name><interval><locOnParent>284</locOnParent><intervalLength>15</intervalLength></interval><startOnRef>1</startOnRef><refSegment>DMD_exonRegion38</refSegment><useForTx>false</useForTx><removeable>true</removeable><color>-3368704</color></ROI><ROI><name>NM_004011_intron_20</name><interval><locOnParent>284</locOnParent><intervalLength>15</intervalLength></interval><startOnRef>1</startOnRef><refSegment>DMD_exonRegion38</refSegment><useForTx>false</useForTx><removeable>true</removeable><color>-3368704</color></ROI><ROI><name>NM_004012_intron_20</name><interval><locOnParent>284</locOnParent><intervalLength>15</intervalLength></interval><startOnRef>1</startOnRef><refSegment>DMD_exonRegion38</refSegment><useForTx>false</useForTx><removeable>true</removeable><color>-3368704</color></ROI><ROI><name>hCT2256940_intron_76</name><interval><locOnParent>284</locOnParent><intervalLength>15</intervalLength></interval><startOnRef>1</startOnRef><refSegment>DMD_exonRegion38</refSegment><useForTx>false</useForTx><removeable>true</removeable><color>-3368704</color></ROI><ROI><name>DMD_exonRegion39</name><interval><locOnParent>0</locOnParent><intervalLength>516</intervalLength></interval><startOnRef>994464</startOnRef><refSegment>DMD_exonRegion39</refSegment><useForTx>false</useForTx><removeable>false</removeable><color>-6711040</color></ROI><ROI><name>DMD_Target_intron_83</name><interval><locOnParent>50</locOnParent><intervalLength>15</intervalLength></interval><startOnRef>1</startOnRef><refSegment>DMD_exonRegion39</refSegment><useForTx>false</useForTx><removeable>true</removeable><color>-3368704</color></ROI><ROI><name>NM_000109_intron_77</name><interval><locOnParent>50</locOnParent><intervalLength>15</intervalLength></interval><startOnRef>1</startOnRef><refSegment>DMD_exonRegion39</refSegment><useForTx>false</useForTx><removeable>true</removeable><color>-3368704</color></ROI><ROI><name>NM_004006_intron_77</name><interval><locOnParent>50</locOnParent><intervalLength>15</intervalLength></interval><startOnRef>1</startOnRef><refSegment>DMD_exonRegion39</refSegment><useForTx>false</useForTx><removeable>true</removeable><color>-3368704</color></ROI><ROI><name>NM_004007_intron_75</name><interval><locOnParent>50</locOnParent><intervalLength>15</intervalLength></interval><startOnRef>1</startOnRef><refSegment>DMD_exonRegion39</refSegment><useForTx>false</useForTx><removeable>true</removeable><color>-3368704</color></ROI><ROI><name>NM_004009_intron_77</name><interval><locOnParent>50</locOnParent><intervalLength>15</intervalLength></interval><startOnRef>1</startOnRef><refSegment>DMD_exonRegion39</refSegment><useForTx>false</useForTx><removeable>true</removeable><color>-3368704</color></ROI><ROI><name>NM_004010_intron_77</name><interval><locOnParent>50</locOnParent><intervalLength>15</intervalLength></interval><startOnRef>1</startOnRef><refSegment>DMD_exonRegion39</refSegment><useForTx>false</useForTx><removeable>true</removeable><color>-3368704</color></ROI><ROI><name>NM_004011_intron_21</name><interval><locOnParent>50</locOnParent><intervalLength>15</intervalLength></interval><startOnRef>1</startOnRef><refSegment>DMD_exonRegion39</refSegment><useForTx>false</useForTx><removeable>true</removeable><color>-3368704</color></ROI><ROI><name>NM_004012_intron_21</name><interval><locOnParent>50</locOnParent><intervalLength>15</intervalLength></interval><startOnRef>1</startOnRef><refSegment>DMD_exonRegion39</refSegment><useForTx>false</useForTx><removeable>true</removeable><color>-3368704</color></ROI><ROI><name>hCT2256940_intron_77</name><interval><locOnParent>50</locOnParent><intervalLength>15</intervalLength></interval><startOnRef>1</startOnRef><refSegment>DMD_exonRegion39</refSegment><useForTx>false</useForTx><removeable>true</removeable><color>-3368704</color></ROI><ROI><name>DMD_Target_exon_42</name><interval><locOnParent>65</locOnParent><intervalLength>138</intervalLength></interval><startOnRef>1</startOnRef><refSegment>DMD_exonRegion39</refSegment><useForTx>false</useForTx><removeable>true</removeable><color>-26368</color></ROI><ROI><name>NM_000109_exon_39</name><interval><locOnParent>65</locOnParent><intervalLength>138</intervalLength></interval><startOnRef>1</startOnRef><refSegment>DMD_exonRegion39</refSegment><useForTx>true</useForTx><removeable>true</removeable><color>-26368</color></ROI><ROI><name>NM_004006_exon_39</name><interval><locOnParent>65</locOnParent><intervalLength>138</intervalLength></interval><startOnRef>1</startOnRef><refSegment>DMD_exonRegion39</refSegment><useForTx>true</useForTx><removeable>true</removeable><color>-26368</color></ROI><ROI><name>NM_004007_exon_34</name><interval><locOnParent>65</locOnParent><intervalLength>138</intervalLength></interval><startOnRef>1</startOnRef><refSegment>DMD_exonRegion39</refSegment><useForTx>true</useForTx><removeable>true</removeable><color>-26368</color></ROI><ROI><name>NM_004009_exon_39</name><interval><locOnParent>65</locOnParent><intervalLength>138</intervalLength></interval><startOnRef>1</startOnRef><refSegment>DMD_exonRegion39</refSegment><useForTx>true</useForTx><removeable>true</removeable><color>-26368</color></ROI><ROI><name>NM_004010_exon_34</name><interval><locOnParent>65</locOnParent><intervalLength>138</intervalLength></interval><startOnRef>1</startOnRef><refSegment>DMD_exonRegion39</refSegment><useForTx>true</useForTx><removeable>true</removeable><color>-26368</color></ROI><ROI><name>NM_004011_exon_11</name><interval><locOnParent>65</locOnParent><intervalLength>138</intervalLength></interval><startOnRef>1</startOnRef><refSegment>DMD_exonRegion39</refSegment><useForTx>true</useForTx><removeable>true</removeable><color>-26368</color></ROI><ROI><name>NM_004012_exon_11</name><interval><locOnParent>65</locOnParent><intervalLength>138</intervalLength></interval><startOnRef>1</startOnRef><refSegment>DMD_exonRegion39</refSegment><useForTx>true</useForTx><removeable>true</removeable><color>-26368</color></ROI><ROI><name>hCT2256940_exon_39</name><interval><locOnParent>65</locOnParent><intervalLength>138</intervalLength></interval><startOnRef>1</startOnRef><refSegment>DMD_exonRegion39</refSegment><useForTx>true</useForTx><removeable>true</removeable><color>-26368</color></ROI><ROI><name>DMD_Target_intron_84</name><interval><locOnParent>203</locOnParent><intervalLength>15</intervalLength></interval><startOnRef>1</startOnRef><refSegment>DMD_exonRegion39</refSegment><useForTx>false</useForTx><removeable>true</removeable><color>-3368704</color></ROI><ROI><name>NM_000109_intron_78</name><interval><locOnParent>203</locOnParent><intervalLength>15</intervalLength></interval><startOnRef>1</startOnRef><refSegment>DMD_exonRegion39</refSegment><useForTx>false</useForTx><removeable>true</removeable><color>-3368704</color></ROI><ROI><name>NM_004006_intron_78</name><interval><locOnParent>203</locOnParent><intervalLength>15</intervalLength></interval><startOnRef>1</startOnRef><refSegment>DMD_exonRegion39</refSegment><useForTx>false</useForTx><removeable>true</removeable><color>-3368704</color></ROI><ROI><name>NM_004007_intron_76</name><interval><locOnParent>203</locOnParent><intervalLength>15</intervalLength></interval><startOnRef>1</startOnRef><refSegment>DMD_exonRegion39</refSegment><useForTx>false</useForTx><removeable>true</removeable><color>-3368704</color></ROI><ROI><name>NM_004009_intron_78</name><interval><locOnParent>203</locOnParent><intervalLength>15</intervalLength></interval><startOnRef>1</startOnRef><refSegment>DMD_exonRegion39</refSegment><useForTx>false</useForTx><removeable>true</removeable><color>-3368704</color></ROI><ROI><name>NM_004010_intron_78</name><interval><locOnParent>203</locOnParent><intervalLength>15</intervalLength></interval><startOnRef>1</startOnRef><refSegment>DMD_exonRegion39</refSegment><useForTx>false</useForTx><removeable>true</removeable><color>-3368704</color></ROI><ROI><name>NM_004011_intron_22</name><interval><locOnParent>203</locOnParent><intervalLength>15</intervalLength></interval><startOnRef>1</startOnRef><refSegment>DMD_exonRegion39</refSegment><useForTx>false</useForTx><removeable>true</removeable><color>-3368704</color></ROI><ROI><name>NM_004012_intron_22</name><interval><locOnParent>203</locOnParent><intervalLength>15</intervalLength></interval><startOnRef>1</startOnRef><refSegment>DMD_exonRegion39</refSegment><useForTx>false</useForTx><removeable>true</removeable><color>-3368704</color></ROI><ROI><name>hCT2256940_intron_78</name><interval><locOnParent>203</locOnParent><intervalLength>15</intervalLength></interval><startOnRef>1</startOnRef><refSegment>DMD_exonRegion39</refSegment><useForTx>false</useForTx><removeable>true</removeable><color>-3368704</color></ROI><ROI><name>DMD_exonRegion40</name><interval><locOnParent>0</locOnParent><intervalLength>414</intervalLength></interval><startOnRef>997160</startOnRef><refSegment>DMD_exonRegion40</refSegment><useForTx>false</useForTx><removeable>false</removeable><color>-6711040</color></ROI><ROI><name>DMD_Target_intron_85</name><interval><locOnParent>148</locOnParent><intervalLength>15</intervalLength></interval><startOnRef>1</startOnRef><refSegment>DMD_exonRegion40</refSegment><useForTx>false</useForTx><removeable>true</removeable><color>-3368704</color></ROI><ROI><name>NM_000109_intron_79</name><interval><locOnParent>148</locOnParent><intervalLength>15</intervalLength></interval><startOnRef>1</startOnRef><refSegment>DMD_exonRegion40</refSegment><useForTx>false</useForTx><removeable>true</removeable><color>-3368704</color></ROI><ROI><name>NM_004006_intron_79</name><interval><locOnParent>148</locOnParent><intervalLength>15</intervalLength></interval><startOnRef>1</startOnRef><refSegment>DMD_exonRegion40</refSegment><useForTx>false</useForTx><removeable>true</removeable><color>-3368704</color></ROI><ROI><name>NM_004007_intron_77</name><interval><locOnParent>148</locOnParent><intervalLength>15</intervalLength></interval><startOnRef>1</startOnRef><refSegment>DMD_exonRegion40</refSegment><useForTx>false</useForTx><removeable>true</removeable><color>-3368704</color></ROI><ROI><name>NM_004009_intron_79</name><interval><locOnParent>148</locOnParent><intervalLength>15</intervalLength></interval><startOnRef>1</startOnRef><refSegment>DMD_exonRegion40</refSegment><useForTx>false</useForTx><removeable>true</removeable><color>-3368704</color></ROI><ROI><name>NM_004010_intron_79</name><interval><locOnParent>148</locOnParent><intervalLength>15</intervalLength></interval><startOnRef>1</startOnRef><refSegment>DMD_exonRegion40</refSegment><useForTx>false</useForTx><removeable>true</removeable><color>-3368704</color></ROI><ROI><name>NM_004011_intron_23</name><interval><locOnParent>148</locOnParent><intervalLength>15</intervalLength></interval><startOnRef>1</startOnRef><refSegment>DMD_exonRegion40</refSegment><useForTx>false</useForTx><removeable>true</removeable><color>-3368704</color></ROI><ROI><name>NM_004012_intron_23</name><interval><locOnParent>148</locOnParent><intervalLength>15</intervalLength></interval><startOnRef>1</startOnRef><refSegment>DMD_exonRegion40</refSegment><useForTx>false</useForTx><removeable>true</removeable><color>-3368704</color></ROI><ROI><name>hCT2256940_intron_79</name><interval><locOnParent>148</locOnParent><intervalLength>15</intervalLength></interval><startOnRef>1</startOnRef><refSegment>DMD_exonRegion40</refSegment><useForTx>false</useForTx><removeable>true</removeable><color>-3368704</color></ROI><ROI><name>DMD_Target_exon_43</name><interval><locOnParent>163</locOnParent><intervalLength>153</intervalLength></interval><startOnRef>1</startOnRef><refSegment>DMD_exonRegion40</refSegment><useForTx>false</useForTx><removeable>true</removeable><color>-26368</color></ROI><ROI><name>NM_000109_exon_40</name><interval><locOnParent>163</locOnParent><intervalLength>153</intervalLength></interval><startOnRef>1</startOnRef><refSegment>DMD_exonRegion40</refSegment><useForTx>true</useForTx><removeable>true</removeable><color>-26368</color></ROI><ROI><name>NM_004006_exon_40</name><interval><locOnParent>163</locOnParent><intervalLength>153</intervalLength></interval><startOnRef>1</startOnRef><refSegment>DMD_exonRegion40</refSegment><useForTx>true</useForTx><removeable>true</removeable><color>-26368</color></ROI><ROI><name>NM_004007_exon_35</name><interval><locOnParent>163</locOnParent><intervalLength>153</intervalLength></interval><startOnRef>1</startOnRef><refSegment>DMD_exonRegion40</refSegment><useForTx>true</useForTx><removeable>true</removeable><color>-26368</color></ROI><ROI><name>NM_004009_exon_40</name><interval><locOnParent>163</locOnParent><intervalLength>153</intervalLength></interval><startOnRef>1</startOnRef><refSegment>DMD_exonRegion40</refSegment><useForTx>true</useForTx><removeable>true</removeable><color>-26368</color></ROI><ROI><name>NM_004010_exon_35</name><interval><locOnParent>163</locOnParent><intervalLength>153</intervalLength></interval><startOnRef>1</startOnRef><refSegment>DMD_exonRegion40</refSegment><useForTx>true</useForTx><removeable>true</removeable><color>-26368</color></ROI><ROI><name>NM_004011_exon_12</name><interval><locOnParent>163</locOnParent><intervalLength>153</intervalLength></interval><startOnRef>1</startOnRef><refSegment>DMD_exonRegion40</refSegment><useForTx>true</useForTx><removeable>true</removeable><color>-26368</color></ROI><ROI><name>NM_004012_exon_12</name><interval><locOnParent>163</locOnParent><intervalLength>153</intervalLength></interval><startOnRef>1</startOnRef><refSegment>DMD_exonRegion40</refSegment><useForTx>true</useForTx><removeable>true</removeable><color>-26368</color></ROI><ROI><name>hCT2256940_exon_40</name><interval><locOnParent>163</locOnParent><intervalLength>153</intervalLength></interval><startOnRef>1</startOnRef><refSegment>DMD_exonRegion40</refSegment><useForTx>true</useForTx><removeable>true</removeable><color>-26368</color></ROI><ROI><name>DMD_Target_intron_86</name><interval><locOnParent>316</locOnParent><intervalLength>15</intervalLength></interval><startOnRef>1</startOnRef><refSegment>DMD_exonRegion40</refSegment><useForTx>false</useForTx><removeable>true</removeable><color>-3368704</color></ROI><ROI><name>NM_000109_intron_80</name><interval><locOnParent>316</locOnParent><intervalLength>15</intervalLength></interval><startOnRef>1</startOnRef><refSegment>DMD_exonRegion40</refSegment><useForTx>false</useForTx><removeable>true</removeable><color>-3368704</color></ROI><ROI><name>NM_004006_intron_80</name><interval><locOnParent>316</locOnParent><intervalLength>15</intervalLength></interval><startOnRef>1</startOnRef><refSegment>DMD_exonRegion40</refSegment><useForTx>false</useForTx><removeable>true</removeable><color>-3368704</color></ROI><ROI><name>NM_004007_intron_78</name><interval><locOnParent>316</locOnParent><intervalLength>15</intervalLength></interval><startOnRef>1</startOnRef><refSegment>DMD_exonRegion40</refSegment><useForTx>false</useForTx><removeable>true</removeable><color>-3368704</color></ROI><ROI><name>NM_004009_intron_80</name><interval><locOnParent>316</locOnParent><intervalLength>15</intervalLength></interval><startOnRef>1</startOnRef><refSegment>DMD_exonRegion40</refSegment><useForTx>false</useForTx><removeable>true</removeable><color>-3368704</color></ROI><ROI><name>NM_004010_intron_80</name><interval><locOnParent>316</locOnParent><intervalLength>15</intervalLength></interval><startOnRef>1</startOnRef><refSegment>DMD_exonRegion40</refSegment><useForTx>false</useForTx><removeable>true</removeable><color>-3368704</color></ROI><ROI><name>NM_004011_intron_24</name><interval><locOnParent>316</locOnParent><intervalLength>15</intervalLength></interval><startOnRef>1</startOnRef><refSegment>DMD_exonRegion40</refSegment><useForTx>false</useForTx><removeable>true</removeable><color>-3368704</color></ROI><ROI><name>NM_004012_intron_24</name><interval><locOnParent>316</locOnParent><intervalLength>15</intervalLength></interval><startOnRef>1</startOnRef><refSegment>DMD_exonRegion40</refSegment><useForTx>false</useForTx><removeable>true</removeable><color>-3368704</color></ROI><ROI><name>hCT2256940_intron_80</name><interval><locOnParent>316</locOnParent><intervalLength>15</intervalLength></interval><startOnRef>1</startOnRef><refSegment>DMD_exonRegion40</refSegment><useForTx>false</useForTx><removeable>true</removeable><color>-3368704</color></ROI><ROI><name>DMD_exonRegion41</name><interval><locOnParent>0</locOnParent><intervalLength>462</intervalLength></interval><startOnRef>998181</startOnRef><refSegment>DMD_exonRegion41</refSegment><useForTx>false</useForTx><removeable>false</removeable><color>-6711040</color></ROI><ROI><name>DMD_Target_intron_87</name><interval><locOnParent>131</locOnParent><intervalLength>15</intervalLength></interval><startOnRef>1</startOnRef><refSegment>DMD_exonRegion41</refSegment><useForTx>false</useForTx><removeable>true</removeable><color>-3368704</color></ROI><ROI><name>NM_000109_intron_81</name><interval><locOnParent>131</locOnParent><intervalLength>15</intervalLength></interval><startOnRef>1</startOnRef><refSegment>DMD_exonRegion41</refSegment><useForTx>false</useForTx><removeable>true</removeable><color>-3368704</color></ROI><ROI><name>NM_004006_intron_81</name><interval><locOnParent>131</locOnParent><intervalLength>15</intervalLength></interval><startOnRef>1</startOnRef><refSegment>DMD_exonRegion41</refSegment><useForTx>false</useForTx><removeable>true</removeable><color>-3368704</color></ROI><ROI><name>NM_004007_intron_79</name><interval><locOnParent>131</locOnParent><intervalLength>15</intervalLength></interval><startOnRef>1</startOnRef><refSegment>DMD_exonRegion41</refSegment><useForTx>false</useForTx><removeable>true</removeable><color>-3368704</color></ROI><ROI><name>NM_004009_intron_81</name><interval><locOnParent>131</locOnParent><intervalLength>15</intervalLength></interval><startOnRef>1</startOnRef><refSegment>DMD_exonRegion41</refSegment><useForTx>false</useForTx><removeable>true</removeable><color>-3368704</color></ROI><ROI><name>NM_004010_intron_81</name><interval><locOnParent>131</locOnParent><intervalLength>15</intervalLength></interval><startOnRef>1</startOnRef><refSegment>DMD_exonRegion41</refSegment><useForTx>false</useForTx><removeable>true</removeable><color>-3368704</color></ROI><ROI><name>NM_004011_intron_25</name><interval><locOnParent>131</locOnParent><intervalLength>15</intervalLength></interval><startOnRef>1</startOnRef><refSegment>DMD_exonRegion41</refSegment><useForTx>false</useForTx><removeable>true</removeable><color>-3368704</color></ROI><ROI><name>NM_004012_intron_25</name><interval><locOnParent>131</locOnParent><intervalLength>15</intervalLength></interval><startOnRef>1</startOnRef><refSegment>DMD_exonRegion41</refSegment><useForTx>false</useForTx><removeable>true</removeable><color>-3368704</color></ROI><ROI><name>hCT2256940_intron_81</name><interval><locOnParent>131</locOnParent><intervalLength>15</intervalLength></interval><startOnRef>1</startOnRef><refSegment>DMD_exonRegion41</refSegment><useForTx>false</useForTx><removeable>true</removeable><color>-3368704</color></ROI><ROI><name>DMD_Target_exon_44</name><interval><locOnParent>146</locOnParent><intervalLength>183</intervalLength></interval><startOnRef>1</startOnRef><refSegment>DMD_exonRegion41</refSegment><useForTx>false</useForTx><removeable>true</removeable><color>-26368</color></ROI><ROI><name>NM_000109_exon_41</name><interval><locOnParent>146</locOnParent><intervalLength>183</intervalLength></interval><startOnRef>1</startOnRef><refSegment>DMD_exonRegion41</refSegment><useForTx>true</useForTx><removeable>true</removeable><color>-26368</color></ROI><ROI><name>NM_004006_exon_41</name><interval><locOnParent>146</locOnParent><intervalLength>183</intervalLength></interval><startOnRef>1</startOnRef><refSegment>DMD_exonRegion41</refSegment><useForTx>true</useForTx><removeable>true</removeable><color>-26368</color></ROI><ROI><name>NM_004007_exon_36</name><interval><locOnParent>146</locOnParent><intervalLength>183</intervalLength></interval><startOnRef>1</startOnRef><refSegment>DMD_exonRegion41</refSegment><useForTx>true</useForTx><removeable>true</removeable><color>-26368</color></ROI><ROI><name>NM_004009_exon_41</name><interval><locOnParent>146</locOnParent><intervalLength>183</intervalLength></interval><startOnRef>1</startOnRef><refSegment>DMD_exonRegion41</refSegment><useForTx>true</useForTx><removeable>true</removeable><color>-26368</color></ROI><ROI><name>NM_004010_exon_36</name><interval><locOnParent>146</locOnParent><intervalLength>183</intervalLength></interval><startOnRef>1</startOnRef><refSegment>DMD_exonRegion41</refSegment><useForTx>true</useForTx><removeable>true</removeable><color>-26368</color></ROI><ROI><name>NM_004011_exon_13</name><interval><locOnParent>146</locOnParent><intervalLength>183</intervalLength></interval><startOnRef>1</startOnRef><refSegment>DMD_exonRegion41</refSegment><useForTx>true</useForTx><removeable>true</removeable><color>-26368</color></ROI><ROI><name>NM_004012_exon_13</name><interval><locOnParent>146</locOnParent><intervalLength>183</intervalLength></interval><startOnRef>1</startOnRef><refSegment>DMD_exonRegion41</refSegment><useForTx>true</useForTx><removeable>true</removeable><color>-26368</color></ROI><ROI><name>hCT2256940_exon_41</name><interval><locOnParent>146</locOnParent><intervalLength>183</intervalLength></interval><startOnRef>1</startOnRef><refSegment>DMD_exonRegion41</refSegment><useForTx>true</useForTx><removeable>true</removeable><color>-26368</color></ROI><ROI><name>DMD_Target_intron_88</name><interval><locOnParent>329</locOnParent><intervalLength>15</intervalLength></interval><startOnRef>1</startOnRef><refSegment>DMD_exonRegion41</refSegment><useForTx>false</useForTx><removeable>true</removeable><color>-3368704</color></ROI><ROI><name>NM_000109_intron_82</name><interval><locOnParent>329</locOnParent><intervalLength>15</intervalLength></interval><startOnRef>1</startOnRef><refSegment>DMD_exonRegion41</refSegment><useForTx>false</useForTx><removeable>true</removeable><color>-3368704</color></ROI><ROI><name>NM_004006_intron_82</name><interval><locOnParent>329</locOnParent><intervalLength>15</intervalLength></interval><startOnRef>1</startOnRef><refSegment>DMD_exonRegion41</refSegment><useForTx>false</useForTx><removeable>true</removeable><color>-3368704</color></ROI><ROI><name>NM_004007_intron_80</name><interval><locOnParent>329</locOnParent><intervalLength>15</intervalLength></interval><startOnRef>1</startOnRef><refSegment>DMD_exonRegion41</refSegment><useForTx>false</useForTx><removeable>true</removeable><color>-3368704</color></ROI><ROI><name>NM_004009_intron_82</name><interval><locOnParent>329</locOnParent><intervalLength>15</intervalLength></interval><startOnRef>1</startOnRef><refSegment>DMD_exonRegion41</refSegment><useForTx>false</useForTx><removeable>true</removeable><color>-3368704</color></ROI><ROI><name>NM_004010_intron_82</name><interval><locOnParent>329</locOnParent><intervalLength>15</intervalLength></interval><startOnRef>1</startOnRef><refSegment>DMD_exonRegion41</refSegment><useForTx>false</useForTx><removeable>true</removeable><color>-3368704</color></ROI><ROI><name>NM_004011_intron_26</name><interval><locOnParent>329</locOnParent><intervalLength>15</intervalLength></interval><startOnRef>1</startOnRef><refSegment>DMD_exonRegion41</refSegment><useForTx>false</useForTx><removeable>true</removeable><color>-3368704</color></ROI><ROI><name>NM_004012_intron_26</name><interval><locOnParent>329</locOnParent><intervalLength>15</intervalLength></interval><startOnRef>1</startOnRef><refSegment>DMD_exonRegion41</refSegment><useForTx>false</useForTx><removeable>true</removeable><color>-3368704</color></ROI><ROI><name>hCT2256940_intron_82</name><interval><locOnParent>329</locOnParent><intervalLength>15</intervalLength></interval><startOnRef>1</startOnRef><refSegment>DMD_exonRegion41</refSegment><useForTx>false</useForTx><removeable>true</removeable><color>-3368704</color></ROI><ROI><name>DMD_exonRegion42</name><interval><locOnParent>0</locOnParent><intervalLength>420</intervalLength></interval><startOnRef>1030246</startOnRef><refSegment>DMD_exonRegion42</refSegment><useForTx>false</useForTx><removeable>false</removeable><color>-6711040</color></ROI><ROI><name>DMD_Target_intron_89</name><interval><locOnParent>72</locOnParent><intervalLength>15</intervalLength></interval><startOnRef>1</startOnRef><refSegment>DMD_exonRegion42</refSegment><useForTx>false</useForTx><removeable>true</removeable><color>-3368704</color></ROI><ROI><name>NM_000109_intron_83</name><interval><locOnParent>72</locOnParent><intervalLength>15</intervalLength></interval><startOnRef>1</startOnRef><refSegment>DMD_exonRegion42</refSegment><useForTx>false</useForTx><removeable>true</removeable><color>-3368704</color></ROI><ROI><name>NM_004006_intron_83</name><interval><locOnParent>72</locOnParent><intervalLength>15</intervalLength></interval><startOnRef>1</startOnRef><refSegment>DMD_exonRegion42</refSegment><useForTx>false</useForTx><removeable>true</removeable><color>-3368704</color></ROI><ROI><name>NM_004007_intron_81</name><interval><locOnParent>72</locOnParent><intervalLength>15</intervalLength></interval><startOnRef>1</startOnRef><refSegment>DMD_exonRegion42</refSegment><useForTx>false</useForTx><removeable>true</removeable><color>-3368704</color></ROI><ROI><name>NM_004009_intron_83</name><interval><locOnParent>72</locOnParent><intervalLength>15</intervalLength></interval><startOnRef>1</startOnRef><refSegment>DMD_exonRegion42</refSegment><useForTx>false</useForTx><removeable>true</removeable><color>-3368704</color></ROI><ROI><name>NM_004010_intron_83</name><interval><locOnParent>72</locOnParent><intervalLength>15</intervalLength></interval><startOnRef>1</startOnRef><refSegment>DMD_exonRegion42</refSegment><useForTx>false</useForTx><removeable>true</removeable><color>-3368704</color></ROI><ROI><name>NM_004011_intron_27</name><interval><locOnParent>72</locOnParent><intervalLength>15</intervalLength></interval><startOnRef>1</startOnRef><refSegment>DMD_exonRegion42</refSegment><useForTx>false</useForTx><removeable>true</removeable><color>-3368704</color></ROI><ROI><name>NM_004012_intron_27</name><interval><locOnParent>72</locOnParent><intervalLength>15</intervalLength></interval><startOnRef>1</startOnRef><refSegment>DMD_exonRegion42</refSegment><useForTx>false</useForTx><removeable>true</removeable><color>-3368704</color></ROI><ROI><name>hCT2256940_intron_83</name><interval><locOnParent>72</locOnParent><intervalLength>15</intervalLength></interval><startOnRef>1</startOnRef><refSegment>DMD_exonRegion42</refSegment><useForTx>false</useForTx><removeable>true</removeable><color>-3368704</color></ROI><ROI><name>DMD_Target_exon_45</name><interval><locOnParent>87</locOnParent><intervalLength>195</intervalLength></interval><startOnRef>1</startOnRef><refSegment>DMD_exonRegion42</refSegment><useForTx>false</useForTx><removeable>true</removeable><color>-26368</color></ROI><ROI><name>NM_000109_exon_42</name><interval><locOnParent>87</locOnParent><intervalLength>195</intervalLength></interval><startOnRef>1</startOnRef><refSegment>DMD_exonRegion42</refSegment><useForTx>true</useForTx><removeable>true</removeable><color>-26368</color></ROI><ROI><name>NM_004006_exon_42</name><interval><locOnParent>87</locOnParent><intervalLength>195</intervalLength></interval><startOnRef>1</startOnRef><refSegment>DMD_exonRegion42</refSegment><useForTx>true</useForTx><removeable>true</removeable><color>-26368</color></ROI><ROI><name>NM_004007_exon_37</name><interval><locOnParent>87</locOnParent><intervalLength>195</intervalLength></interval><startOnRef>1</startOnRef><refSegment>DMD_exonRegion42</refSegment><useForTx>true</useForTx><removeable>true</removeable><color>-26368</color></ROI><ROI><name>NM_004009_exon_42</name><interval><locOnParent>87</locOnParent><intervalLength>195</intervalLength></interval><startOnRef>1</startOnRef><refSegment>DMD_exonRegion42</refSegment><useForTx>true</useForTx><removeable>true</removeable><color>-26368</color></ROI><ROI><name>NM_004010_exon_37</name><interval><locOnParent>87</locOnParent><intervalLength>195</intervalLength></interval><startOnRef>1</startOnRef><refSegment>DMD_exonRegion42</refSegment><useForTx>true</useForTx><removeable>true</removeable><color>-26368</color></ROI><ROI><name>NM_004011_exon_14</name><interval><locOnParent>87</locOnParent><intervalLength>195</intervalLength></interval><startOnRef>1</startOnRef><refSegment>DMD_exonRegion42</refSegment><useForTx>true</useForTx><removeable>true</removeable><color>-26368</color></ROI><ROI><name>NM_004012_exon_14</name><interval><locOnParent>87</locOnParent><intervalLength>195</intervalLength></interval><startOnRef>1</startOnRef><refSegment>DMD_exonRegion42</refSegment><useForTx>true</useForTx><removeable>true</removeable><color>-26368</color></ROI><ROI><name>hCT2256940_exon_42</name><interval><locOnParent>87</locOnParent><intervalLength>195</intervalLength></interval><startOnRef>1</startOnRef><refSegment>DMD_exonRegion42</refSegment><useForTx>true</useForTx><removeable>true</removeable><color>-26368</color></ROI><ROI><name>DMD_Target_intron_90</name><interval><locOnParent>282</locOnParent><intervalLength>15</intervalLength></interval><startOnRef>1</startOnRef><refSegment>DMD_exonRegion42</refSegment><useForTx>false</useForTx><removeable>true</removeable><color>-3368704</color></ROI><ROI><name>NM_000109_intron_84</name><interval><locOnParent>282</locOnParent><intervalLength>15</intervalLength></interval><startOnRef>1</startOnRef><refSegment>DMD_exonRegion42</refSegment><useForTx>false</useForTx><removeable>true</removeable><color>-3368704</color></ROI><ROI><name>NM_004006_intron_84</name><interval><locOnParent>282</locOnParent><intervalLength>15</intervalLength></interval><startOnRef>1</startOnRef><refSegment>DMD_exonRegion42</refSegment><useForTx>false</useForTx><removeable>true</removeable><color>-3368704</color></ROI><ROI><name>NM_004007_intron_82</name><interval><locOnParent>282</locOnParent><intervalLength>15</intervalLength></interval><startOnRef>1</startOnRef><refSegment>DMD_exonRegion42</refSegment><useForTx>false</useForTx><removeable>true</removeable><color>-3368704</color></ROI><ROI><name>NM_004009_intron_84</name><interval><locOnParent>282</locOnParent><intervalLength>15</intervalLength></interval><startOnRef>1</startOnRef><refSegment>DMD_exonRegion42</refSegment><useForTx>false</useForTx><removeable>true</removeable><color>-3368704</color></ROI><ROI><name>NM_004010_intron_84</name><interval><locOnParent>282</locOnParent><intervalLength>15</intervalLength></interval><startOnRef>1</startOnRef><refSegment>DMD_exonRegion42</refSegment><useForTx>false</useForTx><removeable>true</removeable><color>-3368704</color></ROI><ROI><name>NM_004011_intron_28</name><interval><locOnParent>282</locOnParent><intervalLength>15</intervalLength></interval><startOnRef>1</startOnRef><refSegment>DMD_exonRegion42</refSegment><useForTx>false</useForTx><removeable>true</removeable><color>-3368704</color></ROI><ROI><name>NM_004012_intron_28</name><interval><locOnParent>282</locOnParent><intervalLength>15</intervalLength></interval><startOnRef>1</startOnRef><refSegment>DMD_exonRegion42</refSegment><useForTx>false</useForTx><removeable>true</removeable><color>-3368704</color></ROI><ROI><name>hCT2256940_intron_84</name><interval><locOnParent>282</locOnParent><intervalLength>15</intervalLength></interval><startOnRef>1</startOnRef><refSegment>DMD_exonRegion42</refSegment><useForTx>false</useForTx><removeable>true</removeable><color>-3368704</color></ROI><ROI><name>DMD_exonRegion43</name><interval><locOnParent>0</locOnParent><intervalLength>407</intervalLength></interval><startOnRef>1052826</startOnRef><refSegment>DMD_exonRegion43</refSegment><useForTx>false</useForTx><removeable>false</removeable><color>-6711040</color></ROI><ROI><name>DMD_Target_intron_91</name><interval><locOnParent>67</locOnParent><intervalLength>15</intervalLength></interval><startOnRef>1</startOnRef><refSegment>DMD_exonRegion43</refSegment><useForTx>false</useForTx><removeable>true</removeable><color>-3368704</color></ROI><ROI><name>NM_000109_intron_85</name><interval><locOnParent>67</locOnParent><intervalLength>15</intervalLength></interval><startOnRef>1</startOnRef><refSegment>DMD_exonRegion43</refSegment><useForTx>false</useForTx><removeable>true</removeable><color>-3368704</color></ROI><ROI><name>NM_004006_intron_85</name><interval><locOnParent>67</locOnParent><intervalLength>15</intervalLength></interval><startOnRef>1</startOnRef><refSegment>DMD_exonRegion43</refSegment><useForTx>false</useForTx><removeable>true</removeable><color>-3368704</color></ROI><ROI><name>NM_004007_intron_83</name><interval><locOnParent>67</locOnParent><intervalLength>15</intervalLength></interval><startOnRef>1</startOnRef><refSegment>DMD_exonRegion43</refSegment><useForTx>false</useForTx><removeable>true</removeable><color>-3368704</color></ROI><ROI><name>NM_004009_intron_85</name><interval><locOnParent>67</locOnParent><intervalLength>15</intervalLength></interval><startOnRef>1</startOnRef><refSegment>DMD_exonRegion43</refSegment><useForTx>false</useForTx><removeable>true</removeable><color>-3368704</color></ROI><ROI><name>NM_004010_intron_85</name><interval><locOnParent>67</locOnParent><intervalLength>15</intervalLength></interval><startOnRef>1</startOnRef><refSegment>DMD_exonRegion43</refSegment><useForTx>false</useForTx><removeable>true</removeable><color>-3368704</color></ROI><ROI><name>NM_004011_intron_29</name><interval><locOnParent>67</locOnParent><intervalLength>15</intervalLength></interval><startOnRef>1</startOnRef><refSegment>DMD_exonRegion43</refSegment><useForTx>false</useForTx><removeable>true</removeable><color>-3368704</color></ROI><ROI><name>NM_004012_intron_29</name><interval><locOnParent>67</locOnParent><intervalLength>15</intervalLength></interval><startOnRef>1</startOnRef><refSegment>DMD_exonRegion43</refSegment><useForTx>false</useForTx><removeable>true</removeable><color>-3368704</color></ROI><ROI><name>hCT2256940_intron_85</name><interval><locOnParent>67</locOnParent><intervalLength>15</intervalLength></interval><startOnRef>1</startOnRef><refSegment>DMD_exonRegion43</refSegment><useForTx>false</useForTx><removeable>true</removeable><color>-3368704</color></ROI><ROI><name>DMD_Target_exon_46</name><interval><locOnParent>82</locOnParent><intervalLength>173</intervalLength></interval><startOnRef>1</startOnRef><refSegment>DMD_exonRegion43</refSegment><useForTx>false</useForTx><removeable>true</removeable><color>-26368</color></ROI><ROI><name>NM_000109_exon_43</name><interval><locOnParent>82</locOnParent><intervalLength>173</intervalLength></interval><startOnRef>1</startOnRef><refSegment>DMD_exonRegion43</refSegment><useForTx>true</useForTx><removeable>true</removeable><color>-26368</color></ROI><ROI><name>NM_004006_exon_43</name><interval><locOnParent>82</locOnParent><intervalLength>173</intervalLength></interval><startOnRef>1</startOnRef><refSegment>DMD_exonRegion43</refSegment><useForTx>true</useForTx><removeable>true</removeable><color>-26368</color></ROI><ROI><name>NM_004007_exon_38</name><interval><locOnParent>82</locOnParent><intervalLength>173</intervalLength></interval><startOnRef>1</startOnRef><refSegment>DMD_exonRegion43</refSegment><useForTx>true</useForTx><removeable>true</removeable><color>-26368</color></ROI><ROI><name>NM_004009_exon_43</name><interval><locOnParent>82</locOnParent><intervalLength>173</intervalLength></interval><startOnRef>1</startOnRef><refSegment>DMD_exonRegion43</refSegment><useForTx>true</useForTx><removeable>true</removeable><color>-26368</color></ROI><ROI><name>NM_004010_exon_38</name><interval><locOnParent>82</locOnParent><intervalLength>173</intervalLength></interval><startOnRef>1</startOnRef><refSegment>DMD_exonRegion43</refSegment><useForTx>true</useForTx><removeable>true</removeable><color>-26368</color></ROI><ROI><name>NM_004011_exon_15</name><interval><locOnParent>82</locOnParent><intervalLength>173</intervalLength></interval><startOnRef>1</startOnRef><refSegment>DMD_exonRegion43</refSegment><useForTx>true</useForTx><removeable>true</removeable><color>-26368</color></ROI><ROI><name>NM_004012_exon_15</name><interval><locOnParent>82</locOnParent><intervalLength>173</intervalLength></interval><startOnRef>1</startOnRef><refSegment>DMD_exonRegion43</refSegment><useForTx>true</useForTx><removeable>true</removeable><color>-26368</color></ROI><ROI><name>hCT2256940_exon_43</name><interval><locOnParent>82</locOnParent><intervalLength>173</intervalLength></interval><startOnRef>1</startOnRef><refSegment>DMD_exonRegion43</refSegment><useForTx>true</useForTx><removeable>true</removeable><color>-26368</color></ROI><ROI><name>DMD_Target_intron_92</name><interval><locOnParent>255</locOnParent><intervalLength>15</intervalLength></interval><startOnRef>1</startOnRef><refSegment>DMD_exonRegion43</refSegment><useForTx>false</useForTx><removeable>true</removeable><color>-3368704</color></ROI><ROI><name>NM_000109_intron_86</name><interval><locOnParent>255</locOnParent><intervalLength>15</intervalLength></interval><startOnRef>1</startOnRef><refSegment>DMD_exonRegion43</refSegment><useForTx>false</useForTx><removeable>true</removeable><color>-3368704</color></ROI><ROI><name>NM_004006_intron_86</name><interval><locOnParent>255</locOnParent><intervalLength>15</intervalLength></interval><startOnRef>1</startOnRef><refSegment>DMD_exonRegion43</refSegment><useForTx>false</useForTx><removeable>true</removeable><color>-3368704</color></ROI><ROI><name>NM_004007_intron_84</name><interval><locOnParent>255</locOnParent><intervalLength>15</intervalLength></interval><startOnRef>1</startOnRef><refSegment>DMD_exonRegion43</refSegment><useForTx>false</useForTx><removeable>true</removeable><color>-3368704</color></ROI><ROI><name>NM_004009_intron_86</name><interval><locOnParent>255</locOnParent><intervalLength>15</intervalLength></interval><startOnRef>1</startOnRef><refSegment>DMD_exonRegion43</refSegment><useForTx>false</useForTx><removeable>true</removeable><color>-3368704</color></ROI><ROI><name>NM_004010_intron_86</name><interval><locOnParent>255</locOnParent><intervalLength>15</intervalLength></interval><startOnRef>1</startOnRef><refSegment>DMD_exonRegion43</refSegment><useForTx>false</useForTx><removeable>true</removeable><color>-3368704</color></ROI><ROI><name>NM_004011_intron_30</name><interval><locOnParent>255</locOnParent><intervalLength>15</intervalLength></interval><startOnRef>1</startOnRef><refSegment>DMD_exonRegion43</refSegment><useForTx>false</useForTx><removeable>true</removeable><color>-3368704</color></ROI><ROI><name>NM_004012_intron_30</name><interval><locOnParent>255</locOnParent><intervalLength>15</intervalLength></interval><startOnRef>1</startOnRef><refSegment>DMD_exonRegion43</refSegment><useForTx>false</useForTx><removeable>true</removeable><color>-3368704</color></ROI><ROI><name>hCT2256940_intron_86</name><interval><locOnParent>255</locOnParent><intervalLength>15</intervalLength></interval><startOnRef>1</startOnRef><refSegment>DMD_exonRegion43</refSegment><useForTx>false</useForTx><removeable>true</removeable><color>-3368704</color></ROI><ROI><name>DMD_exonRegion44</name><interval><locOnParent>0</locOnParent><intervalLength>413</intervalLength></interval><startOnRef>1123481</startOnRef><refSegment>DMD_exonRegion44</refSegment><useForTx>false</useForTx><removeable>false</removeable><color>-6711040</color></ROI><ROI><name>DMD_Target_intron_93</name><interval><locOnParent>50</locOnParent><intervalLength>15</intervalLength></interval><startOnRef>1</startOnRef><refSegment>DMD_exonRegion44</refSegment><useForTx>false</useForTx><removeable>true</removeable><color>-3368704</color></ROI><ROI><name>NM_000109_intron_87</name><interval><locOnParent>50</locOnParent><intervalLength>15</intervalLength></interval><startOnRef>1</startOnRef><refSegment>DMD_exonRegion44</refSegment><useForTx>false</useForTx><removeable>true</removeable><color>-3368704</color></ROI><ROI><name>NM_004006_intron_87</name><interval><locOnParent>50</locOnParent><intervalLength>15</intervalLength></interval><startOnRef>1</startOnRef><refSegment>DMD_exonRegion44</refSegment><useForTx>false</useForTx><removeable>true</removeable><color>-3368704</color></ROI><ROI><name>NM_004007_intron_85</name><interval><locOnParent>50</locOnParent><intervalLength>15</intervalLength></interval><startOnRef>1</startOnRef><refSegment>DMD_exonRegion44</refSegment><useForTx>false</useForTx><removeable>true</removeable><color>-3368704</color></ROI><ROI><name>NM_004009_intron_87</name><interval><locOnParent>50</locOnParent><intervalLength>15</intervalLength></interval><startOnRef>1</startOnRef><refSegment>DMD_exonRegion44</refSegment><useForTx>false</useForTx><removeable>true</removeable><color>-3368704</color></ROI><ROI><name>NM_004010_intron_87</name><interval><locOnParent>50</locOnParent><intervalLength>15</intervalLength></interval><startOnRef>1</startOnRef><refSegment>DMD_exonRegion44</refSegment><useForTx>false</useForTx><removeable>true</removeable><color>-3368704</color></ROI><ROI><name>NM_004011_intron_31</name><interval><locOnParent>50</locOnParent><intervalLength>15</intervalLength></interval><startOnRef>1</startOnRef><refSegment>DMD_exonRegion44</refSegment><useForTx>false</useForTx><removeable>true</removeable><color>-3368704</color></ROI><ROI><name>NM_004012_intron_31</name><interval><locOnParent>50</locOnParent><intervalLength>15</intervalLength></interval><startOnRef>1</startOnRef><refSegment>DMD_exonRegion44</refSegment><useForTx>false</useForTx><removeable>true</removeable><color>-3368704</color></ROI><ROI><name>hCT2256940_intron_87</name><interval><locOnParent>50</locOnParent><intervalLength>15</intervalLength></interval><startOnRef>1</startOnRef><refSegment>DMD_exonRegion44</refSegment><useForTx>false</useForTx><removeable>true</removeable><color>-3368704</color></ROI><ROI><name>DMD_Target_exon_47</name><interval><locOnParent>65</locOnParent><intervalLength>148</intervalLength></interval><startOnRef>1</startOnRef><refSegment>DMD_exonRegion44</refSegment><useForTx>false</useForTx><removeable>true</removeable><color>-26368</color></ROI><ROI><name>NM_000109_exon_44</name><interval><locOnParent>65</locOnParent><intervalLength>138</intervalLength></interval><startOnRef>1</startOnRef><refSegment>DMD_exonRegion44</refSegment><useForTx>true</useForTx><removeable>true</removeable><color>-26368</color></ROI><ROI><name>NM_004006_exon_44</name><interval><locOnParent>65</locOnParent><intervalLength>138</intervalLength></interval><startOnRef>1</startOnRef><refSegment>DMD_exonRegion44</refSegment><useForTx>true</useForTx><removeable>true</removeable><color>-26368</color></ROI><ROI><name>NM_004007_exon_39</name><interval><locOnParent>65</locOnParent><intervalLength>138</intervalLength></interval><startOnRef>1</startOnRef><refSegment>DMD_exonRegion44</refSegment><useForTx>true</useForTx><removeable>true</removeable><color>-26368</color></ROI><ROI><name>NM_004009_exon_44</name><interval><locOnParent>65</locOnParent><intervalLength>138</intervalLength></interval><startOnRef>1</startOnRef><refSegment>DMD_exonRegion44</refSegment><useForTx>true</useForTx><removeable>true</removeable><color>-26368</color></ROI><ROI><name>NM_004010_exon_39</name><interval><locOnParent>65</locOnParent><intervalLength>138</intervalLength></interval><startOnRef>1</startOnRef><refSegment>DMD_exonRegion44</refSegment><useForTx>true</useForTx><removeable>true</removeable><color>-26368</color></ROI><ROI><name>NM_004011_exon_16</name><interval><locOnParent>65</locOnParent><intervalLength>138</intervalLength></interval><startOnRef>1</startOnRef><refSegment>DMD_exonRegion44</refSegment><useForTx>true</useForTx><removeable>true</removeable><color>-26368</color></ROI><ROI><name>NM_004012_exon_16</name><interval><locOnParent>65</locOnParent><intervalLength>138</intervalLength></interval><startOnRef>1</startOnRef><refSegment>DMD_exonRegion44</refSegment><useForTx>true</useForTx><removeable>true</removeable><color>-26368</color></ROI><ROI><name>hCT2256940_exon_44</name><interval><locOnParent>65</locOnParent><intervalLength>148</intervalLength></interval><startOnRef>1</startOnRef><refSegment>DMD_exonRegion44</refSegment><useForTx>true</useForTx><removeable>true</removeable><color>-26368</color></ROI><ROI><name>NM_000109_intron_88</name><interval><locOnParent>203</locOnParent><intervalLength>15</intervalLength></interval><startOnRef>1</startOnRef><refSegment>DMD_exonRegion44</refSegment><useForTx>false</useForTx><removeable>true</removeable><color>-3368704</color></ROI><ROI><name>NM_004006_intron_88</name><interval><locOnParent>203</locOnParent><intervalLength>15</intervalLength></interval><startOnRef>1</startOnRef><refSegment>DMD_exonRegion44</refSegment><useForTx>false</useForTx><removeable>true</removeable><color>-3368704</color></ROI><ROI><name>NM_004007_intron_86</name><interval><locOnParent>203</locOnParent><intervalLength>15</intervalLength></interval><startOnRef>1</startOnRef><refSegment>DMD_exonRegion44</refSegment><useForTx>false</useForTx><removeable>true</removeable><color>-3368704</color></ROI><ROI><name>NM_004009_intron_88</name><interval><locOnParent>203</locOnParent><intervalLength>15</intervalLength></interval><startOnRef>1</startOnRef><refSegment>DMD_exonRegion44</refSegment><useForTx>false</useForTx><removeable>true</removeable><color>-3368704</color></ROI><ROI><name>NM_004010_intron_88</name><interval><locOnParent>203</locOnParent><intervalLength>15</intervalLength></interval><startOnRef>1</startOnRef><refSegment>DMD_exonRegion44</refSegment><useForTx>false</useForTx><removeable>true</removeable><color>-3368704</color></ROI><ROI><name>NM_004011_intron_32</name><interval><locOnParent>203</locOnParent><intervalLength>15</intervalLength></interval><startOnRef>1</startOnRef><refSegment>DMD_exonRegion44</refSegment><useForTx>false</useForTx><removeable>true</removeable><color>-3368704</color></ROI><ROI><name>NM_004012_intron_32</name><interval><locOnParent>203</locOnParent><intervalLength>15</intervalLength></interval><startOnRef>1</startOnRef><refSegment>DMD_exonRegion44</refSegment><useForTx>false</useForTx><removeable>true</removeable><color>-3368704</color></ROI><ROI><name>DMD_Target_intron_94</name><interval><locOnParent>213</locOnParent><intervalLength>15</intervalLength></interval><startOnRef>1</startOnRef><refSegment>DMD_exonRegion44</refSegment><useForTx>false</useForTx><removeable>true</removeable><color>-3368704</color></ROI><ROI><name>hCT2256940_intron_88</name><interval><locOnParent>213</locOnParent><intervalLength>15</intervalLength></interval><startOnRef>1</startOnRef><refSegment>DMD_exonRegion44</refSegment><useForTx>false</useForTx><removeable>true</removeable><color>-3368704</color></ROI><ROI><name>DMD_exonRegion45</name><interval><locOnParent>0</locOnParent><intervalLength>435</intervalLength></interval><startOnRef>1184917</startOnRef><refSegment>DMD_exonRegion45</refSegment><useForTx>false</useForTx><removeable>false</removeable><color>-6711040</color></ROI><ROI><name>DMD_Target_intron_95</name><interval><locOnParent>208</locOnParent><intervalLength>15</intervalLength></interval><startOnRef>1</startOnRef><refSegment>DMD_exonRegion45</refSegment><useForTx>false</useForTx><removeable>true</removeable><color>-3368704</color></ROI><ROI><name>NM_004013_intron_1</name><interval><locOnParent>208</locOnParent><intervalLength>15</intervalLength></interval><startOnRef>1</startOnRef><refSegment>DMD_exonRegion45</refSegment><useForTx>false</useForTx><removeable>true</removeable><color>-3368704</color></ROI><ROI><name>NM_004020_intron_1</name><interval><locOnParent>208</locOnParent><intervalLength>15</intervalLength></interval><startOnRef>1</startOnRef><refSegment>DMD_exonRegion45</refSegment><useForTx>false</useForTx><removeable>true</removeable><color>-3368704</color></ROI><ROI><name>NM_004021_intron_1</name><interval><locOnParent>208</locOnParent><intervalLength>15</intervalLength></interval><startOnRef>1</startOnRef><refSegment>DMD_exonRegion45</refSegment><useForTx>false</useForTx><removeable>true</removeable><color>-3368704</color></ROI><ROI><name>NM_004022_intron_1</name><interval><locOnParent>208</locOnParent><intervalLength>15</intervalLength></interval><startOnRef>1</startOnRef><refSegment>DMD_exonRegion45</refSegment><useForTx>false</useForTx><removeable>true</removeable><color>-3368704</color></ROI><ROI><name>NM_004023_intron_1</name><interval><locOnParent>208</locOnParent><intervalLength>15</intervalLength></interval><startOnRef>1</startOnRef><refSegment>DMD_exonRegion45</refSegment><useForTx>false</useForTx><removeable>true</removeable><color>-3368704</color></ROI><ROI><name>DMD_Target_exon_48</name><interval><locOnParent>223</locOnParent><intervalLength>99</intervalLength></interval><startOnRef>1</startOnRef><refSegment>DMD_exonRegion45</refSegment><useForTx>false</useForTx><removeable>true</removeable><color>-26368</color></ROI><ROI><name>NM_004013_UTR_1</name><interval><locOnParent>223</locOnParent><intervalLength>99</intervalLength></interval><startOnRef>1</startOnRef><refSegment>DMD_exonRegion45</refSegment><useForTx>false</useForTx><removeable>true</removeable><color>-13210</color></ROI><ROI><name>NM_004020_UTR_1</name><interval><locOnParent>223</locOnParent><intervalLength>99</intervalLength></interval><startOnRef>1</startOnRef><refSegment>DMD_exonRegion45</refSegment><useForTx>false</useForTx><removeable>true</removeable><color>-13210</color></ROI><ROI><name>NM_004021_UTR_1</name><interval><locOnParent>223</locOnParent><intervalLength>99</intervalLength></interval><startOnRef>1</startOnRef><refSegment>DMD_exonRegion45</refSegment><useForTx>false</useForTx><removeable>true</removeable><color>-13210</color></ROI><ROI><name>NM_004022_UTR_1</name><interval><locOnParent>223</locOnParent><intervalLength>99</intervalLength></interval><startOnRef>1</startOnRef><refSegment>DMD_exonRegion45</refSegment><useForTx>false</useForTx><removeable>true</removeable><color>-13210</color></ROI><ROI><name>NM_004023_UTR_1</name><interval><locOnParent>223</locOnParent><intervalLength>99</intervalLength></interval><startOnRef>1</startOnRef><refSegment>DMD_exonRegion45</refSegment><useForTx>false</useForTx><removeable>true</removeable><color>-13210</color></ROI><ROI><name>DMD_Target_intron_96</name><interval><locOnParent>322</locOnParent><intervalLength>15</intervalLength></interval><startOnRef>1</startOnRef><refSegment>DMD_exonRegion45</refSegment><useForTx>false</useForTx><removeable>true</removeable><color>-3368704</color></ROI><ROI><name>NM_004013_intron_2</name><interval><locOnParent>322</locOnParent><intervalLength>15</intervalLength></interval><startOnRef>1</startOnRef><refSegment>DMD_exonRegion45</refSegment><useForTx>false</useForTx><removeable>true</removeable><color>-3368704</color></ROI><ROI><name>NM_004020_intron_2</name><interval><locOnParent>322</locOnParent><intervalLength>15</intervalLength></interval><startOnRef>1</startOnRef><refSegment>DMD_exonRegion45</refSegment><useForTx>false</useForTx><removeable>true</removeable><color>-3368704</color></ROI><ROI><name>NM_004021_intron_2</name><interval><locOnParent>322</locOnParent><intervalLength>15</intervalLength></interval><startOnRef>1</startOnRef><refSegment>DMD_exonRegion45</refSegment><useForTx>false</useForTx><removeable>true</removeable><color>-3368704</color></ROI><ROI><name>NM_004022_intron_2</name><interval><locOnParent>322</locOnParent><intervalLength>15</intervalLength></interval><startOnRef>1</startOnRef><refSegment>DMD_exonRegion45</refSegment><useForTx>false</useForTx><removeable>true</removeable><color>-3368704</color></ROI><ROI><name>NM_004023_intron_2</name><interval><locOnParent>322</locOnParent><intervalLength>15</intervalLength></interval><startOnRef>1</startOnRef><refSegment>DMD_exonRegion45</refSegment><useForTx>false</useForTx><removeable>true</removeable><color>-3368704</color></ROI><ROI><name>DMD_exonRegion46</name><interval><locOnParent>0</locOnParent><intervalLength>464</intervalLength></interval><startOnRef>1371891</startOnRef><refSegment>DMD_exonRegion46</refSegment><useForTx>false</useForTx><removeable>false</removeable><color>-6711040</color></ROI><ROI><name>DMD_Target_intron_97</name><interval><locOnParent>178</locOnParent><intervalLength>15</intervalLength></interval><startOnRef>1</startOnRef><refSegment>DMD_exonRegion46</refSegment><useForTx>false</useForTx><removeable>true</removeable><color>-3368704</color></ROI><ROI><name>NM_000109_intron_89</name><interval><locOnParent>178</locOnParent><intervalLength>15</intervalLength></interval><startOnRef>1</startOnRef><refSegment>DMD_exonRegion46</refSegment><useForTx>false</useForTx><removeable>true</removeable><color>-3368704</color></ROI><ROI><name>NM_004006_intron_89</name><interval><locOnParent>178</locOnParent><intervalLength>15</intervalLength></interval><startOnRef>1</startOnRef><refSegment>DMD_exonRegion46</refSegment><useForTx>false</useForTx><removeable>true</removeable><color>-3368704</color></ROI><ROI><name>NM_004007_intron_87</name><interval><locOnParent>178</locOnParent><intervalLength>15</intervalLength></interval><startOnRef>1</startOnRef><refSegment>DMD_exonRegion46</refSegment><useForTx>false</useForTx><removeable>true</removeable><color>-3368704</color></ROI><ROI><name>NM_004009_intron_89</name><interval><locOnParent>178</locOnParent><intervalLength>15</intervalLength></interval><startOnRef>1</startOnRef><refSegment>DMD_exonRegion46</refSegment><useForTx>false</useForTx><removeable>true</removeable><color>-3368704</color></ROI><ROI><name>NM_004010_intron_89</name><interval><locOnParent>178</locOnParent><intervalLength>15</intervalLength></interval><startOnRef>1</startOnRef><refSegment>DMD_exonRegion46</refSegment><useForTx>false</useForTx><removeable>true</removeable><color>-3368704</color></ROI><ROI><name>NM_004011_intron_33</name><interval><locOnParent>178</locOnParent><intervalLength>15</intervalLength></interval><startOnRef>1</startOnRef><refSegment>DMD_exonRegion46</refSegment><useForTx>false</useForTx><removeable>true</removeable><color>-3368704</color></ROI><ROI><name>NM_004012_intron_33</name><interval><locOnParent>178</locOnParent><intervalLength>15</intervalLength></interval><startOnRef>1</startOnRef><refSegment>DMD_exonRegion46</refSegment><useForTx>false</useForTx><removeable>true</removeable><color>-3368704</color></ROI><ROI><name>NM_004013_intron_3</name><interval><locOnParent>189</locOnParent><intervalLength>15</intervalLength></interval><startOnRef>1</startOnRef><refSegment>DMD_exonRegion46</refSegment><useForTx>false</useForTx><removeable>true</removeable><color>-3368704</color></ROI><ROI><name>NM_004020_intron_3</name><interval><locOnParent>189</locOnParent><intervalLength>15</intervalLength></interval><startOnRef>1</startOnRef><refSegment>DMD_exonRegion46</refSegment><useForTx>false</useForTx><removeable>true</removeable><color>-3368704</color></ROI><ROI><name>NM_004021_intron_3</name><interval><locOnParent>189</locOnParent><intervalLength>15</intervalLength></interval><startOnRef>1</startOnRef><refSegment>DMD_exonRegion46</refSegment><useForTx>false</useForTx><removeable>true</removeable><color>-3368704</color></ROI><ROI><name>NM_004022_intron_3</name><interval><locOnParent>189</locOnParent><intervalLength>15</intervalLength></interval><startOnRef>1</startOnRef><refSegment>DMD_exonRegion46</refSegment><useForTx>false</useForTx><removeable>true</removeable><color>-3368704</color></ROI><ROI><name>NM_004023_intron_3</name><interval><locOnParent>189</locOnParent><intervalLength>15</intervalLength></interval><startOnRef>1</startOnRef><refSegment>DMD_exonRegion46</refSegment><useForTx>false</useForTx><removeable>true</removeable><color>-3368704</color></ROI><ROI><name>hCT2256940_intron_89</name><interval><locOnParent>189</locOnParent><intervalLength>15</intervalLength></interval><startOnRef>1</startOnRef><refSegment>DMD_exonRegion46</refSegment><useForTx>false</useForTx><removeable>true</removeable><color>-3368704</color></ROI><ROI><name>DMD_Target_exon_49</name><interval><locOnParent>193</locOnParent><intervalLength>187</intervalLength></interval><startOnRef>1</startOnRef><refSegment>DMD_exonRegion46</refSegment><useForTx>false</useForTx><removeable>true</removeable><color>-26368</color></ROI><ROI><name>NM_000109_exon_45</name><interval><locOnParent>193</locOnParent><intervalLength>187</intervalLength></interval><startOnRef>1</startOnRef><refSegment>DMD_exonRegion46</refSegment><useForTx>true</useForTx><removeable>true</removeable><color>-26368</color></ROI><ROI><name>NM_004006_exon_45</name><interval><locOnParent>193</locOnParent><intervalLength>187</intervalLength></interval><startOnRef>1</startOnRef><refSegment>DMD_exonRegion46</refSegment><useForTx>true</useForTx><removeable>true</removeable><color>-26368</color></ROI><ROI><name>NM_004007_exon_40</name><interval><locOnParent>193</locOnParent><intervalLength>187</intervalLength></interval><startOnRef>1</startOnRef><refSegment>DMD_exonRegion46</refSegment><useForTx>true</useForTx><removeable>true</removeable><color>-26368</color></ROI><ROI><name>NM_004009_exon_45</name><interval><locOnParent>193</locOnParent><intervalLength>187</intervalLength></interval><startOnRef>1</startOnRef><refSegment>DMD_exonRegion46</refSegment><useForTx>true</useForTx><removeable>true</removeable><color>-26368</color></ROI><ROI><name>NM_004010_exon_40</name><interval><locOnParent>193</locOnParent><intervalLength>187</intervalLength></interval><startOnRef>1</startOnRef><refSegment>DMD_exonRegion46</refSegment><useForTx>true</useForTx><removeable>true</removeable><color>-26368</color></ROI><ROI><name>NM_004011_exon_17</name><interval><locOnParent>193</locOnParent><intervalLength>187</intervalLength></interval><startOnRef>1</startOnRef><refSegment>DMD_exonRegion46</refSegment><useForTx>true</useForTx><removeable>true</removeable><color>-26368</color></ROI><ROI><name>NM_004012_exon_17</name><interval><locOnParent>193</locOnParent><intervalLength>187</intervalLength></interval><startOnRef>1</startOnRef><refSegment>DMD_exonRegion46</refSegment><useForTx>true</useForTx><removeable>true</removeable><color>-26368</color></ROI><ROI><name>NM_004013_UTR_2</name><interval><locOnParent>204</locOnParent><intervalLength>176</intervalLength></interval><startOnRef>1</startOnRef><refSegment>DMD_exonRegion46</refSegment><useForTx>false</useForTx><removeable>true</removeable><color>-13210</color></ROI><ROI><name>NM_004020_UTR_2</name><interval><locOnParent>204</locOnParent><intervalLength>176</intervalLength></interval><startOnRef>1</startOnRef><refSegment>DMD_exonRegion46</refSegment><useForTx>false</useForTx><removeable>true</removeable><color>-13210</color></ROI><ROI><name>NM_004021_UTR_2</name><interval><locOnParent>204</locOnParent><intervalLength>176</intervalLength></interval><startOnRef>1</startOnRef><refSegment>DMD_exonRegion46</refSegment><useForTx>false</useForTx><removeable>true</removeable><color>-13210</color></ROI><ROI><name>NM_004022_UTR_2</name><interval><locOnParent>204</locOnParent><intervalLength>176</intervalLength></interval><startOnRef>1</startOnRef><refSegment>DMD_exonRegion46</refSegment><useForTx>false</useForTx><removeable>true</removeable><color>-13210</color></ROI><ROI><name>NM_004023_UTR_2</name><interval><locOnParent>204</locOnParent><intervalLength>176</intervalLength></interval><startOnRef>1</startOnRef><refSegment>DMD_exonRegion46</refSegment><useForTx>false</useForTx><removeable>true</removeable><color>-13210</color></ROI><ROI><name>hCT2256940_exon_45</name><interval><locOnParent>204</locOnParent><intervalLength>176</intervalLength></interval><startOnRef>1</startOnRef><refSegment>DMD_exonRegion46</refSegment><useForTx>true</useForTx><removeable>true</removeable><color>-26368</color></ROI><ROI><name>DMD_Target_intron_98</name><interval><locOnParent>380</locOnParent><intervalLength>15</intervalLength></interval><startOnRef>1</startOnRef><refSegment>DMD_exonRegion46</refSegment><useForTx>false</useForTx><removeable>true</removeable><color>-3368704</color></ROI><ROI><name>NM_000109_intron_90</name><interval><locOnParent>380</locOnParent><intervalLength>15</intervalLength></interval><startOnRef>1</startOnRef><refSegment>DMD_exonRegion46</refSegment><useForTx>false</useForTx><removeable>true</removeable><color>-3368704</color></ROI><ROI><name>NM_004006_intron_90</name><interval><locOnParent>380</locOnParent><intervalLength>15</intervalLength></interval><startOnRef>1</startOnRef><refSegment>DMD_exonRegion46</refSegment><useForTx>false</useForTx><removeable>true</removeable><color>-3368704</color></ROI><ROI><name>NM_004007_intron_88</name><interval><locOnParent>380</locOnParent><intervalLength>15</intervalLength></interval><startOnRef>1</startOnRef><refSegment>DMD_exonRegion46</refSegment><useForTx>false</useForTx><removeable>true</removeable><color>-3368704</color></ROI><ROI><name>NM_004009_intron_90</name><interval><locOnParent>380</locOnParent><intervalLength>15</intervalLength></interval><startOnRef>1</startOnRef><refSegment>DMD_exonRegion46</refSegment><useForTx>false</useForTx><removeable>true</removeable><color>-3368704</color></ROI><ROI><name>NM_004010_intron_90</name><interval><locOnParent>380</locOnParent><intervalLength>15</intervalLength></interval><startOnRef>1</startOnRef><refSegment>DMD_exonRegion46</refSegment><useForTx>false</useForTx><removeable>true</removeable><color>-3368704</color></ROI><ROI><name>NM_004011_intron_34</name><interval><locOnParent>380</locOnParent><intervalLength>15</intervalLength></interval><startOnRef>1</startOnRef><refSegment>DMD_exonRegion46</refSegment><useForTx>false</useForTx><removeable>true</removeable><color>-3368704</color></ROI><ROI><name>NM_004012_intron_34</name><interval><locOnParent>380</locOnParent><intervalLength>15</intervalLength></interval><startOnRef>1</startOnRef><refSegment>DMD_exonRegion46</refSegment><useForTx>false</useForTx><removeable>true</removeable><color>-3368704</color></ROI><ROI><name>NM_004013_intron_4</name><interval><locOnParent>380</locOnParent><intervalLength>15</intervalLength></interval><startOnRef>1</startOnRef><refSegment>DMD_exonRegion46</refSegment><useForTx>false</useForTx><removeable>true</removeable><color>-3368704</color></ROI><ROI><name>NM_004020_intron_4</name><interval><locOnParent>380</locOnParent><intervalLength>15</intervalLength></interval><startOnRef>1</startOnRef><refSegment>DMD_exonRegion46</refSegment><useForTx>false</useForTx><removeable>true</removeable><color>-3368704</color></ROI><ROI><name>NM_004021_intron_4</name><interval><locOnParent>380</locOnParent><intervalLength>15</intervalLength></interval><startOnRef>1</startOnRef><refSegment>DMD_exonRegion46</refSegment><useForTx>false</useForTx><removeable>true</removeable><color>-3368704</color></ROI><ROI><name>NM_004022_intron_4</name><interval><locOnParent>380</locOnParent><intervalLength>15</intervalLength></interval><startOnRef>1</startOnRef><refSegment>DMD_exonRegion46</refSegment><useForTx>false</useForTx><removeable>true</removeable><color>-3368704</color></ROI><ROI><name>NM_004023_intron_4</name><interval><locOnParent>380</locOnParent><intervalLength>15</intervalLength></interval><startOnRef>1</startOnRef><refSegment>DMD_exonRegion46</refSegment><useForTx>false</useForTx><removeable>true</removeable><color>-3368704</color></ROI><ROI><name>hCT2256940_intron_90</name><interval><locOnParent>380</locOnParent><intervalLength>15</intervalLength></interval><startOnRef>1</startOnRef><refSegment>DMD_exonRegion46</refSegment><useForTx>false</useForTx><removeable>true</removeable><color>-3368704</color></ROI><ROI><name>DMD_exonRegion47</name><interval><locOnParent>0</locOnParent><intervalLength>539</intervalLength></interval><startOnRef>1408139</startOnRef><refSegment>DMD_exonRegion47</refSegment><useForTx>false</useForTx><removeable>false</removeable><color>-6711040</color></ROI><ROI><name>DMD_Target_intron_99</name><interval><locOnParent>228</locOnParent><intervalLength>15</intervalLength></interval><startOnRef>1</startOnRef><refSegment>DMD_exonRegion47</refSegment><useForTx>false</useForTx><removeable>true</removeable><color>-3368704</color></ROI><ROI><name>NM_000109_intron_91</name><interval><locOnParent>228</locOnParent><intervalLength>15</intervalLength></interval><startOnRef>1</startOnRef><refSegment>DMD_exonRegion47</refSegment><useForTx>false</useForTx><removeable>true</removeable><color>-3368704</color></ROI><ROI><name>NM_004006_intron_91</name><interval><locOnParent>228</locOnParent><intervalLength>15</intervalLength></interval><startOnRef>1</startOnRef><refSegment>DMD_exonRegion47</refSegment><useForTx>false</useForTx><removeable>true</removeable><color>-3368704</color></ROI><ROI><name>NM_004007_intron_89</name><interval><locOnParent>228</locOnParent><intervalLength>15</intervalLength></interval><startOnRef>1</startOnRef><refSegment>DMD_exonRegion47</refSegment><useForTx>false</useForTx><removeable>true</removeable><color>-3368704</color></ROI><ROI><name>NM_004009_intron_91</name><interval><locOnParent>228</locOnParent><intervalLength>15</intervalLength></interval><startOnRef>1</startOnRef><refSegment>DMD_exonRegion47</refSegment><useForTx>false</useForTx><removeable>true</removeable><color>-3368704</color></ROI><ROI><name>NM_004010_intron_91</name><interval><locOnParent>228</locOnParent><intervalLength>15</intervalLength></interval><startOnRef>1</startOnRef><refSegment>DMD_exonRegion47</refSegment><useForTx>false</useForTx><removeable>true</removeable><color>-3368704</color></ROI><ROI><name>NM_004011_intron_35</name><interval><locOnParent>228</locOnParent><intervalLength>15</intervalLength></interval><startOnRef>1</startOnRef><refSegment>DMD_exonRegion47</refSegment><useForTx>false</useForTx><removeable>true</removeable><color>-3368704</color></ROI><ROI><name>NM_004012_intron_35</name><interval><locOnParent>228</locOnParent><intervalLength>15</intervalLength></interval><startOnRef>1</startOnRef><refSegment>DMD_exonRegion47</refSegment><useForTx>false</useForTx><removeable>true</removeable><color>-3368704</color></ROI><ROI><name>NM_004013_intron_5</name><interval><locOnParent>228</locOnParent><intervalLength>15</intervalLength></interval><startOnRef>1</startOnRef><refSegment>DMD_exonRegion47</refSegment><useForTx>false</useForTx><removeable>true</removeable><color>-3368704</color></ROI><ROI><name>NM_004020_intron_5</name><interval><locOnParent>228</locOnParent><intervalLength>15</intervalLength></interval><startOnRef>1</startOnRef><refSegment>DMD_exonRegion47</refSegment><useForTx>false</useForTx><removeable>true</removeable><color>-3368704</color></ROI><ROI><name>NM_004021_intron_5</name><interval><locOnParent>228</locOnParent><intervalLength>15</intervalLength></interval><startOnRef>1</startOnRef><refSegment>DMD_exonRegion47</refSegment><useForTx>false</useForTx><removeable>true</removeable><color>-3368704</color></ROI><ROI><name>NM_004022_intron_5</name><interval><locOnParent>228</locOnParent><intervalLength>15</intervalLength></interval><startOnRef>1</startOnRef><refSegment>DMD_exonRegion47</refSegment><useForTx>false</useForTx><removeable>true</removeable><color>-3368704</color></ROI><ROI><name>NM_004023_intron_5</name><interval><locOnParent>228</locOnParent><intervalLength>15</intervalLength></interval><startOnRef>1</startOnRef><refSegment>DMD_exonRegion47</refSegment><useForTx>false</useForTx><removeable>true</removeable><color>-3368704</color></ROI><ROI><name>hCT2256940_intron_91</name><interval><locOnParent>228</locOnParent><intervalLength>15</intervalLength></interval><startOnRef>1</startOnRef><refSegment>DMD_exonRegion47</refSegment><useForTx>false</useForTx><removeable>true</removeable><color>-3368704</color></ROI><ROI><name>DMD_Target_exon_50</name><interval><locOnParent>243</locOnParent><intervalLength>148</intervalLength></interval><startOnRef>1</startOnRef><refSegment>DMD_exonRegion47</refSegment><useForTx>false</useForTx><removeable>true</removeable><color>-26368</color></ROI><ROI><name>NM_000109_exon_46</name><interval><locOnParent>243</locOnParent><intervalLength>148</intervalLength></interval><startOnRef>1</startOnRef><refSegment>DMD_exonRegion47</refSegment><useForTx>true</useForTx><removeable>true</removeable><color>-26368</color></ROI><ROI><name>NM_004006_exon_46</name><interval><locOnParent>243</locOnParent><intervalLength>148</intervalLength></interval><startOnRef>1</startOnRef><refSegment>DMD_exonRegion47</refSegment><useForTx>true</useForTx><removeable>true</removeable><color>-26368</color></ROI><ROI><name>NM_004007_exon_41</name><interval><locOnParent>243</locOnParent><intervalLength>148</intervalLength></interval><startOnRef>1</startOnRef><refSegment>DMD_exonRegion47</refSegment><useForTx>true</useForTx><removeable>true</removeable><color>-26368</color></ROI><ROI><name>NM_004009_exon_46</name><interval><locOnParent>243</locOnParent><intervalLength>148</intervalLength></interval><startOnRef>1</startOnRef><refSegment>DMD_exonRegion47</refSegment><useForTx>true</useForTx><removeable>true</removeable><color>-26368</color></ROI><ROI><name>NM_004010_exon_41</name><interval><locOnParent>243</locOnParent><intervalLength>148</intervalLength></interval><startOnRef>1</startOnRef><refSegment>DMD_exonRegion47</refSegment><useForTx>true</useForTx><removeable>true</removeable><color>-26368</color></ROI><ROI><name>NM_004011_exon_18</name><interval><locOnParent>243</locOnParent><intervalLength>148</intervalLength></interval><startOnRef>1</startOnRef><refSegment>DMD_exonRegion47</refSegment><useForTx>true</useForTx><removeable>true</removeable><color>-26368</color></ROI><ROI><name>NM_004012_exon_18</name><interval><locOnParent>243</locOnParent><intervalLength>148</intervalLength></interval><startOnRef>1</startOnRef><refSegment>DMD_exonRegion47</refSegment><useForTx>true</useForTx><removeable>true</removeable><color>-26368</color></ROI><ROI><name>NM_004013_UTR_3</name><interval><locOnParent>243</locOnParent><intervalLength>148</intervalLength></interval><startOnRef>1</startOnRef><refSegment>DMD_exonRegion47</refSegment><useForTx>false</useForTx><removeable>true</removeable><color>-13210</color></ROI><ROI><name>NM_004020_UTR_3</name><interval><locOnParent>243</locOnParent><intervalLength>148</intervalLength></interval><startOnRef>1</startOnRef><refSegment>DMD_exonRegion47</refSegment><useForTx>false</useForTx><removeable>true</removeable><color>-13210</color></ROI><ROI><name>NM_004021_UTR_3</name><interval><locOnParent>243</locOnParent><intervalLength>148</intervalLength></interval><startOnRef>1</startOnRef><refSegment>DMD_exonRegion47</refSegment><useForTx>false</useForTx><removeable>true</removeable><color>-13210</color></ROI><ROI><name>NM_004022_UTR_3</name><interval><locOnParent>243</locOnParent><intervalLength>148</intervalLength></interval><startOnRef>1</startOnRef><refSegment>DMD_exonRegion47</refSegment><useForTx>false</useForTx><removeable>true</removeable><color>-13210</color></ROI><ROI><name>NM_004023_UTR_3</name><interval><locOnParent>243</locOnParent><intervalLength>148</intervalLength></interval><startOnRef>1</startOnRef><refSegment>DMD_exonRegion47</refSegment><useForTx>false</useForTx><removeable>true</removeable><color>-13210</color></ROI><ROI><name>hCT2256940_exon_46</name><interval><locOnParent>243</locOnParent><intervalLength>148</intervalLength></interval><startOnRef>1</startOnRef><refSegment>DMD_exonRegion47</refSegment><useForTx>true</useForTx><removeable>true</removeable><color>-26368</color></ROI><ROI><name>DMD_Target_intron_100</name><interval><locOnParent>391</locOnParent><intervalLength>15</intervalLength></interval><startOnRef>1</startOnRef><refSegment>DMD_exonRegion47</refSegment><useForTx>false</useForTx><removeable>true</removeable><color>-3368704</color></ROI><ROI><name>NM_000109_intron_92</name><interval><locOnParent>391</locOnParent><intervalLength>15</intervalLength></interval><startOnRef>1</startOnRef><refSegment>DMD_exonRegion47</refSegment><useForTx>false</useForTx><removeable>true</removeable><color>-3368704</color></ROI><ROI><name>NM_004006_intron_92</name><interval><locOnParent>391</locOnParent><intervalLength>15</intervalLength></interval><startOnRef>1</startOnRef><refSegment>DMD_exonRegion47</refSegment><useForTx>false</useForTx><removeable>true</removeable><color>-3368704</color></ROI><ROI><name>NM_004007_intron_90</name><interval><locOnParent>391</locOnParent><intervalLength>15</intervalLength></interval><startOnRef>1</startOnRef><refSegment>DMD_exonRegion47</refSegment><useForTx>false</useForTx><removeable>true</removeable><color>-3368704</color></ROI><ROI><name>NM_004009_intron_92</name><interval><locOnParent>391</locOnParent><intervalLength>15</intervalLength></interval><startOnRef>1</startOnRef><refSegment>DMD_exonRegion47</refSegment><useForTx>false</useForTx><removeable>true</removeable><color>-3368704</color></ROI><ROI><name>NM_004010_intron_92</name><interval><locOnParent>391</locOnParent><intervalLength>15</intervalLength></interval><startOnRef>1</startOnRef><refSegment>DMD_exonRegion47</refSegment><useForTx>false</useForTx><removeable>true</removeable><color>-3368704</color></ROI><ROI><name>NM_004011_intron_36</name><interval><locOnParent>391</locOnParent><intervalLength>15</intervalLength></interval><startOnRef>1</startOnRef><refSegment>DMD_exonRegion47</refSegment><useForTx>false</useForTx><removeable>true</removeable><color>-3368704</color></ROI><ROI><name>NM_004012_intron_36</name><interval><locOnParent>391</locOnParent><intervalLength>15</intervalLength></interval><startOnRef>1</startOnRef><refSegment>DMD_exonRegion47</refSegment><useForTx>false</useForTx><removeable>true</removeable><color>-3368704</color></ROI><ROI><name>NM_004013_intron_6</name><interval><locOnParent>391</locOnParent><intervalLength>15</intervalLength></interval><startOnRef>1</startOnRef><refSegment>DMD_exonRegion47</refSegment><useForTx>false</useForTx><removeable>true</removeable><color>-3368704</color></ROI><ROI><name>NM_004020_intron_6</name><interval><locOnParent>391</locOnParent><intervalLength>15</intervalLength></interval><startOnRef>1</startOnRef><refSegment>DMD_exonRegion47</refSegment><useForTx>false</useForTx><removeable>true</removeable><color>-3368704</color></ROI><ROI><name>NM_004021_intron_6</name><interval><locOnParent>391</locOnParent><intervalLength>15</intervalLength></interval><startOnRef>1</startOnRef><refSegment>DMD_exonRegion47</refSegment><useForTx>false</useForTx><removeable>true</removeable><color>-3368704</color></ROI><ROI><name>NM_004022_intron_6</name><interval><locOnParent>391</locOnParent><intervalLength>15</intervalLength></interval><startOnRef>1</startOnRef><refSegment>DMD_exonRegion47</refSegment><useForTx>false</useForTx><removeable>true</removeable><color>-3368704</color></ROI><ROI><name>NM_004023_intron_6</name><interval><locOnParent>391</locOnParent><intervalLength>15</intervalLength></interval><startOnRef>1</startOnRef><refSegment>DMD_exonRegion47</refSegment><useForTx>false</useForTx><removeable>true</removeable><color>-3368704</color></ROI><ROI><name>hCT2256940_intron_92</name><interval><locOnParent>391</locOnParent><intervalLength>15</intervalLength></interval><startOnRef>1</startOnRef><refSegment>DMD_exonRegion47</refSegment><useForTx>false</useForTx><removeable>true</removeable><color>-3368704</color></ROI><ROI><name>DMD_exonRegion48</name><interval><locOnParent>0</locOnParent><intervalLength>384</intervalLength></interval><startOnRef>1410763</startOnRef><refSegment>DMD_exonRegion48</refSegment><useForTx>false</useForTx><removeable>false</removeable><color>-6711040</color></ROI><ROI><name>DMD_Target_intron_101</name><interval><locOnParent>86</locOnParent><intervalLength>15</intervalLength></interval><startOnRef>1</startOnRef><refSegment>DMD_exonRegion48</refSegment><useForTx>false</useForTx><removeable>true</removeable><color>-3368704</color></ROI><ROI><name>NM_000109_intron_93</name><interval><locOnParent>86</locOnParent><intervalLength>15</intervalLength></interval><startOnRef>1</startOnRef><refSegment>DMD_exonRegion48</refSegment><useForTx>false</useForTx><removeable>true</removeable><color>-3368704</color></ROI><ROI><name>NM_004006_intron_93</name><interval><locOnParent>86</locOnParent><intervalLength>15</intervalLength></interval><startOnRef>1</startOnRef><refSegment>DMD_exonRegion48</refSegment><useForTx>false</useForTx><removeable>true</removeable><color>-3368704</color></ROI><ROI><name>NM_004007_intron_91</name><interval><locOnParent>86</locOnParent><intervalLength>15</intervalLength></interval><startOnRef>1</startOnRef><refSegment>DMD_exonRegion48</refSegment><useForTx>false</useForTx><removeable>true</removeable><color>-3368704</color></ROI><ROI><name>NM_004009_intron_93</name><interval><locOnParent>86</locOnParent><intervalLength>15</intervalLength></interval><startOnRef>1</startOnRef><refSegment>DMD_exonRegion48</refSegment><useForTx>false</useForTx><removeable>true</removeable><color>-3368704</color></ROI><ROI><name>NM_004010_intron_93</name><interval><locOnParent>86</locOnParent><intervalLength>15</intervalLength></interval><startOnRef>1</startOnRef><refSegment>DMD_exonRegion48</refSegment><useForTx>false</useForTx><removeable>true</removeable><color>-3368704</color></ROI><ROI><name>NM_004011_intron_37</name><interval><locOnParent>86</locOnParent><intervalLength>15</intervalLength></interval><startOnRef>1</startOnRef><refSegment>DMD_exonRegion48</refSegment><useForTx>false</useForTx><removeable>true</removeable><color>-3368704</color></ROI><ROI><name>NM_004012_intron_37</name><interval><locOnParent>86</locOnParent><intervalLength>15</intervalLength></interval><startOnRef>1</startOnRef><refSegment>DMD_exonRegion48</refSegment><useForTx>false</useForTx><removeable>true</removeable><color>-3368704</color></ROI><ROI><name>NM_004013_intron_7</name><interval><locOnParent>86</locOnParent><intervalLength>15</intervalLength></interval><startOnRef>1</startOnRef><refSegment>DMD_exonRegion48</refSegment><useForTx>false</useForTx><removeable>true</removeable><color>-3368704</color></ROI><ROI><name>NM_004020_intron_7</name><interval><locOnParent>86</locOnParent><intervalLength>15</intervalLength></interval><startOnRef>1</startOnRef><refSegment>DMD_exonRegion48</refSegment><useForTx>false</useForTx><removeable>true</removeable><color>-3368704</color></ROI><ROI><name>NM_004021_intron_7</name><interval><locOnParent>86</locOnParent><intervalLength>15</intervalLength></interval><startOnRef>1</startOnRef><refSegment>DMD_exonRegion48</refSegment><useForTx>false</useForTx><removeable>true</removeable><color>-3368704</color></ROI><ROI><name>NM_004022_intron_7</name><interval><locOnParent>86</locOnParent><intervalLength>15</intervalLength></interval><startOnRef>1</startOnRef><refSegment>DMD_exonRegion48</refSegment><useForTx>false</useForTx><removeable>true</removeable><color>-3368704</color></ROI><ROI><name>NM_004023_intron_7</name><interval><locOnParent>86</locOnParent><intervalLength>15</intervalLength></interval><startOnRef>1</startOnRef><refSegment>DMD_exonRegion48</refSegment><useForTx>false</useForTx><removeable>true</removeable><color>-3368704</color></ROI><ROI><name>hCT2256940_intron_93</name><interval><locOnParent>86</locOnParent><intervalLength>15</intervalLength></interval><startOnRef>1</startOnRef><refSegment>DMD_exonRegion48</refSegment><useForTx>false</useForTx><removeable>true</removeable><color>-3368704</color></ROI><ROI><name>DMD_Target_exon_51</name><interval><locOnParent>101</locOnParent><intervalLength>150</intervalLength></interval><startOnRef>1</startOnRef><refSegment>DMD_exonRegion48</refSegment><useForTx>false</useForTx><removeable>true</removeable><color>-26368</color></ROI><ROI><name>NM_000109_exon_47</name><interval><locOnParent>101</locOnParent><intervalLength>150</intervalLength></interval><startOnRef>1</startOnRef><refSegment>DMD_exonRegion48</refSegment><useForTx>true</useForTx><removeable>true</removeable><color>-26368</color></ROI><ROI><name>NM_004006_exon_47</name><interval><locOnParent>101</locOnParent><intervalLength>150</intervalLength></interval><startOnRef>1</startOnRef><refSegment>DMD_exonRegion48</refSegment><useForTx>true</useForTx><removeable>true</removeable><color>-26368</color></ROI><ROI><name>NM_004007_exon_42</name><interval><locOnParent>101</locOnParent><intervalLength>150</intervalLength></interval><startOnRef>1</startOnRef><refSegment>DMD_exonRegion48</refSegment><useForTx>true</useForTx><removeable>true</removeable><color>-26368</color></ROI><ROI><name>NM_004009_exon_47</name><interval><locOnParent>101</locOnParent><intervalLength>150</intervalLength></interval><startOnRef>1</startOnRef><refSegment>DMD_exonRegion48</refSegment><useForTx>true</useForTx><removeable>true</removeable><color>-26368</color></ROI><ROI><name>NM_004010_exon_42</name><interval><locOnParent>101</locOnParent><intervalLength>150</intervalLength></interval><startOnRef>1</startOnRef><refSegment>DMD_exonRegion48</refSegment><useForTx>true</useForTx><removeable>true</removeable><color>-26368</color></ROI><ROI><name>NM_004011_exon_19</name><interval><locOnParent>101</locOnParent><intervalLength>150</intervalLength></interval><startOnRef>1</startOnRef><refSegment>DMD_exonRegion48</refSegment><useForTx>true</useForTx><removeable>true</removeable><color>-26368</color></ROI><ROI><name>NM_004012_exon_19</name><interval><locOnParent>101</locOnParent><intervalLength>150</intervalLength></interval><startOnRef>1</startOnRef><refSegment>DMD_exonRegion48</refSegment><useForTx>true</useForTx><removeable>true</removeable><color>-26368</color></ROI><ROI><name>NM_004013_UTR_4</name><interval><locOnParent>101</locOnParent><intervalLength>150</intervalLength></interval><startOnRef>1</startOnRef><refSegment>DMD_exonRegion48</refSegment><useForTx>false</useForTx><removeable>true</removeable><color>-13210</color></ROI><ROI><name>NM_004020_UTR_4</name><interval><locOnParent>101</locOnParent><intervalLength>150</intervalLength></interval><startOnRef>1</startOnRef><refSegment>DMD_exonRegion48</refSegment><useForTx>false</useForTx><removeable>true</removeable><color>-13210</color></ROI><ROI><name>NM_004021_UTR_4</name><interval><locOnParent>101</locOnParent><intervalLength>150</intervalLength></interval><startOnRef>1</startOnRef><refSegment>DMD_exonRegion48</refSegment><useForTx>false</useForTx><removeable>true</removeable><color>-13210</color></ROI><ROI><name>NM_004022_UTR_4</name><interval><locOnParent>101</locOnParent><intervalLength>150</intervalLength></interval><startOnRef>1</startOnRef><refSegment>DMD_exonRegion48</refSegment><useForTx>false</useForTx><removeable>true</removeable><color>-13210</color></ROI><ROI><name>NM_004023_UTR_4</name><interval><locOnParent>101</locOnParent><intervalLength>150</intervalLength></interval><startOnRef>1</startOnRef><refSegment>DMD_exonRegion48</refSegment><useForTx>false</useForTx><removeable>true</removeable><color>-13210</color></ROI><ROI><name>hCT2256940_exon_47</name><interval><locOnParent>101</locOnParent><intervalLength>150</intervalLength></interval><startOnRef>1</startOnRef><refSegment>DMD_exonRegion48</refSegment><useForTx>true</useForTx><removeable>true</removeable><color>-26368</color></ROI><ROI><name>DMD_Target_intron_102</name><interval><locOnParent>251</locOnParent><intervalLength>15</intervalLength></interval><startOnRef>1</startOnRef><refSegment>DMD_exonRegion48</refSegment><useForTx>false</useForTx><removeable>true</removeable><color>-3368704</color></ROI><ROI><name>NM_000109_intron_94</name><interval><locOnParent>251</locOnParent><intervalLength>15</intervalLength></interval><startOnRef>1</startOnRef><refSegment>DMD_exonRegion48</refSegment><useForTx>false</useForTx><removeable>true</removeable><color>-3368704</color></ROI><ROI><name>NM_004006_intron_94</name><interval><locOnParent>251</locOnParent><intervalLength>15</intervalLength></interval><startOnRef>1</startOnRef><refSegment>DMD_exonRegion48</refSegment><useForTx>false</useForTx><removeable>true</removeable><color>-3368704</color></ROI><ROI><name>NM_004007_intron_92</name><interval><locOnParent>251</locOnParent><intervalLength>15</intervalLength></interval><startOnRef>1</startOnRef><refSegment>DMD_exonRegion48</refSegment><useForTx>false</useForTx><removeable>true</removeable><color>-3368704</color></ROI><ROI><name>NM_004009_intron_94</name><interval><locOnParent>251</locOnParent><intervalLength>15</intervalLength></interval><startOnRef>1</startOnRef><refSegment>DMD_exonRegion48</refSegment><useForTx>false</useForTx><removeable>true</removeable><color>-3368704</color></ROI><ROI><name>NM_004010_intron_94</name><interval><locOnParent>251</locOnParent><intervalLength>15</intervalLength></interval><startOnRef>1</startOnRef><refSegment>DMD_exonRegion48</refSegment><useForTx>false</useForTx><removeable>true</removeable><color>-3368704</color></ROI><ROI><name>NM_004011_intron_38</name><interval><locOnParent>251</locOnParent><intervalLength>15</intervalLength></interval><startOnRef>1</startOnRef><refSegment>DMD_exonRegion48</refSegment><useForTx>false</useForTx><removeable>true</removeable><color>-3368704</color></ROI><ROI><name>NM_004012_intron_38</name><interval><locOnParent>251</locOnParent><intervalLength>15</intervalLength></interval><startOnRef>1</startOnRef><refSegment>DMD_exonRegion48</refSegment><useForTx>false</useForTx><removeable>true</removeable><color>-3368704</color></ROI><ROI><name>NM_004013_intron_8</name><interval><locOnParent>251</locOnParent><intervalLength>15</intervalLength></interval><startOnRef>1</startOnRef><refSegment>DMD_exonRegion48</refSegment><useForTx>false</useForTx><removeable>true</removeable><color>-3368704</color></ROI><ROI><name>NM_004020_intron_8</name><interval><locOnParent>251</locOnParent><intervalLength>15</intervalLength></interval><startOnRef>1</startOnRef><refSegment>DMD_exonRegion48</refSegment><useForTx>false</useForTx><removeable>true</removeable><color>-3368704</color></ROI><ROI><name>NM_004021_intron_8</name><interval><locOnParent>251</locOnParent><intervalLength>15</intervalLength></interval><startOnRef>1</startOnRef><refSegment>DMD_exonRegion48</refSegment><useForTx>false</useForTx><removeable>true</removeable><color>-3368704</color></ROI><ROI><name>NM_004022_intron_8</name><interval><locOnParent>251</locOnParent><intervalLength>15</intervalLength></interval><startOnRef>1</startOnRef><refSegment>DMD_exonRegion48</refSegment><useForTx>false</useForTx><removeable>true</removeable><color>-3368704</color></ROI><ROI><name>NM_004023_intron_8</name><interval><locOnParent>251</locOnParent><intervalLength>15</intervalLength></interval><startOnRef>1</startOnRef><refSegment>DMD_exonRegion48</refSegment><useForTx>false</useForTx><removeable>true</removeable><color>-3368704</color></ROI><ROI><name>hCT2256940_intron_94</name><interval><locOnParent>251</locOnParent><intervalLength>15</intervalLength></interval><startOnRef>1</startOnRef><refSegment>DMD_exonRegion48</refSegment><useForTx>false</useForTx><removeable>true</removeable><color>-3368704</color></ROI><ROI><name>DMD_exonRegion49</name><interval><locOnParent>0</locOnParent><intervalLength>696</intervalLength></interval><startOnRef>1464872</startOnRef><refSegment>DMD_exonRegion49</refSegment><useForTx>false</useForTx><removeable>false</removeable><color>-6711040</color></ROI><ROI><name>DMD_Target_intron_103</name><interval><locOnParent>349</locOnParent><intervalLength>15</intervalLength></interval><startOnRef>1</startOnRef><refSegment>DMD_exonRegion49</refSegment><useForTx>false</useForTx><removeable>true</removeable><color>-3368704</color></ROI><ROI><name>NM_000109_intron_95</name><interval><locOnParent>349</locOnParent><intervalLength>15</intervalLength></interval><startOnRef>1</startOnRef><refSegment>DMD_exonRegion49</refSegment><useForTx>false</useForTx><removeable>true</removeable><color>-3368704</color></ROI><ROI><name>NM_004006_intron_95</name><interval><locOnParent>349</locOnParent><intervalLength>15</intervalLength></interval><startOnRef>1</startOnRef><refSegment>DMD_exonRegion49</refSegment><useForTx>false</useForTx><removeable>true</removeable><color>-3368704</color></ROI><ROI><name>NM_004007_intron_93</name><interval><locOnParent>349</locOnParent><intervalLength>15</intervalLength></interval><startOnRef>1</startOnRef><refSegment>DMD_exonRegion49</refSegment><useForTx>false</useForTx><removeable>true</removeable><color>-3368704</color></ROI><ROI><name>NM_004009_intron_95</name><interval><locOnParent>349</locOnParent><intervalLength>15</intervalLength></interval><startOnRef>1</startOnRef><refSegment>DMD_exonRegion49</refSegment><useForTx>false</useForTx><removeable>true</removeable><color>-3368704</color></ROI><ROI><name>NM_004010_intron_95</name><interval><locOnParent>349</locOnParent><intervalLength>15</intervalLength></interval><startOnRef>1</startOnRef><refSegment>DMD_exonRegion49</refSegment><useForTx>false</useForTx><removeable>true</removeable><color>-3368704</color></ROI><ROI><name>NM_004011_intron_39</name><interval><locOnParent>349</locOnParent><intervalLength>15</intervalLength></interval><startOnRef>1</startOnRef><refSegment>DMD_exonRegion49</refSegment><useForTx>false</useForTx><removeable>true</removeable><color>-3368704</color></ROI><ROI><name>NM_004012_intron_39</name><interval><locOnParent>349</locOnParent><intervalLength>15</intervalLength></interval><startOnRef>1</startOnRef><refSegment>DMD_exonRegion49</refSegment><useForTx>false</useForTx><removeable>true</removeable><color>-3368704</color></ROI><ROI><name>NM_004013_intron_9</name><interval><locOnParent>349</locOnParent><intervalLength>15</intervalLength></interval><startOnRef>1</startOnRef><refSegment>DMD_exonRegion49</refSegment><useForTx>false</useForTx><removeable>true</removeable><color>-3368704</color></ROI><ROI><name>NM_004020_intron_9</name><interval><locOnParent>349</locOnParent><intervalLength>15</intervalLength></interval><startOnRef>1</startOnRef><refSegment>DMD_exonRegion49</refSegment><useForTx>false</useForTx><removeable>true</removeable><color>-3368704</color></ROI><ROI><name>NM_004021_intron_9</name><interval><locOnParent>349</locOnParent><intervalLength>15</intervalLength></interval><startOnRef>1</startOnRef><refSegment>DMD_exonRegion49</refSegment><useForTx>false</useForTx><removeable>true</removeable><color>-3368704</color></ROI><ROI><name>NM_004022_intron_9</name><interval><locOnParent>349</locOnParent><intervalLength>15</intervalLength></interval><startOnRef>1</startOnRef><refSegment>DMD_exonRegion49</refSegment><useForTx>false</useForTx><removeable>true</removeable><color>-3368704</color></ROI><ROI><name>NM_004023_intron_9</name><interval><locOnParent>349</locOnParent><intervalLength>15</intervalLength></interval><startOnRef>1</startOnRef><refSegment>DMD_exonRegion49</refSegment><useForTx>false</useForTx><removeable>true</removeable><color>-3368704</color></ROI><ROI><name>hCT2256940_intron_95</name><interval><locOnParent>349</locOnParent><intervalLength>15</intervalLength></interval><startOnRef>1</startOnRef><refSegment>DMD_exonRegion49</refSegment><useForTx>false</useForTx><removeable>true</removeable><color>-3368704</color></ROI><ROI><name>DMD_Target_exon_52</name><interval><locOnParent>364</locOnParent><intervalLength>186</intervalLength></interval><startOnRef>1</startOnRef><refSegment>DMD_exonRegion49</refSegment><useForTx>false</useForTx><removeable>true</removeable><color>-26368</color></ROI><ROI><name>NM_000109_exon_48</name><interval><locOnParent>364</locOnParent><intervalLength>186</intervalLength></interval><startOnRef>1</startOnRef><refSegment>DMD_exonRegion49</refSegment><useForTx>true</useForTx><removeable>true</removeable><color>-26368</color></ROI><ROI><name>NM_004006_exon_48</name><interval><locOnParent>364</locOnParent><intervalLength>186</intervalLength></interval><startOnRef>1</startOnRef><refSegment>DMD_exonRegion49</refSegment><useForTx>true</useForTx><removeable>true</removeable><color>-26368</color></ROI><ROI><name>NM_004007_exon_43</name><interval><locOnParent>364</locOnParent><intervalLength>186</intervalLength></interval><startOnRef>1</startOnRef><refSegment>DMD_exonRegion49</refSegment><useForTx>true</useForTx><removeable>true</removeable><color>-26368</color></ROI><ROI><name>NM_004009_exon_48</name><interval><locOnParent>364</locOnParent><intervalLength>186</intervalLength></interval><startOnRef>1</startOnRef><refSegment>DMD_exonRegion49</refSegment><useForTx>true</useForTx><removeable>true</removeable><color>-26368</color></ROI><ROI><name>NM_004010_exon_43</name><interval><locOnParent>364</locOnParent><intervalLength>186</intervalLength></interval><startOnRef>1</startOnRef><refSegment>DMD_exonRegion49</refSegment><useForTx>true</useForTx><removeable>true</removeable><color>-26368</color></ROI><ROI><name>NM_004011_exon_20</name><interval><locOnParent>364</locOnParent><intervalLength>186</intervalLength></interval><startOnRef>1</startOnRef><refSegment>DMD_exonRegion49</refSegment><useForTx>true</useForTx><removeable>true</removeable><color>-26368</color></ROI><ROI><name>NM_004012_exon_20</name><interval><locOnParent>364</locOnParent><intervalLength>186</intervalLength></interval><startOnRef>1</startOnRef><refSegment>DMD_exonRegion49</refSegment><useForTx>true</useForTx><removeable>true</removeable><color>-26368</color></ROI><ROI><name>NM_004013_UTR_5</name><interval><locOnParent>364</locOnParent><intervalLength>186</intervalLength></interval><startOnRef>1</startOnRef><refSegment>DMD_exonRegion49</refSegment><useForTx>false</useForTx><removeable>true</removeable><color>-13210</color></ROI><ROI><name>NM_004020_UTR_5</name><interval><locOnParent>364</locOnParent><intervalLength>186</intervalLength></interval><startOnRef>1</startOnRef><refSegment>DMD_exonRegion49</refSegment><useForTx>false</useForTx><removeable>true</removeable><color>-13210</color></ROI><ROI><name>NM_004021_UTR_5</name><interval><locOnParent>364</locOnParent><intervalLength>186</intervalLength></interval><startOnRef>1</startOnRef><refSegment>DMD_exonRegion49</refSegment><useForTx>false</useForTx><removeable>true</removeable><color>-13210</color></ROI><ROI><name>NM_004022_UTR_5</name><interval><locOnParent>364</locOnParent><intervalLength>186</intervalLength></interval><startOnRef>1</startOnRef><refSegment>DMD_exonRegion49</refSegment><useForTx>false</useForTx><removeable>true</removeable><color>-13210</color></ROI><ROI><name>NM_004023_UTR_5</na
[truncated: 562,483 more chars]
