# Supplementary material for: Automated DNA mutation detection using universal conditions direct sequencing: application to ten muscular dystrophy genes
Source: BMC Genet. 2009 Oct 18;10:66. doi: 10.1186/1471-2156-10-66 (PMC2781300; doi:10.1186/1471-2156-10-66)
Supplement: Additional file 18 — FKRP_RSS000009239V01_3730_01.pt. SeqScape™ template file for FKRP. This file must be downloaded and saved (not opened) and the file name must be changed to add .pt at the end of the file name just before the .ctf extension. For example, change file name from 1471-2156/10/66/suppl/S18.ctf to 1471-2156/10/66/suppl/S18.pt.ctf. The file can then be successfully imported into the SeqScape application (ABI). [file 1471-2156-10-66-S18.ctf › templates//FKRP_RSS000009239V01_3730_01.xml]

<?xml version="1.0" encoding="UTF-8"?>
<csa><projectTemplate><dataStoreObject version="3"><guid>0</guid><createDateTime><year>2004</year><month>2</month><date>8</date><hour>12</hour><minute>15</minute><second>26</second></createDateTime><lastModTime><year>2008</year><month>9</month><date>30</date><hour>11</hour><minute>50</minute><second>3</second></lastModTime><userName>Dickbennett</userName><name>FKRP_RSS000009239V01_3730_01</name><creationUser>unknown</creationUser><source>FKRP_RSS000009239V01_3730_01 imported on 24 Jun 2008 at 09:44:33 EDT</source></dataStoreObject><comments>FKRP_RSS000009239V01_3730_01</comments><rdg><dataStoreObject version="3"><guid>0</guid><createDateTime><year>2004</year><month>2</month><date>8</date><hour>12</hour><minute>15</minute><second>26</second></createDateTime><lastModTime><year>2008</year><month>9</month><date>30</date><hour>11</hour><minute>50</minute><second>3</second></lastModTime><userName>Dickbennett</userName><name>FKRP_RSS000009239V01_3730_01_RDG</name><creationUser>unknown</creationUser><source>FKRP_RSS000009239V01_3730_01</source></dataStoreObject><rdgLayout><comments>FKRP (MDC1C,LGMD2I,MGC2991,FLJ12576)</comments><referenceSegments><referenceSegment><name>FKRP_exonRegion1</name><sequence>CCCCTTCCCCCCAACCCCAGTCTACCCCCGTTCCGAGATGCCTCCTCATGTTGCCTTCGGGCTCTACAAAATTCTCCCCCCTAAAGCATCACCCCAGGGTAACCCCTAACTCGTCCTCATTGGCACCATCCCAGGACCCTCACCTCCATACTGGACATGCCCAACACCCCACACTCCAGTTCAGGGCTCTCTACCTACATCCTACAACACACGTGCCATCTCAGTGCCATCGCGCCCACTCCTGCACACCCCCAAAGTGGAACTTCCACTCTTAAGCTCTCCCATCCAGGCTCCTAGGGTACATTCCCTGCTCTGTCCACACTTCCACTCCAAAGAACCCTTCCCTGCACTGTGCAGCCACACATGCCCGGGATCCCCAAAGTTTCTCCTCAGAGGGGAAGGCACACACCTTCATCCTGGACCCCTTGAAACCCTCCTCCCACCCCTCGGGTCCTTACACAGCCCTCCTTCCGTGCCCACCGTCCAGTCGCCCCGAAACACACCGATCCCAGGTTCCCGACTTCCTCTCCCTAAATCCTCCCGGTTCCCCATCTGGACCCGCTCTTTCCCAGCGGGTCCCAAGTTCCCCCCTTGGACGCTCCCACCTCCAACCTGCACCTGGCTAGGGCCATGGTCGGGGTCGGGGTCGGGAGTCCCTCGGCGCCCGGCAAGCTTCTGCTTACTCCCACAGGAGACCACTCAGGTCTCCCAGACCCCTCCAGCTCCTCTCCACACCCTTTCCCGAGTTCTCTTAGCCTCCCCTCCAGGGCTCGAGTCGCCTCTCTCAGGAGCCCCGCGGCCAGCGTGCTCAGTCCCAGTCCCAGTCCCACTCCCAGCTGGTTGTGGTCCCTCCGCCCCTTTCTCTCGGCCGGTCCCGGTGATCCCTCCCACCCCCGGTCCCTCCACTCCCACCTCGGGCCGTCCCGGTCCCGTCCCACCCCGGAGTGCCCTCAGGACACCCCTCGGACGGCCCCTCACTCGCCCTCCGGGACCGTCGCGGTCCCCTCCCGCCCCCCCGCCGGCCGTCCCGGCGGCCATTGCTCCAAGATGGCGGCGGCGGCGGCAGCGGGTGAGGCCGGGCCGGGCCGGGCCGGGTTGGGGGTCGGGGGTCCCGGGACAGCGCTCACCTGTAAC</sequence><startNumber>0</startNumber><index>0</index></referenceSegment><referenceSegment><name>FKRP_exonRegion2</name><sequence>CTTTTGTGGATAAGATGAAATTGTGCTCTATTGTACGGAAATGGCTGATTTGGGATTTTCTGGTTCTCCTCCTCTCAGGAGCGCAGCTCAGCTGGGCTGGAACTGCCCTCCTGGAACTCCCCCAGCCTACAACCTAGGAGGTAAGAAGTCCCTCAGTGTCACCTACACTCTCATGGAAACTGCCCTTCCTCATTCCTTAAGGCTTTCCCATGTCTCTCATTTTTTTCTTTTTCTTTCTTTCTTTTTTGAGACGGAGTGTCGCTCTGTTGCCCGGGCTGAAATGCAGTGGCGCGGTCATGGCTCACTGCAACCTCCACCTCCCTGGTTCAAGCGATTCTCCTGCCTCAGCCTCCCGAGTAGCTGGGATTACAGGCACCTGCCACCACGCCCGGCTAATTTTTTGTATTTTTAATAGAGATGGGGTTTCACCTTGTTGGCAGGCTGGTCTCGAACTTCTGACCTCGTGATCCGCCCGCCTCGGCCTCCCAGAATGCTAGAATTACAGGCGTGAGCCACCGCGCCCAGCCCTCTCATTTTTTTCTAACCGTCACATTCCCATTCCACAGGTGCAGGGACTGAGGCTCAGGCCAAATCGCAACTCAGACCCAGTGAACCCAAGGCCTGAAGAGAATTTGGATTCATTTACCTTGTTTTGTGGGGACTGGAGAGACAAGTAAACTCTCAGAGTAACTGTCCCCTCTGACTACCATTTCTAAGGCAAGCCCCCTGTTTCTACTCTTGCGCCCCCTGCTGGTTTCCTGCCCTGTCTGTAAGTTGCATGGCTTTTGTCCGTCTTTTTTTTGTTTGTTTGTTTGTTTTGAGACAGGGTCTCACCCAGGCTAGAGTGAAGTGGAGCAATCTCGGCTCACTGCAACCTCCGCCTCCTGAGTTCAAGTGATTCTCACACCTCAGCCTCCCCAATAGCTGGGATTACAGGTGCGCACCACCATGCCCAGCTAATCTTTGTATTTTTTGGTAGAGAGGGGGTTTCACCATATTGCCCACGCTGGTCTCTAACTCCTGACCTCAGGTGATCTGACCGCCTGGGCCTCCCAAAGTACTGAGATTACAGGTGTGAGCCACCACACGTGGCCCTGTCAGTCTTCT</sequence><startNumber>2927</startNumber><index>1</index></referenceSegment><referenceSegment><name>FKRP_exonRegion3</name><sequence>CTGGAGAAGGGGAAGTCAAAGCTGAAACCAAATAGGGAAAAGAAAGGGAATTGAGAAAGAGCTGTAGAAAGGGGCAAGGCTGAGGGTGGCAGAAGGGGGTGGTTCTGACAATCAGCTGCTGCCTTCCCTTTCGTCCCCCTCCCCCAGGATGCCCCGGAGGCCCAGCTAGCCCCAGACTTCGGCCCCATGCGGCTCACCCGCTGCCAGGCTGCCCTGGCGGCCGCCATCACCCTCAACCTTCTGGTCCTCTTCTATGTCTCGTGGCTGCAGCACCAGCCTAGGAATTCCCGGGCCCGGGGGCCCCGTCGTGCCTCTGCTGCCGGCCCCCGTGTCACCGTCCTGGTGCGGGAGTTCGAGGCATTTGACAACGCGGTGCCCGAGCTGGTAGACTCCTTCCTGCAGCAAGACCCAGCCCAGCCCGTGGTGGTGGCAGCCGACACGCTCCCCTACCCGCCCCTGGCCCTGCCCCGCATCCCCAACGTGCGTCTGGCGCTGCTCCAGCCCGCCCTGGACCGGCCAGCCGCAGCCTCGCGCCCGGAGACCTACGTGGCCACCGAGTTTGTGGCCCTAGTACCTGATGGGGCGCGGGCTGAGGCACCTGGCCTGCTGGAGCGCATGGTGGAGGCGCTCCGCGCAGGAAGCGCACGTCTGGTGGCCGCCCCGGTTGCCACGGCCAACCCTGCCAGGTGCCTGGCCCTGAACGTCAGCCTGCGAGAGTGGACCGCCCGCTATGGCGCAGCCCCCGCCGCGCCCCGCTGCGACGCCCTGGACGGAGATGCTGTGGTGCTCCTGCGCGCCCGCGACCTCTTCAACCTCTCGGCGCCCCTGGCCCGGCCGGTGGGCACCAGCCTCTTTCTGCAGACCGCCCTTCGCGGCTGGGCGGTGCAGCTGCTGGACTTGACCTTCGCCGCGGCGCGCCAGCCCCCGCTGGCCACGGCCCACGCGCGCTGGAAGGCTGAGCGCGAGGGACGCGCTCGGCGGGCGGCGCTGCTCCGCGCGCTGGGCATCCGCCTAGTGAGCTGGGAAGGCGGGCGGCTGGAGTGGTTCGGCTGCAACAAGGAGACCACGCGCTGCTTCGGAACCGTGGTGGGCGACACGCCCGCCTACCTCTACGAGGAGCGCTGGACGCCCCCCTGCTGCCTGCGCGCGCTGCGCGAGACCGCCCGCTATGTGGTGGGCGTGCTGGAGGCTGCGGGCGTGCGCTACTGGCTCGAGGGCGGCTCACTGCTGGGGGCCGCCCGCCACGGGGACATCATCCCATGGGACTACGACGTGGACCTGGGCATCTACTTGGAGGACGTGGGCAACTGCGAGCAGCTGCGGGGGGCAGAGGCCGGCTCGGTGGTGGATGAGCGCGGCTTCGTATGGGAGAAGGCGGTCGAGGGCGACTTTTTCCGCGTGCAGTACAGCGAAAGCAACCACTTGCACGTGGACCTGTGGCCCTTCTACCCCCGCAATGGCGTCATGACCAAGGACACGTGGCTGGACCACCGGCAGGATGTGGAGTTTCCCGAGCACTTCCTGCAGCCGCTGGTGCCCCTGCCCTTTGCCGGCTTCGTGGCGCAGGCGCCTAACAACTACCGCCGCTTCCTGGAGCTCAAGTTCGGGCCCGGGGTCATCGAGAACCCCCAGTACCCCAACCCGGCACTGCTGAGTCTGACGGGAAGCGGCTGAAGCCCTGATAACCTCGCCTTTGTTTTTCGGGGGTCTGTCTGGATGTGGAGAAGCTCTGTGTGAGCGGTGAGGGGTGGAGGGATGTCGCGGAGAGGGGAAGGGGGAAACTGACCAAGAAAGAAATTCTAAGGAGAGCATGAGAGAAGGCTGGCATTGGCAGGAGGAGAGCACCAGGACGAGGATGGGAAGCGACCTCCAGATTTATCAAATGGTCATGCCCACTGGGAGCCGTGGATATGCGTGGGGACATCCTGGGTCATCTCAGTCATGGAGGGAGACGGGGATGTCACGCCGTCCCGCAGGGCCCAGCACAGCCCCAGACCCGAAAAAAGTGTTCTGCCCAAGATTCCGAGAGCCCTGCGCTCTAGGGCAGGGGCAGAGTTTTGGAAACAGTGCAGGCTCTGGAGCCAGACTGGCGAGATTCAAATCCTGGCTCTATCGCTTCGGAGCCAGGTGGGCCTGGGGGGGCGTCGCAGTCTCTCTGTGCCTCAGTTGCTTCCAGGATGCGGGACCCTTGGCTGCAGGGGTTGCTTCCGCCACTAGAGGGCGCGCCGGTCCCGCTCCTGGTGGCCCACTGTGGCTGCCCGGGCGACAGTACGCCCAGGGCCTGTGTTCCATAGCCATCTACTCTCTTGAGCCTTTGGACTTCTCTCCAAGCCCCTGTGGGAGGCGGACAGCAGTGACCACCTCCCCTTCTTTTGGACTGCGACCTCCTTCCCTCCTGGGAGAGCCCTGTGACCTGCATGCTACTCTTAACTGTTCTATTCAAGACTGAATAGAAGTATTTCAGTCTTGCAGAGGAGGAAATGCTCAGAGCTCCGAGGTGCGGCTGTGGTCGAGAACCGGGTGCTGGGCCGGGCGCGGGGGCTCACGCCTGTAATCCCAGCACTTTGGGAGGCCGAGGTGGGAGGATCGCTTGAGCCCAGGAGTCTGAGACCAGCCTCGGCAACATGCCAAGACCCCGTCTCTATTTTTAAAAAAGAAAAAGAACCGACTTCTGAATCGCAGCTCCACTCATGACTAATACCTCATTATTTCAGCTGTCTGCACCTAATTCCCCACTTGCACGGCAGTGTAGACAATAACCATAGCTCACACTCACTGAGCACCTACTGGGTACCAGGCACCATTCTCAGTGTTTCACCTGGATCAACTAATGCGTCCCTCACCTCAGCCCTCTGAAGTGACAGCTGCTATTATTTTCATTACACAGATGAAAAAGCTGAGGCCAGAATCGTGAAGTCACTTGCTCAAGGTCAGGCAGCTTAGGAAGGGGCAGATCGGGGGCTTGAACCCAGGTGGTCAGGCTCTGGAGCCCACAATTGTCTTACCCACTATGCCCCTCTCTAGTCATGGTCCCCAAGAGGGGCTTGGAGACCCACTTAGCAGGTGAAAGCAATGGCAGCCTTCCTTATTTGATTATGCACCTAAGAATAAATGGTATTTGGGCATGTATTCCCAATATGTGTATATTTATTTATAAATATATACAGATACTATTATCTGTATGTTAGTAATAAAGCTTAAATTATTCCATTTTAAAATTATGAATATGAATAGGGTTTT</sequence><startNumber>10243</startNumber><index>2</index></referenceSegment></referenceSegments><regionsOfInterest><ROI><name>FKRP_exonRegion1</name><interval><locOnParent>0</locOnParent><intervalLength>1134</intervalLength></interval><startOnRef>0</startOnRef><refSegment>FKRP_exonRegion1</refSegment><useForTx>false</useForTx><removeable>false</removeable><color>-6711040</color></ROI><ROI><name>FKRP_Target_intron_1</name><interval><locOnParent>36</locOnParent><intervalLength>1000</intervalLength></interval><startOnRef>1</startOnRef><refSegment>FKRP_exonRegion1</refSegment><useForTx>false</useForTx><removeable>true</removeable><color>-3368704</color></ROI><ROI><name>NM_024301_intron_1</name><interval><locOnParent>1021</locOnParent><intervalLength>15</intervalLength></interval><startOnRef>1</startOnRef><refSegment>FKRP_exonRegion1</refSegment><useForTx>false</useForTx><removeable>true</removeable><color>-3368704</color></ROI><ROI><name>hCT1643768.3_intron_1</name><interval><locOnParent>1021</locOnParent><intervalLength>15</intervalLength></interval><startOnRef>1</startOnRef><refSegment>FKRP_exonRegion1</refSegment><useForTx>false</useForTx><removeable>true</removeable><color>-3368704</color></ROI><ROI><name>FKRP_Target_exon_1</name><interval><locOnParent>1036</locOnParent><intervalLength>33</intervalLength></interval><startOnRef>1</startOnRef><refSegment>FKRP_exonRegion1</refSegment><useForTx>false</useForTx><removeable>true</removeable><color>-26368</color></ROI><ROI><name>NM_024301_UTR_1</name><interval><locOnParent>1036</locOnParent><intervalLength>33</intervalLength></interval><startOnRef>1</startOnRef><refSegment>FKRP_exonRegion1</refSegment><useForTx>false</useForTx><removeable>true</removeable><color>-13210</color></ROI><ROI><name>hCT1643768.3_UTR_1</name><interval><locOnParent>1036</locOnParent><intervalLength>33</intervalLength></interval><startOnRef>1</startOnRef><refSegment>FKRP_exonRegion1</refSegment><useForTx>false</useForTx><removeable>true</removeable><color>-13210</color></ROI><ROI><name>FKRP_Target_intron_2</name><interval><locOnParent>1069</locOnParent><intervalLength>15</intervalLength></interval><startOnRef>1</startOnRef><refSegment>FKRP_exonRegion1</refSegment><useForTx>false</useForTx><removeable>true</removeable><color>-3368704</color></ROI><ROI><name>NM_024301_intron_2</name><interval><locOnParent>1069</locOnParent><intervalLength>15</intervalLength></interval><startOnRef>1</startOnRef><refSegment>FKRP_exonRegion1</refSegment><useForTx>false</useForTx><removeable>true</removeable><color>-3368704</color></ROI><ROI><name>hCT1643768.3_intron_2</name><interval><locOnParent>1069</locOnParent><intervalLength>15</intervalLength></interval><startOnRef>1</startOnRef><refSegment>FKRP_exonRegion1</refSegment><useForTx>false</useForTx><removeable>true</removeable><color>-3368704</color></ROI><ROI><name>FKRP_exonRegion2</name><interval><locOnParent>0</locOnParent><intervalLength>1107</intervalLength></interval><startOnRef>2927</startOnRef><refSegment>FKRP_exonRegion2</refSegment><useForTx>false</useForTx><removeable>false</removeable><color>-6711040</color></ROI><ROI><name>FKRP_Target_intron_3</name><interval><locOnParent>63</locOnParent><intervalLength>15</intervalLength></interval><startOnRef>1</startOnRef><refSegment>FKRP_exonRegion2</refSegment><useForTx>false</useForTx><removeable>true</removeable><color>-3368704</color></ROI><ROI><name>NM_024301_intron_3</name><interval><locOnParent>63</locOnParent><intervalLength>15</intervalLength></interval><startOnRef>1</startOnRef><refSegment>FKRP_exonRegion2</refSegment><useForTx>false</useForTx><removeable>true</removeable><color>-3368704</color></ROI><ROI><name>hCT1643768.3_intron_3</name><interval><locOnParent>63</locOnParent><intervalLength>15</intervalLength></interval><startOnRef>1</startOnRef><refSegment>FKRP_exonRegion2</refSegment><useForTx>false</useForTx><removeable>true</removeable><color>-3368704</color></ROI><ROI><name>FKRP_Target_exon_2</name><interval><locOnParent>78</locOnParent><intervalLength>62</intervalLength></interval><startOnRef>1</startOnRef><refSegment>FKRP_exonRegion2</refSegment><useForTx>false</useForTx><removeable>true</removeable><color>-26368</color></ROI><ROI><name>NM_024301_UTR_2</name><interval><locOnParent>78</locOnParent><intervalLength>62</intervalLength></interval><startOnRef>1</startOnRef><refSegment>FKRP_exonRegion2</refSegment><useForTx>false</useForTx><removeable>true</removeable><color>-13210</color></ROI><ROI><name>hCT1643768.3_UTR_2</name><interval><locOnParent>78</locOnParent><intervalLength>62</intervalLength></interval><startOnRef>1</startOnRef><refSegment>FKRP_exonRegion2</refSegment><useForTx>false</useForTx><removeable>true</removeable><color>-13210</color></ROI><ROI><name>FKRP_Target_intron_4</name><interval><locOnParent>140</locOnParent><intervalLength>15</intervalLength></interval><startOnRef>1</startOnRef><refSegment>FKRP_exonRegion2</refSegment><useForTx>false</useForTx><removeable>true</removeable><color>-3368704</color></ROI><ROI><name>NM_024301_intron_4</name><interval><locOnParent>140</locOnParent><intervalLength>15</intervalLength></interval><startOnRef>1</startOnRef><refSegment>FKRP_exonRegion2</refSegment><useForTx>false</useForTx><removeable>true</removeable><color>-3368704</color></ROI><ROI><name>hCT1643768.3_intron_4</name><interval><locOnParent>140</locOnParent><intervalLength>15</intervalLength></interval><startOnRef>1</startOnRef><refSegment>FKRP_exonRegion2</refSegment><useForTx>false</useForTx><removeable>true</removeable><color>-3368704</color></ROI><ROI><name>FKRP_Target_intron_5</name><interval><locOnParent>551</locOnParent><intervalLength>15</intervalLength></interval><startOnRef>1</startOnRef><refSegment>FKRP_exonRegion2</refSegment><useForTx>false</useForTx><removeable>true</removeable><color>-3368704</color></ROI><ROI><name>NM_024301_intron_5</name><interval><locOnParent>551</locOnParent><intervalLength>15</intervalLength></interval><startOnRef>1</startOnRef><refSegment>FKRP_exonRegion2</refSegment><useForTx>false</useForTx><removeable>true</removeable><color>-3368704</color></ROI><ROI><name>hCT1643768.3_intron_5</name><interval><locOnParent>551</locOnParent><intervalLength>15</intervalLength></interval><startOnRef>1</startOnRef><refSegment>FKRP_exonRegion2</refSegment><useForTx>false</useForTx><removeable>true</removeable><color>-3368704</color></ROI><ROI><name>FKRP_Target_exon_3</name><interval><locOnParent>566</locOnParent><intervalLength>151</intervalLength></interval><startOnRef>1</startOnRef><refSegment>FKRP_exonRegion2</refSegment><useForTx>false</useForTx><removeable>true</removeable><color>-26368</color></ROI><ROI><name>NM_024301_UTR_3</name><interval><locOnParent>566</locOnParent><intervalLength>151</intervalLength></interval><startOnRef>1</startOnRef><refSegment>FKRP_exonRegion2</refSegment><useForTx>false</useForTx><removeable>true</removeable><color>-13210</color></ROI><ROI><name>hCT1643768.3_UTR_3</name><interval><locOnParent>566</locOnParent><intervalLength>151</intervalLength></interval><startOnRef>1</startOnRef><refSegment>FKRP_exonRegion2</refSegment><useForTx>false</useForTx><removeable>true</removeable><color>-13210</color></ROI><ROI><name>FKRP_Target_intron_6</name><interval><locOnParent>717</locOnParent><intervalLength>15</intervalLength></interval><startOnRef>1</startOnRef><refSegment>FKRP_exonRegion2</refSegment><useForTx>false</useForTx><removeable>true</removeable><color>-3368704</color></ROI><ROI><name>NM_024301_intron_6</name><interval><locOnParent>717</locOnParent><intervalLength>15</intervalLength></interval><startOnRef>1</startOnRef><refSegment>FKRP_exonRegion2</refSegment><useForTx>false</useForTx><removeable>true</removeable><color>-3368704</color></ROI><ROI><name>hCT1643768.3_intron_6</name><interval><locOnParent>717</locOnParent><intervalLength>15</intervalLength></interval><startOnRef>1</startOnRef><refSegment>FKRP_exonRegion2</refSegment><useForTx>false</useForTx><removeable>true</removeable><color>-3368704</color></ROI><ROI><name>FKRP_exonRegion3</name><interval><locOnParent>0</locOnParent><intervalLength>3240</intervalLength></interval><startOnRef>10243</startOnRef><refSegment>FKRP_exonRegion3</refSegment><useForTx>false</useForTx><removeable>false</removeable><color>-6711040</color></ROI><ROI><name>FKRP_Target_intron_7</name><interval><locOnParent>132</locOnParent><intervalLength>15</intervalLength></interval><startOnRef>1</startOnRef><refSegment>FKRP_exonRegion3</refSegment><useForTx>false</useForTx><removeable>true</removeable><color>-3368704</color></ROI><ROI><name>NM_024301_intron_7</name><interval><locOnParent>132</locOnParent><intervalLength>15</intervalLength></interval><startOnRef>1</startOnRef><refSegment>FKRP_exonRegion3</refSegment><useForTx>false</useForTx><removeable>true</removeable><color>-3368704</color></ROI><ROI><name>hCT1643768.3_intron_7</name><interval><locOnParent>132</locOnParent><intervalLength>15</intervalLength></interval><startOnRef>1</startOnRef><refSegment>FKRP_exonRegion3</refSegment><useForTx>false</useForTx><removeable>true</removeable><color>-3368704</color></ROI><ROI><name>NM_024301_UTR_4</name><interval><locOnParent>147</locOnParent><intervalLength>39</intervalLength></interval><startOnRef>1</startOnRef><refSegment>FKRP_exonRegion3</refSegment><useForTx>false</useForTx><removeable>true</removeable><color>-13210</color></ROI><ROI><name>hCT1643768.3_UTR_4</name><interval><locOnParent>147</locOnParent><intervalLength>39</intervalLength></interval><startOnRef>1</startOnRef><refSegment>FKRP_exonRegion3</refSegment><useForTx>false</useForTx><removeable>true</removeable><color>-13210</color></ROI><ROI><name>non-coding exon 4</name><interval><locOnParent>147</locOnParent><intervalLength>39</intervalLength></interval><startOnRef>1</startOnRef><refSegment>FKRP_exonRegion3</refSegment><useForTx>false</useForTx><removeable>true</removeable><color>-13210</color></ROI><ROI><name>FKRP_Target_exon_4</name><interval><locOnParent>186</locOnParent><intervalLength>1489</intervalLength></interval><startOnRef>1</startOnRef><refSegment>FKRP_exonRegion3</refSegment><useForTx>true</useForTx><removeable>true</removeable><color>-3342592</color></ROI><ROI><name>NM_024301_exon_1</name><interval><locOnParent>186</locOnParent><intervalLength>2463</intervalLength></interval><startOnRef>1</startOnRef><refSegment>FKRP_exonRegion3</refSegment><useForTx>true</useForTx><removeable>true</removeable><color>-26368</color></ROI><ROI><name>hCT1643768.3_exon_1</name><interval><locOnParent>186</locOnParent><intervalLength>3031</intervalLength></interval><startOnRef>1</startOnRef><refSegment>FKRP_exonRegion3</refSegment><useForTx>true</useForTx><removeable>true</removeable><color>-26368</color></ROI><ROI><name>3' UTR</name><interval><locOnParent>1675</locOnParent><intervalLength>1542</intervalLength></interval><startOnRef>1</startOnRef><refSegment>FKRP_exonRegion3</refSegment><useForTx>false</useForTx><removeable>true</removeable><color>-6684724</color></ROI><ROI><name>NM_024301_intron_8</name><interval><locOnParent>2649</locOnParent><intervalLength>15</intervalLength></interval><startOnRef>1</startOnRef><refSegment>FKRP_exonRegion3</refSegment><useForTx>false</useForTx><removeable>true</removeable><color>-3368704</color></ROI><ROI><name>FKRP_Target_intron_8</name><interval><locOnParent>3217</locOnParent><intervalLength>15</intervalLength></interval><startOnRef>1</startOnRef><refSegment>FKRP_exonRegion3</refSegment><useForTx>false</useForTx><removeable>true</removeable><color>-3368704</color></ROI><ROI><name>hCT1643768.3_intron_8</name><interval><locOnParent>3217</locOnParent><intervalLength>15</intervalLength></interval><startOnRef>1</startOnRef><refSegment>FKRP_exonRegion3</refSegment><useForTx>false</useForTx><removeable>true</removeable><color>-3368704</color></ROI></regionsOfInterest><rdgLayers><rdgLayer><name>Layer 1</name><activeForDisplay>false</activeForDisplay><startCodonNum>1</startCodonNum><startCodonBase>0</startCodonBase><TxIsForward>true</TxIsForward><roiNames>FKRP_exonRegion1,FKRP_exonRegion2,FKRP_exonRegion3</roiNames></rdgLayer><rdgLayer><name>FKRP_Target</name><activeForDisplay>true</activeForDisplay><startCodonNum>1</startCodonNum><startCodonBase>0</startCodonBase><TxIsForward>true</TxIsForward><roiNames>FKRP_Target_intron_1,FKRP_Target_exon_1,FKRP_Target_intron_2,FKRP_Target_intron_3,FKRP_Target_exon_2,FKRP_Target_intron_4,FKRP_Target_intron_5,FKRP_Target_exon_3,FKRP_Target_intron_6,FKRP_Target_intron_7,non-coding exon 4,FKRP_Target_exon_4,3' UTR,FKRP_Target_intron_8</roiNames></rdgLayer><rdgLayer><name>NM_024301</name><activeForDisplay>true</activeForDisplay><startCodonNum>1</startCodonNum><startCodonBase>0</startCodonBase><TxIsForward>true</TxIsForward><roiNames>NM_024301_intron_1,NM_024301_UTR_1,NM_024301_intron_2,NM_024301_intron_3,NM_024301_UTR_2,NM_024301_intron_4,NM_024301_intron_5,NM_024301_UTR_3,NM_024301_intron_6,NM_024301_intron_7,NM_024301_UTR_4,NM_024301_exon_1,NM_024301_intron_8</roiNames></rdgLayer><rdgLayer><name>hCT1643768.3</name><activeForDisplay>true</activeForDisplay><startCodonNum>1</startCodonNum><startCodonBase>0</startCodonBase><TxIsForward>true</TxIsForward><roiNames>hCT1643768.3_intron_1,hCT1643768.3_UTR_1,hCT1643768.3_intron_2,hCT1643768.3_intron_3,hCT1643768.3_UTR_2,hCT1643768.3_intron_4,hCT1643768.3_intron_5,hCT1643768.3_UTR_3,hCT1643768.3_intron_6,hCT1643768.3_intron_7,hCT1643768.3_UTR_4,hCT1643768.3_exon_1,hCT1643768.3_intron_8</roiNames></rdgLayer></rdgLayers><activeLayer>FKRP_Target</activeLayer><resequencingData><assayInformationFile><keyValuePair><key>hCG Accession Number</key><value>hCG1643641.3</value></keyValuePair><keyValuePair><key>Resequencing Set ID</key><value>RSS000009239_01</value></keyValuePair><keyValuePair><key>Chromosome</key><value>19</value></keyValuePair><keyValuePair><key>Gene Aliases</key><value>MDC1C,LGMD2I,MGC2991,FLJ12576</value></keyValuePair><keyValuePair><key>LocusLink ID</key><value>79147</value></keyValuePair><keyValuePair><key>Cytogenetic Band</key><value>19q13.33</value></keyValuePair><keyValuePair><key>Gene Symbol</key><value>FKRP</value></keyValuePair><keyValuePair><key>hCT Accession Numbers</key><value>hCT1643768.3</value></keyValuePair><keyValuePair><key>Gene Name</key><value>fukutin-related protein (Interim)</value></keyValuePair><keyValuePair><key>ReSeqSet Type</key><value>complete</value></keyValuePair><keyValuePair><key>RefSeq Accession Numbers</key><value>NM_024301</value></keyValuePair></assayInformationFile><amplicons><amplicon><name>RSA000003201</name><interval><locOnParent>50</locOnParent><intervalLength>455</intervalLength></interval><refSegment>FKRP_exonRegion2</refSegment></amplicon><amplicon><name>RSA000003202</name><interval><locOnParent>242</locOnParent><intervalLength>455</intervalLength></interval><refSegment>FKRP_exonRegion2</refSegment></amplicon><amplicon><name>RSA000003203</name><interval><locOnParent>623</locOnParent><intervalLength>434</intervalLength></interval><refSegment>FKRP_exonRegion2</refSegment></amplicon><amplicon><name>RSA000004989</name><interval><locOnParent>1538</locOnParent><intervalLength>423</intervalLength></interval><refSegment>FKRP_exonRegion3</refSegment></amplicon><amplicon><name>RSA000004992</name><interval><locOnParent>2268</locOnParent><intervalLength>413</intervalLength></interval><refSegment>FKRP_exonRegion3</refSegment></amplicon><amplicon><name>RSA000004995</name><interval><locOnParent>2573</locOnParent><intervalLength>441</intervalLength></interval><refSegment>FKRP_exonRegion3</refSegment></amplicon><amplicon><name>RSA000004997</name><interval><locOnParent>2806</locOnParent><intervalLength>434</intervalLength></interval><refSegment>FKRP_exonRegion3</refSegment></amplicon><amplicon><name>RSA000010180</name><interval><locOnParent>1910</locOnParent><intervalLength>413</intervalLength></interval><refSegment>FKRP_exonRegion3</refSegment></amplicon><amplicon><name>RSA000550204</name><interval><locOnParent>0</locOnParent><intervalLength>442</intervalLength></interval><refSegment>FKRP_exonRegion1</refSegment></amplicon><amplicon><name>RSA000550205</name><interval><locOnParent>390</locOnParent><intervalLength>456</intervalLength></interval><refSegment>FKRP_exonRegion1</refSegment></amplicon><amplicon><name>RSA000550207</name><interval><locOnParent>50</locOnParent><intervalLength>451</intervalLength></interval><refSegment>FKRP_exonRegion3</refSegment></amplicon><amplicon><name>RSA000934120</name><interval><locOnParent>1165</locOnParent><intervalLength>422</intervalLength></interval><refSegment>FKRP_exonRegion3</refSegment></amplicon></amplicons></resequencingData></rdgLayout><genotypicData><variantsTableFormat>General</variantsTableFormat></genotypicData><codonTable><tableName>standard</tableName><tableRules><rule>AAAK</rule><rule>AACN</rule><rule>AAGK</rule><rule>AATN</rule><rule>ACAT</rule><rule>ACCT</rule><rule>ACGT</rule><rule>ACTT</rule><rule>AGAR</rule><rule>AGCS</rule><rule>AGGR</rule><rule>AGTS</rule><rule>ATAI</rule><rule>ATCI</rule><rule>ATGM</rule><rule>ATTI</rule><rule>CAAQ</rule><rule>CACH</rule><rule>CAGQ</rule><rule>CATH</rule><rule>CCAP</rule><rule>CCCP</rule><rule>CCGP</rule><rule>CCTP</rule><rule>CGAR</rule><rule>CGCR</rule><rule>CGGR</rule><rule>CGTR</rule><rule>CTAL</rule><rule>CTCL</rule><rule>CTGL</rule><rule>CTTL</rule><rule>GAAE</rule><rule>GACD</rule><rule>GAGE</rule><rule>GATD</rule><rule>GCAA</rule><rule>GCCA</rule><rule>GCGA</rule><rule>GCTA</rule><rule>GGAG</rule><rule>GGCG</rule><rule>GGGG</rule><rule>GGTG</rule><rule>GTAV</rule><rule>GTCV</rule><rule>GTGV</rule><rule>GTTV</rule><rule>TAA*</rule><rule>TACY</rule><rule>TAG*</rule><rule>TATY</rule><rule>TCAS</rule><rule>TCCS</rule><rule>TCGS</rule><rule>TCTS</rule><rule>TGA*</rule><rule>TGCC</rule><rule>TGGW</rule><rule>TGTC</rule><rule>TTAL</rule><rule>TTCF</rule><rule>TTGL</rule><rule>TTTF</rule></tableRules></codonTable><variantStyleSettings><assignedVariantStyles><knownSubstitutionStyle>Yellow</knownSubstitutionStyle><knownInsertionStyle>Red</knownInsertionStyle><knownDeletionStyle>Black</knownDeletionStyle><unknownSubstitutionStyle>Cyan</unknownSubstitutionStyle><unknownInsertionStyle>Blue</unknownInsertionStyle><unknownDeletionStyle>Green</unknownDeletionStyle><crucialPositionStyle>Red</crucialPositionStyle><knownAaDeletionStyle>Black</knownAaDeletionStyle><knownAaInsertionStyle>Red</knownAaInsertionStyle><knownAaSubstitutionStyle>Yellow</knownAaSubstitutionStyle><unknownAaDeletionStyle>Green</unknownAaDeletionStyle><unknownAaInsertionStyle>Blue</unknownAaInsertionStyle><unknownAaSubstitutionStyle>Cyan</unknownAaSubstitutionStyle><silentMutationStyle>Red</silentMutationStyle></assignedVariantStyles><variantStylesList/></variantStyleSettings><comments>FKRP (MDC1C,LGMD2I,MGC2991,FLJ12576)</comments></rdg><analysisDefaults><dataStoreObject version="3"><guid>0</guid><createDateTime><year>2005</year><month>4</month><date>27</date><hour>14</hour><minute>18</minute><second>5</second></createDateTime><lastModTime><year>2008</year><month>9</month><date>30</date><hour>11</hour><minute>50</minute><second>3</second></lastModTime><userName>Dickbennett</userName><name>UCDSdmddefaults</name><creationUser>Dickbennett: Dick Bennett</creationUser><source>UCDSdmddefaults copied on 24 Jun 2008 at 09:57:58 EDT</source></dataStoreObject><comments></comments><projectSettings><extensionPenalty>1.0</extensionPenalty><gapPenalty>30.0</gapPenalty><useCoupledAlignment>true</useCoupledAlignment></projectSettings><specimenSettings><extensionPenalty>8.5</extensionPenalty><gapPenalty>22.5</gapPenalty><dontBasecall>true</dontBasecall><dontNibble>false</dontNibble><numMatches>20</numMatches></specimenSettings><analysisProtocol><dataStoreObject version="3"><guid>0</guid><createDateTime><year>2005</year><month>4</month><date>27</date><hour>13</hour><minute>31</minute><second>4</second></createDateTime><lastModTime><year>2008</year><month>9</month><date>30</date><hour>11</hour><minute>50</minute><second>3</second></lastModTime><userName>Dickbennett</userName><name>UCDSprotocol1</name><creationUser>Dickbennett: Dick Bennett</creationUser><source>UCDSprotocol1 copied on 05 Oct 2007 at 18:58:33 EDT</source></dataStoreObject><protocolBlob>&lt;?xml version=&quot;1.0&quot; encoding=&quot;UTF-8&quot; standalone=&quot;yes&quot;?>\n&lt;AnalysisProtocolContainer doAnalysis=&quot;true&quot; name=&quot;UCDSprotocol1&quot; guid=&quot;DummyGUID&quot; version=&quot;2&quot;>&lt;AnalysisProtocol version=&quot;7&quot; doAnalysis=&quot;true&quot; guid=&quot;DummyGUID&quot; name=&quot;Basecaller&quot;>&lt;AnalysisSettings version=&quot;7&quot; name=&quot;BasecallerSettings&quot;>&lt;Parameter name=&quot;BasecallerName&quot;>&lt;value>KB.bcp&lt;/value>&lt;/Parameter>&lt;Parameter name=&quot;Description&quot;>&lt;value>copied on 05 Oct 2007 at 18:58:33 EDT&lt;/value>&lt;/Parameter>&lt;Parameter name=&quot;MobilityFileName&quot;>&lt;value>KB_3730_POP7_BDTv3.mob&lt;/value>&lt;/Parameter>&lt;Parameter name=&quot;MatrixFileName&quot;>&lt;value>&lt;/value>&lt;/Parameter>&lt;Parameter name=&quot;WriteSeqFile&quot;>&lt;value>false&lt;/value>&lt;/Parameter>&lt;Parameter name=&quot;WriteClearRange&quot;>&lt;value>false&lt;/value>&lt;/Parameter>&lt;Parameter name=&quot;WriteSCFFile&quot;>&lt;value>false&lt;/value>&lt;/Parameter>&lt;Parameter name=&quot;WritePHREDFile&quot;>&lt;value>false&lt;/value>&lt;/Parameter>&lt;Parameter name=&quot;SeqFileFormat&quot;>&lt;value>0&lt;/value>&lt;/Parameter>&lt;Parameter name=&quot;ProcessedDataProfile&quot;>&lt;value>0.0&lt;/value>&lt;/Parameter>&lt;Parameter name=&quot;NCallQvThreshold&quot;>&lt;value>0&lt;/value>&lt;/Parameter>&lt;/AnalysisSettings>&lt;AnalysisSettings version=&quot;7&quot; name=&quot;MobilitySettings&quot;>&lt;Parameter name=&quot;MobilityFileName&quot;>&lt;value>KB_3730_POP7_BDTv3.mob&lt;/value>&lt;/Parameter>&lt;Parameter name=&quot;MobilityFileContents&quot;>&lt;value>QUJJRgBldGRpcgAAAAED/wAcAAAACAAAAdwAAACXAAAAAP//////////////////////////////\r\n////////////////////////////////////////////////////////////////////////////\r\n//////////////////8WS0JfMzczMF9QT1A3X0JEVHYzLmJjY0NNTlQAAAABABIAAQAAAAEAAAAB\r\nAAAAAAAAAABDTkFNAAAAAQASAAEAAAAXAAAAFwAAAIAAAAAARFlFXwAAAAEABAACAAAAAQAAAAIA\r\nAwAAAAAAAEZXT18AAAABAAIAAQAAAAQAAAAER0FUQwAAAABTSEZDAAAAAQAEAAIAAAABAAAAAgAA\r\nAAAAAAAAU0hGRAAAAAEABAACAAAAAQAAAAIAAAAAAAAAAFNIRk4AAAABAAQAAgAAAAEAAAACAAAA\r\nAAAAAABTSEZTAAAAAQAEAAIAAAABAAAAAgAAAAAAAAAAAAAAAAAAAAAAAAAAAAAAAAAAAAAAAAAA\r\nAAAAAAAAAAAAAAAAAAAAAAAAAAAAAAAAAAAAAAAAAAAAAAAAAAAAAAAAAAAAAAAAAAAAAAAAAAAA\r\nAAAAAAAAAAAAAAAAAAAAAAAAAAAAAAAAAAAAAAAAAAAAAAAAAAAAAAAAAAAAAAAAAAAAAAAAAAAA\r\nAAAAAAAAAAAAAAAAAAAAAAAAAAAAAAAAAAAAAAAAAAAAAAAAAAAAAAAAAAAAAAAAAAAAAAAAAAAA\r\nAAAAAAAAAAAAAAAAAAAAAAAAAAAAAAAAAAAAAAAAAAAAAAAAAAAAAAAAAAAAAAAAAAAAAAAAAAAA\r\n&lt;/value>&lt;/Parameter>&lt;/AnalysisSettings>&lt;AnalysisSettings version=&quot;7&quot; name=&quot;BasecallerParamsSettings&quot;>&lt;Parameter name=&quot;StopPoint&quot;>&lt;value>0&lt;/value>&lt;/Parameter>&lt;Parameter name=&quot;AverageSpacing&quot;>&lt;value>0.0&lt;/value>&lt;/Parameter>&lt;Parameter name=&quot;StartPoint&quot;>&lt;value>0&lt;/value>&lt;/Parameter>&lt;Parameter name=&quot;BaseOneLocation&quot;>&lt;value>0&lt;/value>&lt;/Parameter>&lt;/AnalysisSettings>&lt;AnalysisSettings version=&quot;7&quot; name=&quot;EndBaseSettings&quot;>&lt;Parameter name=&quot;StopAtPCRStop&quot;>&lt;value>false&lt;/value>&lt;/Parameter>&lt;Parameter name=&quot;StopAfterNumNs&quot;>&lt;value>false&lt;/value>&lt;/Parameter>&lt;Parameter name=&quot;MaxNumNs&quot;>&lt;value>20&lt;/value>&lt;/Parameter>&lt;Parameter name=&quot;StopAfterNumNsInXBases&quot;>&lt;value>false&lt;/value>&lt;/Parameter>&lt;Parameter name=&quot;NumNsPerXBaseInterval&quot;>&lt;value>5&lt;/value>&lt;/Parameter>&lt;Parameter name=&quot;XBaseInterval&quot;>&lt;value>10&lt;/value>&lt;/Parameter>&lt;Parameter name=&quot;StopAfterNumBases&quot;>&lt;value>false&lt;/value>&lt;/Parameter>&lt;Parameter name=&quot;MaxBasesToCall&quot;>&lt;value>800&lt;/value>&lt;/Parameter>&lt;/AnalysisSettings>&lt;AnalysisSettings version=&quot;7&quot; name=&quot;MixedBasesSettings&quot;>&lt;Parameter name=&quot;CallMixedBases&quot;>&lt;value>true&lt;/value>&lt;/Parameter>&lt;Parameter name=&quot;SecondaryPeakThreshold&quot;>&lt;value>25.0&lt;/value>&lt;/Parameter>&lt;/AnalysisSettings>&lt;AnalysisSettings version=&quot;7&quot; name=&quot;ClearRangeSettings&quot;>&lt;Parameter name=&quot;UseConfidenceRange&quot;>&lt;value>false&lt;/value>&lt;/Parameter>&lt;Parameter name=&quot;UseClearRangeThreshold&quot;>&lt;value>false&lt;/value>&lt;/Parameter>&lt;Parameter name=&quot;UseIdentificationOfNcalls&quot;>&lt;value>false&lt;/value>&lt;/Parameter>&lt;Parameter name=&quot;UseReferenceTrimming&quot;>&lt;value>false&lt;/value>&lt;/Parameter>&lt;Parameter name=&quot;FirstBase&quot;>&lt;value>20&lt;/value>&lt;/Parameter>&lt;Parameter name=&quot;UseLastBase&quot;>&lt;value>true&lt;/value>&lt;/Parameter>&lt;Parameter name=&quot;LastBase&quot;>&lt;value>550&lt;/value>&lt;/Parameter>&lt;Parameter name=&quot;BasesToTrimFrom3PrimeEnd&quot;>&lt;value>20&lt;/value>&lt;/Parameter>&lt;Parameter name=&quot;MaxLowQualityBases&quot;>&lt;value>4&lt;/value>&lt;/Parameter>&lt;Parameter name=&quot;CvThreshold&quot;>&lt;value>20&lt;/value>&lt;/Parameter>&lt;Parameter name=&quot;LowQualityWindow&quot;>&lt;value>20&lt;/value>&lt;/Parameter>&lt;Parameter name=&quot;MaxAmbiguities&quot;>&lt;value>4&lt;/value>&lt;/Parameter>&lt;Parameter name=&quot;AmbiguityWindow&quot;>&lt;value>20&lt;/value>&lt;/Parameter>&lt;Parameter name=&quot;UseM13Masking&quot;>&lt;value>true&lt;/value>&lt;/Parameter>&lt;/AnalysisSettings>&lt;AnalysisSettings version=&quot;7&quot; name=&quot;BCPSettings&quot;>&lt;Parameter name=&quot;BCPFileName&quot;>&lt;value>KB.bcp&lt;/value>&lt;/Parameter>&lt;Parameter name=&quot;BCPFileContents&quot;>&lt;value># 5Prime Basecaller Paramters&lt;/value>&lt;/Parameter>&lt;/AnalysisSettings>&lt;AnalysisSettings version=&quot;7&quot; name=&quot;FilterSettings&quot;>&lt;Parameter name=&quot;MaxPctMixedBases&quot;>&lt;value>100.0&lt;/value>&lt;/Parameter>&lt;Parameter name=&quot;MaxPctNs&quot;>&lt;value>100.0&lt;/value>&lt;/Parameter>&lt;Parameter name=&quot;MinClearLength&quot;>&lt;value>10&lt;/value>&lt;/Parameter>&lt;Parameter name=&quot;MinQualityValue&quot;>&lt;value>10&lt;/value>&lt;/Parameter>&lt;Parameter name=&quot;SkipFilteringForHim&quot;>&lt;value>true&lt;/value>&lt;/Parameter>&lt;/AnalysisSettings>&lt;/AnalysisProtocol>&lt;/AnalysisProtocolContainer>\n\n</protocolBlob></analysisProtocol><alwaysUseDefaultAP>true</alwaysUseDefaultAP></analysisDefaults><displaySettings><dataStoreObject version="3"><guid>0</guid><createDateTime><year>2008</year><month>9</month><date>30</date><hour>11</hour><minute>14</minute><second>25</second></createDateTime><lastModTime><year>2008</year><month>9</month><date>30</date><hour>11</hour><minute>50</minute><second>3</second></lastModTime><userName>Dickbennett</userName><name>UCDSdisply_unk_var_only</name><creationUser>Dickbennett: Dick Bennett</creationUser><source>UCDSdisply_unk_var_only copied on 30 Oct 2008 at 11:50:02 EST</source></dataStoreObject><comments></comments><basesDisplaySettings><font><fontSize>12</fontSize><fontStyle>0</fontStyle><fontName>Monospaced</fontName></font><insertion>~</insertion><ambiguity>*</ambiguity><colorA>-16711936</colorA><colorC>-16776961</colorC><colorG>-16777216</colorG><colorT>-65536</colorT><colorOther>-8355712</colorOther><baseScale>10</baseScale><cvRange1>-65536</cvRange1><cvRange2>-256</cvRange2><cvRange3>-16776961</cvRange3><cvInterval1>15</cvInterval1><cvInterval2>25</cvInterval2><baseStyle>0</baseStyle></basesDisplaySettings><electropherogramSettings><rowHeight>72</rowHeight><verticalScale>72</verticalScale><countPerTickHorizontal>0</countPerTickHorizontal><countPerTickVertical>0</countPerTickVertical><verticalDisplay>1</verticalDisplay></electropherogramSettings><viewDisplaySettings><projectViewMode>0</projectViewMode><viewDots>true</viewDots><widthEpWindow>100</widthEpWindow><viewInversed>false</viewInversed><viewColumn>true</viewColumn><viewOrigSeq>true</viewOrigSeq><viewAlignedEP>true</viewAlignedEP><viewOverview>true</viewOverview><viewSpecimenCVs>true</viewSpecimenCVs><viewSampleCVs>true</viewSampleCVs><italicizeReverseStrand>true</italicizeReverseStrand><clearRangeColor>-16711936</clearRangeColor><viewAllEPs>false</viewAllEPs><enableAmpliconSettings>false</enableAmpliconSettings><zoomFactor>1.0</zoomFactor><ampliconCoverageColor>-2687018</ampliconCoverageColor><tabJump><nextTenthBase>false</nextTenthBase><nextLowCVBase>false</nextLowCVBase><nextMedCVBase>false</nextMedCVBase><nextHighCVBase>false</nextHighCVBase><nextKnownVariant>false</nextKnownVariant><nextUnknownVariant>true</nextUnknownVariant><nextAmbiguity>false</nextAmbiguity><nextConsensusMixedPure>false</nextConsensusMixedPure><nextUserEdit>false</nextUserEdit><nextDiscrepancy>false</nextDiscrepancy></tabJump><AaTabJump><nextTenthBase>false</nextTenthBase><nextLowCVBase>false</nextLowCVBase><nextMedCVBase>false</nextMedCVBase><nextHighCVBase>false</nextHighCVBase><nextKnownVariant>true</nextKnownVariant><nextUnknownVariant>true</nextUnknownVariant><nextAmbiguity>false</nextAmbiguity><nextConsensusMixedPure>false</nextConsensusMixedPure><nextUserEdit>false</nextUserEdit><nextDiscrepancy>false</nextDiscrepancy></AaTabJump><NT_SummaryRow>true</NT_SummaryRow><NT_VariantsRow>true</NT_VariantsRow><NT_IndexRow>true</NT_IndexRow><NT_ReferenceRow>true</NT_ReferenceRow><NT_ReferenceAARow>true</NT_ReferenceAARow><C_SummaryRow>true</C_SummaryRow><C_VariantsRow>true</C_VariantsRow><C_IndexRow>true</C_IndexRow><C_ReferenceRow>true</C_ReferenceRow><AA_SummaryRow>true</AA_SummaryRow><AA_VariantsRow>true</AA_VariantsRow><AA_IndexRow>true</AA_IndexRow><AA_ReferenceAARow>true</AA_ReferenceAARow><shownGTfg>-1256035</shownGTfg><shownGTbg>-1256035</shownGTbg><hiddenGTfg>-1256035</hiddenGTfg><hiddenGTbg>-1256035</hiddenGTbg></viewDisplaySettings></displaySettings></projectTemplate></csa>
