# Supplementary material for: Automated DNA mutation detection using universal conditions direct sequencing: application to ten muscular dystrophy genes
Source: BMC Genet. 2009 Oct 18;10:66. doi: 10.1186/1471-2156-10-66 (PMC2781300; doi:10.1186/1471-2156-10-66)
Supplement: Additional file 21 — SGCB_aug_0608.pt. SeqScape™ template file for SGCB. This file must be downloaded and saved (not opened) and the file name must be changed to add .pt at the end of the file name just before the .ctf extension. For example, change file name from 1471-2156/10/66/suppl/S21.ctf to 1471-2156/10/66/suppl/S21.pt.ctf. The file can then be successfully imported into the SeqScape application (ABI). [file 1471-2156-10-66-S21.ctf]

Archive with 1 entries (1 files):
- templates//SGCB_aug_0608.xml
