# Supplementary material for: Automated DNA mutation detection using universal conditions direct sequencing: application to ten muscular dystrophy genes
Source: BMC Genet. 2009 Oct 18;10:66. doi: 10.1186/1471-2156-10-66 (PMC2781300; doi:10.1186/1471-2156-10-66)
Supplement: Additional file 21 — SGCB_aug_0608.pt. SeqScape™ template file for SGCB. This file must be downloaded and saved (not opened) and the file name must be changed to add .pt at the end of the file name just before the .ctf extension. For example, change file name from 1471-2156/10/66/suppl/S21.ctf to 1471-2156/10/66/suppl/S21.pt.ctf. The file can then be successfully imported into the SeqScape application (ABI). [file 1471-2156-10-66-S21.ctf › templates//SGCB_aug_0608.xml]

<?xml version="1.0" encoding="UTF-8"?>
<csa><projectTemplate><dataStoreObject version="3"><guid>0</guid><createDateTime><year>2008</year><month>7</month><date>6</date><hour>19</hour><minute>21</minute><second>35</second></createDateTime><lastModTime><year>2008</year><month>9</month><date>30</date><hour>11</hour><minute>50</minute><second>49</second></lastModTime><userName>Dickbennett</userName><name>SGCB_aug_0608</name><creationUser>Dickbennett: Dick Bennett</creationUser><source>N/A</source></dataStoreObject><comments></comments><rdg><dataStoreObject version="3"><guid>0</guid><createDateTime><year>2008</year><month>7</month><date>6</date><hour>18</hour><minute>0</minute><second>28</second></createDateTime><lastModTime><year>2008</year><month>9</month><date>30</date><hour>11</hour><minute>50</minute><second>49</second></lastModTime><userName>Dickbennett</userName><name>SGCB_Aug08</name><creationUser>Dickbennett: Dick Bennett</creationUser><source>SGCB_Aug08 copied on 06 Aug 2008 at 19:20:48 EDT</source></dataStoreObject><rdgLayout><comments>SGCB (A3b,SGC,LGMD2E)</comments><referenceSegments><referenceSegment><name>SGCB_exonRegion1</name><sequence>GAGACCACAGGCAGAATATTAACACAGAGCCTTACTGCTGACTCCTGCATCATTGGGCTTTAACTTAGAATTTTCCTGCCTAAAATGCATGTTTGTCCCACAGACTCAGAGAGGAGTGAGTCTAGAGATATGAGTCAAGTGGTTCCAGCATTTAGGAAAAAAGAAATGCAGAGAGACTGATGACCAGCTAGGTACTGACTCCCACTGAATTAGACAGTACTAGGGCCCAAAGGTGCTTATTAGAAGTGATTCAGCTACATGAGGAACAGTTGCTATTGACTTCACTGCATTTTTTTTCAGCTAAAATAATTATTGGATTATATCTACAACAGGGAACAATGAATGTCTACTCAAGTAACTCGTACATTTGAGTGGCTTCCCGGTGTTCAGTAAATGTCCGTTCAATTAGGTTCCCGAGGATATACATGGTAACACTATCTCCAACACTAAATGAAAAATCCATCCCCAGTATCGCAGGATAAAAACATCAGACTTCATAGGCCTCCGAAGTCAAGCAGCCCGAAGGATTCAACGTCCTCCTTGAGGACTCTCAGTCTTCAAGACTCCAGCCACCTAAGTGACCACTCGTTCACTTCTGCCCACGCAGTCACCACGCCGGTCCGCGTCCACTTGTGGTCTCGATATCGGCCCCTCCCACCCTAGCCAAGGAGACCTTGGTCCGAGAAACAAAGAGAGCCTCACAGCTCCGGATGGCACCGATCTTTCAGCGATGGGGAACAAAGGGGAAGGGGAGAAGCGTCCTCGATTTTTGAGGGTGCCCTTTCTGAGGAATCTGCAGGCGGCCCGGGGTGGAGCGGAATCCCCATAGGCCCCTTCTGGCCCCTGTGCAATACAACGCGCCCCAGGCCAAGGTCCTAGGTGCAGGGGCCGCCGCAGAGCCTGAGCCCGCAGGGCTGGGATGCGGGTCGTCAGGGATGCGGGCTGGGGAGGGGAGGGTGTGAGCAGCGGGTGCCCCCAGTCCCCGCCAGGGCGCAAGCGCAGGCGCGCAGGGTGCGGTCGCGGAGGGGCGGGCACAGTCGGGCGGGGAGCTCGGCGGCGGCGGGCGCGGGAAGATGGCGGCAGCGGCGGCGGCGGCTGCAGAACAGGTCTGTGAGTACCGCCGCGGCCGCGGGCTGGAGGAGCGGGGGAGGCCGCGTCCTGCCGGCTGGGC</sequence><startNumber>0</startNumber><index>0</index></referenceSegment><referenceSegment><name>SGCB_exonRegion2</name><sequence>AAAATATCAGATAGTGACCTTGAAGTTTCTTCTGTACTTTCCTTCTAAGCACAGTTATGCCCTTATTTGGAACTGCAACTCAATGTGATTTGCAGTTTATTCATGGAAAATGTGTCAGTAACCAATTCAGCTTGCTATAGCTATGAATTTGCACCTAATAGATAAATGCACCAAAACGAGAGGGTATAGCTGTTCCATTATGTTGTATTTCATTTTTAGCAAAGTTCCAATGGTCCTGTAAAGAAGTCCATGCGTGAGAAGGCTGTTGAGAGAAGGAGTGTCAATAAAGAGCACAACAGTAACTTTAAAGCTGGATACATTCCGATTGATGAAGATCGTCTCCACAAAACAGGGTTGAGAGGAAGAAAGGGCAATTTAGCCATCTGTGTGATTATCCTCTTGTTTATCCTGGCTGTCATCAATTTAATAGTGAGTATTTGTAAGAATACTCATTTTAATTGCCATGGGGAATTTTTTATCTGCTTTATAGTGAAATCATAGACTTTATTTTCTCCTTTTCTATACATGTCTTGTCTCTTACTGAATTTTAATGAATACTTTATTAAAAAAACTAGTGTGCTAATATTTTCATATATTAATTTCATTTACAAAAAAATGTGCATGGGTTTATCCCTTTAATGGACTTAATTTTTAGCAAGGATAGAATTATGAGGCTCCCACCTAGCTCAATCGGTAGAGCATGAGACTTTTAATAAGGATAGGA</sequence><startNumber>5473</startNumber><index>1</index></referenceSegment><referenceSegment><name>SGCB_exonRegion3</name><sequence>TAGAAAAAATAAGAAACTATTCATTTTAAATTATAGACCTTTAGCACATTTTGACTTTTAGCTATTTGCATGTAATACCTTAATAAAAATAAAATTCGTTTTGTTTATAAGTGGAAAATTAATTGATATATTTACCTCACTGATAAAACATTTTAGGAGGTCTTTAACATTTTGGTGATAATATTTTCTATTTGTTTTCCAATTACATTAAATGTATGCGGCCTACCAACAGTGGACTTGTGTTCTTTTTCAGATAACACTTGTTATTTGGGCCGTGATTCGCATTGGACCAAATGGCTGTGATAGTATGGAGTTTCATGAAAGTGGCCTGCTTCGATTTAAGCAAGTATCTGACATGGGAGTGATCCACCCTCTTTATAAAAGCACAGTAGGAGGAAGGCGAAATGAAAATTTGGTCATCACTGGCAACAACCAGCCTGTAAGTTGCCACATTAACTGAAAGAAATGCAAACAGGAGAGGGGCATTAGAGAAAAATACTTTGCAAAAACCTAGTTGATTATTGGAAAGAGATATTTTCCCTTAGAAAAATTAGTATATTTATAATATATCTATAAATGTATGAATATAGTGAATACAGTTTAAAACATCCATAAATATTAATATTTAATAATACTATTGCTTTTATCATCTGTTAAAATTAGATGATTTCTTAATATTTGAGATTTTGTTCAATGGTAGCATTTTCTATGACAGATGTAATTTGTATGAGAATACATAGGTTACTCTTTTCTCCTCCATATGAGGAA</sequence><startNumber>9216</startNumber><index>2</index></referenceSegment><referenceSegment><name>SGCB_exonRegion4</name><sequence>CTCATGCATTTTTGCAGAGCTAATGAGCAAATAAATGTATAAACCTTCATTCTAAAGAACTCTTCTTCCAAGTGGATGGAGGGAGAACAGACAGAGTTAAACGTATTTGAAGTTAGTCTGTTATTGGGGTTTTTAAATTTCTGTAATTTTTGTAATTTTTAAAATATATTGTTCAGGAATTTTGTTTGCAGTCTTCTTTGAAAATATATTCACAATAAACTGTTTTTTTTGAAGATTGTTTTTCAGCAAGGGACAACAAAGCTCAGTGTAGAAAACAACAAAACTTCTATTACAAGTGACATCGGCATGCAGTTTTTTGACCCGAGGACTCAAAATATCTTATTCAGCACAGACTATGAAACTCATGAGTTTCATTTGCCAAGTGGAGTGAAAAGTTTGAATGTTCAAAAGGCATCTACTGAAAGGGTATGATTTATTGGCTTTGTTTTACTAATGGGAGAGAATTATTCTCTAGAGTTATAAAGTGGGAA</sequence><startNumber>10177</startNumber><index>3</index></referenceSegment><referenceSegment><name>SGCB_exonRegion5</name><sequence>TTAATTCTAGATTTGTAATTAACTAGCTTGTGTGATCATTATCAAGTCATCTTTATCTCAATTTCCACATCTCTAAAACATTAATAGAAACATTTGACTTTCATCTCTCATGACTGAAGCTTCTATTTCTCTATCTCTGATAACAATTCTCACATTAATTTAGAAACTCTTTTTAGTACTTGTTTTTTAAATTTTCAGATTACCAGCAATGCTACCAGTGATTTAAATATAAAAGTTGATGGGCGTGCTATTGTGCGTGGAAATGAAGGTGTATTCATTATGGGCAAAACCATTGAATTTCACATGGGTGGTAATATGGAGTTAAAGGCGGTGAGTATTCTTTTAAGAGCTTAAGAGAATTATTAGGTTCTTGGGTACATAAATCCATATGTGGAATAGTATACAATTATTGAAAATGATATAATTGTCTATTTTTTGAC</sequence><startNumber>11035</startNumber><index>4</index></referenceSegment><referenceSegment><name>SGCB_exonRegion6</name><sequence>TATTTTGTTTTTTATTGTTGCTGTTGTTGTTTTGTTTGTGACTTTACTCTTTCTTACTGCTTGCTTTTCTCATTGATATTTCAGGAAGTTTTGTTTACTGACTTTGTTCTGTACCCCCTCATGGAGGTAAATAAATCATATTACTATTCTCCTAATAGGAAAACAGTATCATCCTAAATGGATCTGTGATGGTCAGCACCACCCGCCTACCCAGTTCCTCCAGTGGAGACCAGTTGGGTAGTGGTGACTGGGTACGCTACAAGCTCTGCATGTGTGCTGATGGGACGCTCTTCAAGGTGCAAGTAACCAGCCAGAACATGGGCTGCCAAATCTCAGACAACCCCTGTGGAAACACTCATTAAAAGAACCCCAGAGGTCACCAACATGTTTATATCTTGACTTGACTTTTTTATGCATGCAAATCATTGTTTTTACAGAGTTTGTGATAACTCATAATTATTTTAATGGCAGAGCACTGCTGTATCTGTTTTATGGTCTACATAGTTAAAATCTTCTCAGAGAGCCTAAATTCTAATACATTTTATTAATTTATACTAATCTTCATATTTACTGTTCTCTAAAATAATTATGAGAAGCAAATAAAATCAAAAGTCATGTTTAAAGACGTGTTTTTAAAATTCCACTATCCCTTTTCTAAAGGTTAAAGGTCTGAAGCAGCTGTTTAGATTCACTGTAAGTAAACTTTGGTAACTCTAATGGGGATAGACCCACTTAAGATATTTAAAAAGGTATGGCATCAGCGTTTCATGCTCTGCCTTTTAGCTTCTAAAAGGAAAGATGCAGATTTCTAGTGCATTAAGCCTGAGCCATATTCTCACATGCAAGTGAAGTCATTAAAGAACTTTACATATGTGAGATAGAAACAATGGTTCCTTAGTTTTGCACTGGGAAGAAAATATTTTGTAAAAGAATGTTTATTTGAAATAATGATAACTATCAATTGTTCACAATGTGGTGGAAATTAAAACACCATCTCAGCTTTAACTTTTAAATAATAATGATAACTATCTTTATTGAGCATCTTCTACATCCTAGGCATTGTCCTAGGCATTGCATGTTTATATCCCCAATTCTCACCACAACCCTGCAAGTAGGTGGTATTATCCAAGTTTTACCCATTAAGAAACTGAAGATCAGAGAAGTTAAGAAACTTGCTCAACATCATATAGTAAGTAGCAGAGTTGGGATTGGAATTCAGGCATGACTCAAACCTGGATGTACTTGATTCCAAATGCCATGTTGTTTTCACTCTCTGCACTGACTTTTTAATTATTTAAAACTCTAGAAAGATGAACAAAGGTTAATTTAAACTTACCTAAGAAGATGAGAATCAAACAAAACAGATATGCTTACTCTAGTTAAAAAGAAAATAAATCTCATGTCAGACCCAGAAAGGACCAATCACTGTCCGATTGTAAGCTATGTTGGGCCAATTCCAAAATATTATACGATGGAGAGGTCAAATTTACCTACTTCTGAGTTACCTCAGTTTCCCAACAATGGACCTTGGCACACTGGAGTAACAATACATAACAGAGTTGCCAAGATATTTATACCCTCAGCACTCGGGGCAACACAGTGGAAAGTGGGGAGGCCATAGACCCAAACAAGTTCTTTGGGCCAGGCATGGCCTAGTAAGTACACCATGCCTCGAAAATAAGTCCAGAAGCACTGGACTAAAGAGTGCTAATGCAGGAAATAATACACATAATTTTTAGGTAAGGATAATAATTTATCTCTGCTCCTAATATTACTATCCCATTGTAATTATTTATAACCCTCAAGCCAGTTGATTTTTAATATATTTGATTGGAAAAGAACTCTCTGGTATTATTAAGACTCACACAGAATCAGGGACAGGGCCCCCAAAGGAGTTTGCTGTAAAATAGGCAGTAGAGTTGTGGCATGGGCCCAACCCTGCATTCAAGTGTAACAGCATTCTGTCAGGGTCACTTTGAATTGTGCACATAAGAAAACCAATACAAAAAACAATTTGTATTCAATATTGTCACATTTCTCTCTGGTAGAAAAATCAAATACCTTAGAGATTATGAAGTCATTAATTTATACTGAAATTGGATTGACTTACTACCTAACACTGAGCGCTGTTTTTAAATGAAAAGAATGAGATTTATAACCACTTGAGTGTTATTGCAGTGATATTTGAACTCATTTGAATATATTCAGTATCATTTAATGTCTGAATTCAGAAAAAAATGCCGAAATTTTTATTCAGATGGTCCATAAATTAAATTGCATATTCATTACTTATCTGCTCTATTTAGATTTATTTTAAAAGTTTATTTAAGTAAATATTTTTATAAAAACCAGAAAACACTGTATTACAAAATATTATTTATTAAATGTAGTTCAGGAAATAATCTATTTTTACTCTTTTTTGGGAAATACTTGTGTTTTTGATACATCTCCATGAAGTTCTTTTGAGAGGAGAGGCTATTTTGATGTTTTTATACAACTGAAGGTTAACAGCCATAGCATTTTATGATACTTTACAGGTAGTCCTGGCTTTTTCCCTGAAACATAAGCTTGGAAAATCTATTAGA</sequence><startNumber>15014</startNumber><index>5</index></referenceSegment></referenceSegments><regionsOfInterest><ROI><name>ROI_1</name><interval><locOnParent>0</locOnParent><intervalLength>1015</intervalLength></interval><startOnRef>1</startOnRef><refSegment>SGCB_exonRegion1</refSegment><useForTx>false</useForTx><removeable>true</removeable><color>-4019147</color></ROI><ROI><name>SGCB_exonRegion1</name><interval><locOnParent>0</locOnParent><intervalLength>1171</intervalLength></interval><startOnRef>0</startOnRef><refSegment>SGCB_exonRegion1</refSegment><useForTx>false</useForTx><removeable>false</removeable><color>-6711040</color></ROI><ROI><name>SGCB_Target_intron_1</name><interval><locOnParent>30</locOnParent><intervalLength>1000</intervalLength></interval><startOnRef>1</startOnRef><refSegment>SGCB_exonRegion1</refSegment><useForTx>false</useForTx><removeable>true</removeable><color>-3368704</color></ROI><ROI><name>hCT11717.2_intron_1</name><interval><locOnParent>1015</locOnParent><intervalLength>15</intervalLength></interval><startOnRef>1</startOnRef><refSegment>SGCB_exonRegion1</refSegment><useForTx>false</useForTx><removeable>true</removeable><color>-3368704</color></ROI><ROI><name>hCT1962297.1_intron_1</name><interval><locOnParent>1015</locOnParent><intervalLength>15</intervalLength></interval><startOnRef>1</startOnRef><refSegment>SGCB_exonRegion1</refSegment><useForTx>false</useForTx><removeable>true</removeable><color>-3368704</color></ROI><ROI><name>NM_000232_intron_1</name><interval><locOnParent>1018</locOnParent><intervalLength>15</intervalLength></interval><startOnRef>1</startOnRef><refSegment>SGCB_exonRegion1</refSegment><useForTx>false</useForTx><removeable>true</removeable><color>-3368704</color></ROI><ROI><name>SGCB_Target_exon_1</name><interval><locOnParent>1030</locOnParent><intervalLength>76</intervalLength></interval><startOnRef>1</startOnRef><refSegment>SGCB_exonRegion1</refSegment><useForTx>false</useForTx><removeable>true</removeable><color>-26368</color></ROI><ROI><name>hCT11717.2_UTR_1</name><interval><locOnParent>1030</locOnParent><intervalLength>43</intervalLength></interval><startOnRef>1</startOnRef><refSegment>SGCB_exonRegion1</refSegment><useForTx>false</useForTx><removeable>true</removeable><color>-13210</color></ROI><ROI><name>hCT1962297.1_UTR_1</name><interval><locOnParent>1030</locOnParent><intervalLength>43</intervalLength></interval><startOnRef>1</startOnRef><refSegment>SGCB_exonRegion1</refSegment><useForTx>false</useForTx><removeable>true</removeable><color>-13210</color></ROI><ROI><name>NM_000232_UTR_1</name><interval><locOnParent>1033</locOnParent><intervalLength>40</intervalLength></interval><startOnRef>1</startOnRef><refSegment>SGCB_exonRegion1</refSegment><useForTx>false</useForTx><removeable>true</removeable><color>-13210</color></ROI><ROI><name>NM_000232_exon_1</name><interval><locOnParent>1073</locOnParent><intervalLength>33</intervalLength></interval><startOnRef>1</startOnRef><refSegment>SGCB_exonRegion1</refSegment><useForTx>true</useForTx><removeable>true</removeable><color>-26368</color></ROI><ROI><name>hCT11717.2_exon_1</name><interval><locOnParent>1073</locOnParent><intervalLength>33</intervalLength></interval><startOnRef>1</startOnRef><refSegment>SGCB_exonRegion1</refSegment><useForTx>true</useForTx><removeable>true</removeable><color>-26368</color></ROI><ROI><name>hCT1962297.1_exon_1</name><interval><locOnParent>1073</locOnParent><intervalLength>33</intervalLength></interval><startOnRef>1</startOnRef><refSegment>SGCB_exonRegion1</refSegment><useForTx>true</useForTx><removeable>true</removeable><color>-26368</color></ROI><ROI><name>NM_000232_intron_2</name><interval><locOnParent>1106</locOnParent><intervalLength>15</intervalLength></interval><startOnRef>1</startOnRef><refSegment>SGCB_exonRegion1</refSegment><useForTx>false</useForTx><removeable>true</removeable><color>-3368704</color></ROI><ROI><name>SGCB_Target_intron_2</name><interval><locOnParent>1106</locOnParent><intervalLength>15</intervalLength></interval><startOnRef>1</startOnRef><refSegment>SGCB_exonRegion1</refSegment><useForTx>false</useForTx><removeable>true</removeable><color>-3368704</color></ROI><ROI><name>hCT11717.2_intron_2</name><interval><locOnParent>1106</locOnParent><intervalLength>15</intervalLength></interval><startOnRef>1</startOnRef><refSegment>SGCB_exonRegion1</refSegment><useForTx>false</useForTx><removeable>true</removeable><color>-3368704</color></ROI><ROI><name>hCT1962297.1_intron_2</name><interval><locOnParent>1106</locOnParent><intervalLength>15</intervalLength></interval><startOnRef>1</startOnRef><refSegment>SGCB_exonRegion1</refSegment><useForTx>false</useForTx><removeable>true</removeable><color>-3368704</color></ROI><ROI><name>SGCB_exonRegion2</name><interval><locOnParent>0</locOnParent><intervalLength>724</intervalLength></interval><startOnRef>5473</startOnRef><refSegment>SGCB_exonRegion2</refSegment><useForTx>false</useForTx><removeable>false</removeable><color>-6711040</color></ROI><ROI><name>NM_000232_intron_3</name><interval><locOnParent>184</locOnParent><intervalLength>35</intervalLength></interval><startOnRef>1</startOnRef><refSegment>SGCB_exonRegion2</refSegment><useForTx>false</useForTx><removeable>true</removeable><color>-3368704</color></ROI><ROI><name>SGCB_Target_intron_3</name><interval><locOnParent>184</locOnParent><intervalLength>35</intervalLength></interval><startOnRef>1</startOnRef><refSegment>SGCB_exonRegion2</refSegment><useForTx>false</useForTx><removeable>true</removeable><color>-3368704</color></ROI><ROI><name>hCT11717.2_intron_3</name><interval><locOnParent>184</locOnParent><intervalLength>35</intervalLength></interval><startOnRef>1</startOnRef><refSegment>SGCB_exonRegion2</refSegment><useForTx>false</useForTx><removeable>true</removeable><color>-3368704</color></ROI><ROI><name>hCT1962297.1_intron_3</name><interval><locOnParent>184</locOnParent><intervalLength>35</intervalLength></interval><startOnRef>1</startOnRef><refSegment>SGCB_exonRegion2</refSegment><useForTx>false</useForTx><removeable>true</removeable><color>-3368704</color></ROI><ROI><name>NM_000232_exon_2</name><interval><locOnParent>219</locOnParent><intervalLength>210</intervalLength></interval><startOnRef>1</startOnRef><refSegment>SGCB_exonRegion2</refSegment><useForTx>true</useForTx><removeable>true</removeable><color>-26368</color></ROI><ROI><name>SGCB_Target_exon_2</name><interval><locOnParent>219</locOnParent><intervalLength>210</intervalLength></interval><startOnRef>1</startOnRef><refSegment>SGCB_exonRegion2</refSegment><useForTx>false</useForTx><removeable>true</removeable><color>-26368</color></ROI><ROI><name>hCT11717.2_exon_2</name><interval><locOnParent>219</locOnParent><intervalLength>210</intervalLength></interval><startOnRef>1</startOnRef><refSegment>SGCB_exonRegion2</refSegment><useForTx>true</useForTx><removeable>true</removeable><color>-26368</color></ROI><ROI><name>hCT1962297.1_exon_2</name><interval><locOnParent>219</locOnParent><intervalLength>210</intervalLength></interval><startOnRef>1</startOnRef><refSegment>SGCB_exonRegion2</refSegment><useForTx>true</useForTx><removeable>true</removeable><color>-26368</color></ROI><ROI><name>NM_000232_intron_4</name><interval><locOnParent>429</locOnParent><intervalLength>35</intervalLength></interval><startOnRef>1</startOnRef><refSegment>SGCB_exonRegion2</refSegment><useForTx>false</useForTx><removeable>true</removeable><color>-3368704</color></ROI><ROI><name>SGCB_Target_intron_4</name><interval><locOnParent>429</locOnParent><intervalLength>35</intervalLength></interval><startOnRef>1</startOnRef><refSegment>SGCB_exonRegion2</refSegment><useForTx>false</useForTx><removeable>true</removeable><color>-3368704</color></ROI><ROI><name>hCT11717.2_intron_4</name><interval><locOnParent>429</locOnParent><intervalLength>35</intervalLength></interval><startOnRef>1</startOnRef><refSegment>SGCB_exonRegion2</refSegment><useForTx>false</useForTx><removeable>true</removeable><color>-3368704</color></ROI><ROI><name>hCT1962297.1_intron_4</name><interval><locOnParent>429</locOnParent><intervalLength>35</intervalLength></interval><startOnRef>1</startOnRef><refSegment>SGCB_exonRegion2</refSegment><useForTx>false</useForTx><removeable>true</removeable><color>-3368704</color></ROI><ROI><name>SGCB_exonRegion3</name><interval><locOnParent>0</locOnParent><intervalLength>768</intervalLength></interval><startOnRef>9216</startOnRef><refSegment>SGCB_exonRegion3</refSegment><useForTx>false</useForTx><removeable>false</removeable><color>-6711040</color></ROI><ROI><name>NM_000232_intron_5</name><interval><locOnParent>218</locOnParent><intervalLength>35</intervalLength></interval><startOnRef>1</startOnRef><refSegment>SGCB_exonRegion3</refSegment><useForTx>false</useForTx><removeable>true</removeable><color>-3368704</color></ROI><ROI><name>SGCB_Target_intron_5</name><interval><locOnParent>218</locOnParent><intervalLength>35</intervalLength></interval><startOnRef>1</startOnRef><refSegment>SGCB_exonRegion3</refSegment><useForTx>false</useForTx><removeable>true</removeable><color>-3368704</color></ROI><ROI><name>hCT11717.2_intron_5</name><interval><locOnParent>218</locOnParent><intervalLength>35</intervalLength></interval><startOnRef>1</startOnRef><refSegment>SGCB_exonRegion3</refSegment><useForTx>false</useForTx><removeable>true</removeable><color>-3368704</color></ROI><ROI><name>hCT1962297.1_intron_5</name><interval><locOnParent>218</locOnParent><intervalLength>35</intervalLength></interval><startOnRef>1</startOnRef><refSegment>SGCB_exonRegion3</refSegment><useForTx>false</useForTx><removeable>true</removeable><color>-3368704</color></ROI><ROI><name>NM_000232_exon_3</name><interval><locOnParent>253</locOnParent><intervalLength>186</intervalLength></interval><startOnRef>1</startOnRef><refSegment>SGCB_exonRegion3</refSegment><useForTx>true</useForTx><removeable>true</removeable><color>-26368</color></ROI><ROI><name>SGCB_Target_exon_3</name><interval><locOnParent>253</locOnParent><intervalLength>186</intervalLength></interval><startOnRef>1</startOnRef><refSegment>SGCB_exonRegion3</refSegment><useForTx>false</useForTx><removeable>true</removeable><color>-26368</color></ROI><ROI><name>hCT11717.2_exon_3</name><interval><locOnParent>253</locOnParent><intervalLength>186</intervalLength></interval><startOnRef>1</startOnRef><refSegment>SGCB_exonRegion3</refSegment><useForTx>true</useForTx><removeable>true</removeable><color>-26368</color></ROI><ROI><name>hCT1962297.1_exon_3</name><interval><locOnParent>253</locOnParent><intervalLength>186</intervalLength></interval><startOnRef>1</startOnRef><refSegment>SGCB_exonRegion3</refSegment><useForTx>true</useForTx><removeable>true</removeable><color>-26368</color></ROI><ROI><name>NM_000232_intron_6</name><interval><locOnParent>439</locOnParent><intervalLength>35</intervalLength></interval><startOnRef>1</startOnRef><refSegment>SGCB_exonRegion3</refSegment><useForTx>false</useForTx><removeable>true</removeable><color>-3368704</color></ROI><ROI><name>SGCB_Target_intron_6</name><interval><locOnParent>439</locOnParent><intervalLength>35</intervalLength></interval><startOnRef>1</startOnRef><refSegment>SGCB_exonRegion3</refSegment><useForTx>false</useForTx><removeable>true</removeable><color>-3368704</color></ROI><ROI><name>hCT11717.2_intron_6</name><interval><locOnParent>439</locOnParent><intervalLength>35</intervalLength></interval><startOnRef>1</startOnRef><refSegment>SGCB_exonRegion3</refSegment><useForTx>false</useForTx><removeable>true</removeable><color>-3368704</color></ROI><ROI><name>hCT1962297.1_intron_6</name><interval><locOnParent>439</locOnParent><intervalLength>35</intervalLength></interval><startOnRef>1</startOnRef><refSegment>SGCB_exonRegion3</refSegment><useForTx>false</useForTx><removeable>true</removeable><color>-3368704</color></ROI><ROI><name>SGCB_exonRegion4</name><interval><locOnParent>0</locOnParent><intervalLength>491</intervalLength></interval><startOnRef>10177</startOnRef><refSegment>SGCB_exonRegion4</refSegment><useForTx>false</useForTx><removeable>false</removeable><color>-6711040</color></ROI><ROI><name>NM_000232_intron_7</name><interval><locOnParent>199</locOnParent><intervalLength>35</intervalLength></interval><startOnRef>1</startOnRef><refSegment>SGCB_exonRegion4</refSegment><useForTx>false</useForTx><removeable>true</removeable><color>-3368704</color></ROI><ROI><name>SGCB_Target_intron_7</name><interval><locOnParent>199</locOnParent><intervalLength>35</intervalLength></interval><startOnRef>1</startOnRef><refSegment>SGCB_exonRegion4</refSegment><useForTx>false</useForTx><removeable>true</removeable><color>-3368704</color></ROI><ROI><name>hCT11717.2_intron_7</name><interval><locOnParent>199</locOnParent><intervalLength>35</intervalLength></interval><startOnRef>1</startOnRef><refSegment>SGCB_exonRegion4</refSegment><useForTx>false</useForTx><removeable>true</removeable><color>-3368704</color></ROI><ROI><name>hCT1962297.1_intron_7</name><interval><locOnParent>199</locOnParent><intervalLength>35</intervalLength></interval><startOnRef>1</startOnRef><refSegment>SGCB_exonRegion4</refSegment><useForTx>false</useForTx><removeable>true</removeable><color>-3368704</color></ROI><ROI><name>NM_000232_exon_4</name><interval><locOnParent>234</locOnParent><intervalLength>192</intervalLength></interval><startOnRef>1</startOnRef><refSegment>SGCB_exonRegion4</refSegment><useForTx>true</useForTx><removeable>true</removeable><color>-26368</color></ROI><ROI><name>SGCB_Target_exon_4</name><interval><locOnParent>234</locOnParent><intervalLength>192</intervalLength></interval><startOnRef>1</startOnRef><refSegment>SGCB_exonRegion4</refSegment><useForTx>false</useForTx><removeable>true</removeable><color>-26368</color></ROI><ROI><name>hCT11717.2_exon_4</name><interval><locOnParent>234</locOnParent><intervalLength>192</intervalLength></interval><startOnRef>1</startOnRef><refSegment>SGCB_exonRegion4</refSegment><useForTx>true</useForTx><removeable>true</removeable><color>-26368</color></ROI><ROI><name>hCT1962297.1_exon_4</name><interval><locOnParent>234</locOnParent><intervalLength>192</intervalLength></interval><startOnRef>1</startOnRef><refSegment>SGCB_exonRegion4</refSegment><useForTx>true</useForTx><removeable>true</removeable><color>-26368</color></ROI><ROI><name>NM_000232_intron_8</name><interval><locOnParent>426</locOnParent><intervalLength>35</intervalLength></interval><startOnRef>1</startOnRef><refSegment>SGCB_exonRegion4</refSegment><useForTx>false</useForTx><removeable>true</removeable><color>-3368704</color></ROI><ROI><name>SGCB_Target_intron_8</name><interval><locOnParent>426</locOnParent><intervalLength>35</intervalLength></interval><startOnRef>1</startOnRef><refSegment>SGCB_exonRegion4</refSegment><useForTx>false</useForTx><removeable>true</removeable><color>-3368704</color></ROI><ROI><name>hCT11717.2_intron_8</name><interval><locOnParent>426</locOnParent><intervalLength>35</intervalLength></interval><startOnRef>1</startOnRef><refSegment>SGCB_exonRegion4</refSegment><useForTx>false</useForTx><removeable>true</removeable><color>-3368704</color></ROI><ROI><name>hCT1962297.1_intron_8</name><interval><locOnParent>426</locOnParent><intervalLength>35</intervalLength></interval><startOnRef>1</startOnRef><refSegment>SGCB_exonRegion4</refSegment><useForTx>false</useForTx><removeable>true</removeable><color>-3368704</color></ROI><ROI><name>SGCB_exonRegion5</name><interval><locOnParent>0</locOnParent><intervalLength>440</intervalLength></interval><startOnRef>11035</startOnRef><refSegment>SGCB_exonRegion5</refSegment><useForTx>false</useForTx><removeable>false</removeable><color>-6711040</color></ROI><ROI><name>NM_000232_intron_9</name><interval><locOnParent>163</locOnParent><intervalLength>35</intervalLength></interval><startOnRef>1</startOnRef><refSegment>SGCB_exonRegion5</refSegment><useForTx>false</useForTx><removeable>true</removeable><color>-3368704</color></ROI><ROI><name>SGCB_Target_intron_9</name><interval><locOnParent>163</locOnParent><intervalLength>35</intervalLength></interval><startOnRef>1</startOnRef><refSegment>SGCB_exonRegion5</refSegment><useForTx>false</useForTx><removeable>true</removeable><color>-3368704</color></ROI><ROI><name>hCT11717.2_intron_9</name><interval><locOnParent>163</locOnParent><intervalLength>35</intervalLength></interval><startOnRef>1</startOnRef><refSegment>SGCB_exonRegion5</refSegment><useForTx>false</useForTx><removeable>true</removeable><color>-3368704</color></ROI><ROI><name>hCT1962297.1_intron_9</name><interval><locOnParent>163</locOnParent><intervalLength>35</intervalLength></interval><startOnRef>1</startOnRef><refSegment>SGCB_exonRegion5</refSegment><useForTx>false</useForTx><removeable>true</removeable><color>-3368704</color></ROI><ROI><name>NM_000232_exon_5</name><interval><locOnParent>198</locOnParent><intervalLength>132</intervalLength></interval><startOnRef>1</startOnRef><refSegment>SGCB_exonRegion5</refSegment><useForTx>true</useForTx><removeable>true</removeable><color>-26368</color></ROI><ROI><name>SGCB_Target_exon_5</name><interval><locOnParent>198</locOnParent><intervalLength>132</intervalLength></interval><startOnRef>1</startOnRef><refSegment>SGCB_exonRegion5</refSegment><useForTx>false</useForTx><removeable>true</removeable><color>-26368</color></ROI><ROI><name>hCT11717.2_exon_5</name><interval><locOnParent>198</locOnParent><intervalLength>132</intervalLength></interval><startOnRef>1</startOnRef><refSegment>SGCB_exonRegion5</refSegment><useForTx>true</useForTx><removeable>true</removeable><color>-26368</color></ROI><ROI><name>hCT1962297.1_exon_5</name><interval><locOnParent>198</locOnParent><intervalLength>132</intervalLength></interval><startOnRef>1</startOnRef><refSegment>SGCB_exonRegion5</refSegment><useForTx>true</useForTx><removeable>true</removeable><color>-26368</color></ROI><ROI><name>NM_000232_intron_10</name><interval><locOnParent>330</locOnParent><intervalLength>35</intervalLength></interval><startOnRef>1</startOnRef><refSegment>SGCB_exonRegion5</refSegment><useForTx>false</useForTx><removeable>true</removeable><color>-3368704</color></ROI><ROI><name>SGCB_Target_intron_10</name><interval><locOnParent>330</locOnParent><intervalLength>35</intervalLength></interval><startOnRef>1</startOnRef><refSegment>SGCB_exonRegion5</refSegment><useForTx>false</useForTx><removeable>true</removeable><color>-3368704</color></ROI><ROI><name>hCT11717.2_intron_10</name><interval><locOnParent>330</locOnParent><intervalLength>35</intervalLength></interval><startOnRef>1</startOnRef><refSegment>SGCB_exonRegion5</refSegment><useForTx>false</useForTx><removeable>true</removeable><color>-3368704</color></ROI><ROI><name>hCT1962297.1_intron_10</name><interval><locOnParent>330</locOnParent><intervalLength>35</intervalLength></interval><startOnRef>1</startOnRef><refSegment>SGCB_exonRegion5</refSegment><useForTx>false</useForTx><removeable>true</removeable><color>-3368704</color></ROI><ROI><name>SGCB_exonRegion6</name><interval><locOnParent>0</locOnParent><intervalLength>2585</intervalLength></interval><startOnRef>15014</startOnRef><refSegment>SGCB_exonRegion6</refSegment><useForTx>false</useForTx><removeable>false</removeable><color>-6711040</color></ROI><ROI><name>NM_000232_intron_11</name><interval><locOnParent>123</locOnParent><intervalLength>35</intervalLength></interval><startOnRef>1</startOnRef><refSegment>SGCB_exonRegion6</refSegment><useForTx>false</useForTx><removeable>true</removeable><color>-3368704</color></ROI><ROI><name>SGCB_Target_intron_11</name><interval><locOnParent>123</locOnParent><intervalLength>35</intervalLength></interval><startOnRef>1</startOnRef><refSegment>SGCB_exonRegion6</refSegment><useForTx>false</useForTx><removeable>true</removeable><color>-3368704</color></ROI><ROI><name>hCT11717.2_intron_11</name><interval><locOnParent>123</locOnParent><intervalLength>35</intervalLength></interval><startOnRef>1</startOnRef><refSegment>SGCB_exonRegion6</refSegment><useForTx>false</useForTx><removeable>true</removeable><color>-3368704</color></ROI><ROI><name>hCT1962297.1_intron_11</name><interval><locOnParent>123</locOnParent><intervalLength>35</intervalLength></interval><startOnRef>1</startOnRef><refSegment>SGCB_exonRegion6</refSegment><useForTx>false</useForTx><removeable>true</removeable><color>-3368704</color></ROI><ROI><name>NM_000232_exon_6</name><interval><locOnParent>158</locOnParent><intervalLength>204</intervalLength></interval><startOnRef>1</startOnRef><refSegment>SGCB_exonRegion6</refSegment><useForTx>true</useForTx><removeable>true</removeable><color>-26368</color></ROI><ROI><name>SGCB_Target_exon_6</name><interval><locOnParent>158</locOnParent><intervalLength>1651</intervalLength></interval><startOnRef>1</startOnRef><refSegment>SGCB_exonRegion6</refSegment><useForTx>false</useForTx><removeable>true</removeable><color>-26368</color></ROI><ROI><name>hCT11717.2_exon_6</name><interval><locOnParent>158</locOnParent><intervalLength>203</intervalLength></interval><startOnRef>1</startOnRef><refSegment>SGCB_exonRegion6</refSegment><useForTx>true</useForTx><removeable>true</removeable><color>-26368</color></ROI><ROI><name>hCT1962297.1_exon_6</name><interval><locOnParent>158</locOnParent><intervalLength>203</intervalLength></interval><startOnRef>1</startOnRef><refSegment>SGCB_exonRegion6</refSegment><useForTx>true</useForTx><removeable>true</removeable><color>-26368</color></ROI><ROI><name>SGCB_Target_exon_8</name><interval><locOnParent>361</locOnParent><intervalLength>2209</intervalLength></interval><startOnRef>1</startOnRef><refSegment>SGCB_exonRegion6</refSegment><useForTx>false</useForTx><removeable>true</removeable><color>-26368</color></ROI><ROI><name>hCT11717.2_UTR_2</name><interval><locOnParent>361</locOnParent><intervalLength>2209</intervalLength></interval><startOnRef>1</startOnRef><refSegment>SGCB_exonRegion6</refSegment><useForTx>false</useForTx><removeable>true</removeable><color>-13210</color></ROI><ROI><name>hCT1962297.1_UTR_2</name><interval><locOnParent>361</locOnParent><intervalLength>1448</intervalLength></interval><startOnRef>1</startOnRef><refSegment>SGCB_exonRegion6</refSegment><useForTx>false</useForTx><removeable>true</removeable><color>-13210</color></ROI><ROI><name>NM_000232_UTR_2</name><interval><locOnParent>362</locOnParent><intervalLength>855</intervalLength></interval><startOnRef>1</startOnRef><refSegment>SGCB_exonRegion6</refSegment><useForTx>false</useForTx><removeable>true</removeable><color>-13210</color></ROI><ROI><name>NM_000232_intron_12</name><interval><locOnParent>1217</locOnParent><intervalLength>15</intervalLength></interval><startOnRef>1</startOnRef><refSegment>SGCB_exonRegion6</refSegment><useForTx>false</useForTx><removeable>true</removeable><color>-3368704</color></ROI><ROI><name>hCT1962297.1_intron_12</name><interval><locOnParent>1809</locOnParent><intervalLength>15</intervalLength></interval><startOnRef>1</startOnRef><refSegment>SGCB_exonRegion6</refSegment><useForTx>false</useForTx><removeable>true</removeable><color>-13210</color></ROI><ROI><name>hCT1962297.1_intron_13</name><interval><locOnParent>1860</locOnParent><intervalLength>15</intervalLength></interval><startOnRef>1</startOnRef><refSegment>SGCB_exonRegion6</refSegment><useForTx>false</useForTx><removeable>true</removeable><color>-13210</color></ROI><ROI><name>SGCB_Target_exon_7</name><interval><locOnParent>1875</locOnParent><intervalLength>26</intervalLength></interval><startOnRef>1</startOnRef><refSegment>SGCB_exonRegion6</refSegment><useForTx>false</useForTx><removeable>true</removeable><color>-26368</color></ROI><ROI><name>hCT1962297.1_UTR_3</name><interval><locOnParent>1875</locOnParent><intervalLength>26</intervalLength></interval><startOnRef>1</startOnRef><refSegment>SGCB_exonRegion6</refSegment><useForTx>false</useForTx><removeable>true</removeable><color>-13210</color></ROI><ROI><name>hCT1962297.1_intron_14</name><interval><locOnParent>1901</locOnParent><intervalLength>13</intervalLength></interval><startOnRef>1</startOnRef><refSegment>SGCB_exonRegion6</refSegment><useForTx>false</useForTx><removeable>true</removeable><color>-13210</color></ROI><ROI><name>hCT1962297.1_UTR_4</name><interval><locOnParent>1914</locOnParent><intervalLength>88</intervalLength></interval><startOnRef>1</startOnRef><refSegment>SGCB_exonRegion6</refSegment><useForTx>false</useForTx><removeable>true</removeable><color>-13210</color></ROI><ROI><name>hCT1962297.1_intron_15</name><interval><locOnParent>2002</locOnParent><intervalLength>15</intervalLength></interval><startOnRef>1</startOnRef><refSegment>SGCB_exonRegion6</refSegment><useForTx>false</useForTx><removeable>true</removeable><color>-13210</color></ROI><ROI><name>SGCB_Target_intron_12</name><interval><locOnParent>2570</locOnParent><intervalLength>15</intervalLength></interval><startOnRef>1</startOnRef><refSegment>SGCB_exonRegion6</refSegment><useForTx>false</useForTx><removeable>true</removeable><color>-3368704</color></ROI><ROI><name>hCT11717.2_intron_12</name><interval><locOnParent>2570</locOnParent><intervalLength>15</intervalLength></interval><startOnRef>1</startOnRef><refSegment>SGCB_exonRegion6</refSegment><useForTx>false</useForTx><removeable>true</removeable><color>-3368704</color></ROI></regionsOfInterest><rdgLayers><rdgLayer><name>Layer 1</name><activeForDisplay>false</activeForDisplay><startCodonNum>1</startCodonNum><startCodonBase>0</startCodonBase><TxIsForward>true</TxIsForward><roiNames>SGCB_exonRegion1,SGCB_exonRegion2,SGCB_exonRegion3,SGCB_exonRegion4,SGCB_exonRegion5,SGCB_exonRegion6</roiNames></rdgLayer><rdgLayer><name>NM_000232</name><activeForDisplay>false</activeForDisplay><startCodonNum>1</startCodonNum><startCodonBase>0</startCodonBase><TxIsForward>true</TxIsForward><roiNames>NM_000232_intron_1,NM_000232_UTR_1,NM_000232_exon_1,NM_000232_intron_2,NM_000232_intron_3,NM_000232_exon_2,NM_000232_intron_4,NM_000232_intron_5,NM_000232_exon_3,NM_000232_intron_6,NM_000232_intron_7,NM_000232_exon_4,NM_000232_intron_8,NM_000232_intron_9,NM_000232_exon_5,NM_000232_intron_10,NM_000232_intron_11,NM_000232_exon_6,NM_000232_UTR_2</roiNames></rdgLayer><rdgLayer><name>hCT11717.2</name><activeForDisplay>true</activeForDisplay><startCodonNum>1</startCodonNum><startCodonBase>0</startCodonBase><TxIsForward>true</TxIsForward><roiNames>ROI_1,hCT11717.2_intron_1,hCT11717.2_UTR_1,hCT11717.2_exon_1,hCT11717.2_intron_2,hCT11717.2_intron_3,hCT11717.2_exon_2,hCT11717.2_intron_4,hCT11717.2_intron_5,hCT11717.2_exon_3,hCT11717.2_intron_6,hCT11717.2_intron_7,hCT11717.2_exon_4,hCT11717.2_intron_8,hCT11717.2_intron_9,hCT11717.2_exon_5,hCT11717.2_intron_10,hCT11717.2_intron_11,hCT11717.2_exon_6,hCT11717.2_UTR_2,hCT11717.2_intron_12</roiNames></rdgLayer><rdgLayer><name>hCT1962297.1</name><activeForDisplay>false</activeForDisplay><startCodonNum>1</startCodonNum><startCodonBase>0</startCodonBase><TxIsForward>true</TxIsForward><roiNames>hCT1962297.1_intron_1,hCT1962297.1_UTR_1,hCT1962297.1_exon_1,hCT1962297.1_intron_2,hCT1962297.1_intron_3,hCT1962297.1_exon_2,hCT1962297.1_intron_4,hCT1962297.1_intron_5,hCT1962297.1_exon_3,hCT1962297.1_intron_6,hCT1962297.1_intron_7,hCT1962297.1_exon_4,hCT1962297.1_intron_8,hCT1962297.1_intron_9,hCT1962297.1_exon_5,hCT1962297.1_intron_10,hCT1962297.1_intron_11,hCT1962297.1_exon_6,hCT1962297.1_UTR_2</roiNames></rdgLayer></rdgLayers><activeLayer>hCT11717.2</activeLayer><resequencingData><assayInformationFile><keyValuePair><key>hCG Accession Number</key><value>hCG20638.2</value></keyValuePair><keyValuePair><key>Resequencing Set ID</key><value>RSS000015473_02</value></keyValuePair><keyValuePair><key>Gene Aliases</key><value>A3b,SGC,LGMD2E</value></keyValuePair><keyValuePair><key>Chromosome</key><value>4</value></keyValuePair><keyValuePair><key>Gene Symbol</key><value>SGCB</value></keyValuePair><keyValuePair><key>Cytogenetic Band</key><value>4q12</value></keyValuePair><keyValuePair><key>LocusLink ID</key><value>6443</value></keyValuePair><keyValuePair><key>hCT Accession Numbers</key><value>hCT11717.2,hCT1962297.1</value></keyValuePair><keyValuePair><key>ReSeqSet Type</key><value>complete</value></keyValuePair><keyValuePair><key>Gene Name</key><value>sarcoglycan, beta (43kDa dystrophin-associated glycoprotein)</value></keyValuePair><keyValuePair><key>RefSeq Accession Numbers</key><value>NM_000232</value></keyValuePair></assayInformationFile><amplicons><amplicon><name>RSA000055124</name><interval><locOnParent>1998</locOnParent><intervalLength>446</intervalLength></interval><refSegment>SGCB_exonRegion6</refSegment></amplicon><amplicon><name>RSA000061163</name><interval><locOnParent>266</locOnParent><intervalLength>436</intervalLength></interval><refSegment>SGCB_exonRegion6</refSegment></amplicon><amplicon><name>RSA000061164</name><interval><locOnParent>50</locOnParent><intervalLength>268</intervalLength></interval><refSegment>SGCB_exonRegion6</refSegment></amplicon><amplicon><name>RSA000061165</name><interval><locOnParent>50</locOnParent><intervalLength>340</intervalLength></interval><refSegment>SGCB_exonRegion5</refSegment></amplicon><amplicon><name>RSA000061168</name><interval><locOnParent>50</locOnParent><intervalLength>265</intervalLength></interval><refSegment>SGCB_exonRegion4</refSegment></amplicon><amplicon><name>RSA000061198</name><interval><locOnParent>0</locOnParent><intervalLength>454</intervalLength></interval><refSegment>SGCB_exonRegion1</refSegment></amplicon><amplicon><name>RSA000070737</name><interval><locOnParent>539</locOnParent><intervalLength>449</intervalLength></interval><refSegment>SGCB_exonRegion6</refSegment></amplicon><amplicon><name>RSA000333742</name><interval><locOnParent>571</locOnParent><intervalLength>331</intervalLength></interval><refSegment>SGCB_exonRegion1</refSegment></amplicon><amplicon><name>RSA000472927</name><interval><locOnParent>50</locOnParent><intervalLength>295</intervalLength></interval><refSegment>SGCB_exonRegion2</refSegment></amplicon><amplicon><name>RSA000472928</name><interval><locOnParent>318</locOnParent><intervalLength>356</intervalLength></interval><refSegment>SGCB_exonRegion2</refSegment></amplicon><amplicon><name>RSA000566856</name><interval><locOnParent>1470</locOnParent><intervalLength>410</intervalLength></interval><refSegment>SGCB_exonRegion6</refSegment></amplicon><amplicon><name>RSA000566857</name><interval><locOnParent>1115</locOnParent><intervalLength>444</intervalLength></interval><refSegment>SGCB_exonRegion6</refSegment></amplicon><amplicon><name>RSA000566858</name><interval><locOnParent>823</locOnParent><intervalLength>360</intervalLength></interval><refSegment>SGCB_exonRegion6</refSegment></amplicon><amplicon><name>RSA000566864</name><interval><locOnParent>283</locOnParent><intervalLength>435</intervalLength></interval><refSegment>SGCB_exonRegion3</refSegment></amplicon><amplicon><name>RSA000566865</name><interval><locOnParent>50</locOnParent><intervalLength>319</intervalLength></interval><refSegment>SGCB_exonRegion3</refSegment></amplicon><amplicon><name>RSA000566868</name><interval><locOnParent>438</locOnParent><intervalLength>431</intervalLength></interval><refSegment>SGCB_exonRegion1</refSegment></amplicon></amplicons></resequencingData></rdgLayout><genotypicData><variantsTableFormat>General</variantsTableFormat></genotypicData><codonTable><tableName>standard</tableName><tableRules><rule>AAAK</rule><rule>AACN</rule><rule>AAGK</rule><rule>AATN</rule><rule>ACAT</rule><rule>ACCT</rule><rule>ACGT</rule><rule>ACTT</rule><rule>AGAR</rule><rule>AGCS</rule><rule>AGGR</rule><rule>AGTS</rule><rule>ATAI</rule><rule>ATCI</rule><rule>ATGM</rule><rule>ATTI</rule><rule>CAAQ</rule><rule>CACH</rule><rule>CAGQ</rule><rule>CATH</rule><rule>CCAP</rule><rule>CCCP</rule><rule>CCGP</rule><rule>CCTP</rule><rule>CGAR</rule><rule>CGCR</rule><rule>CGGR</rule><rule>CGTR</rule><rule>CTAL</rule><rule>CTCL</rule><rule>CTGL</rule><rule>CTTL</rule><rule>GAAE</rule><rule>GACD</rule><rule>GAGE</rule><rule>GATD</rule><rule>GCAA</rule><rule>GCCA</rule><rule>GCGA</rule><rule>GCTA</rule><rule>GGAG</rule><rule>GGCG</rule><rule>GGGG</rule><rule>GGTG</rule><rule>GTAV</rule><rule>GTCV</rule><rule>GTGV</rule><rule>GTTV</rule><rule>TAA*</rule><rule>TACY</rule><rule>TAG*</rule><rule>TATY</rule><rule>TCAS</rule><rule>TCCS</rule><rule>TCGS</rule><rule>TCTS</rule><rule>TGA*</rule><rule>TGCC</rule><rule>TGGW</rule><rule>TGTC</rule><rule>TTAL</rule><rule>TTCF</rule><rule>TTGL</rule><rule>TTTF</rule></tableRules></codonTable><variantStyleSettings><assignedVariantStyles><knownSubstitutionStyle>Yellow</knownSubstitutionStyle><knownInsertionStyle>Red</knownInsertionStyle><knownDeletionStyle>Black</knownDeletionStyle><unknownSubstitutionStyle>Cyan</unknownSubstitutionStyle><unknownInsertionStyle>Blue</unknownInsertionStyle><unknownDeletionStyle>Green</unknownDeletionStyle><crucialPositionStyle>Red</crucialPositionStyle><knownAaDeletionStyle>Black</knownAaDeletionStyle><knownAaInsertionStyle>Red</knownAaInsertionStyle><knownAaSubstitutionStyle>Yellow</knownAaSubstitutionStyle><unknownAaDeletionStyle>Green</unknownAaDeletionStyle><unknownAaInsertionStyle>Blue</unknownAaInsertionStyle><unknownAaSubstitutionStyle>Cyan</unknownAaSubstitutionStyle><silentMutationStyle>Red</silentMutationStyle></assignedVariantStyles><variantStylesList/></variantStyleSettings><comments>SGCB (A3b,SGC,LGMD2E)</comments></rdg><analysisDefaults><dataStoreObject version="3"><guid>0</guid><createDateTime><year>2005</year><month>4</month><date>27</date><hour>14</hour><minute>18</minute><second>5</second></createDateTime><lastModTime><year>2008</year><month>9</month><date>30</date><hour>11</hour><minute>50</minute><second>49</second></lastModTime><userName>Dickbennett</userName><name>UCDSdmddefaults</name><creationUser>Dickbennett: Dick Bennett</creationUser><source>UCDSdmddefaults copied on 06 Aug 2008 at 19:20:40 EDT</source></dataStoreObject><comments></comments><projectSettings><extensionPenalty>1.0</extensionPenalty><gapPenalty>30.0</gapPenalty><useCoupledAlignment>true</useCoupledAlignment></projectSettings><specimenSettings><extensionPenalty>8.5</extensionPenalty><gapPenalty>22.5</gapPenalty><dontBasecall>true</dontBasecall><dontNibble>false</dontNibble><numMatches>20</numMatches></specimenSettings><analysisProtocol><dataStoreObject version="3"><guid>0</guid><createDateTime><year>2005</year><month>4</month><date>27</date><hour>13</hour><minute>31</minute><second>4</second></createDateTime><lastModTime><year>2008</year><month>9</month><date>30</date><hour>11</hour><minute>50</minute><second>49</second></lastModTime><userName>Dickbennett</userName><name>UCDSprotocol1</name><creationUser>Dickbennett: Dick Bennett</creationUser><source>UCDSprotocol1 copied on 05 Oct 2007 at 18:58:33 EDT</source></dataStoreObject><protocolBlob>&lt;?xml version=&quot;1.0&quot; encoding=&quot;UTF-8&quot; standalone=&quot;yes&quot;?>\n&lt;AnalysisProtocolContainer doAnalysis=&quot;true&quot; name=&quot;UCDSprotocol1&quot; guid=&quot;DummyGUID&quot; version=&quot;2&quot;>&lt;AnalysisProtocol version=&quot;7&quot; doAnalysis=&quot;true&quot; guid=&quot;DummyGUID&quot; name=&quot;Basecaller&quot;>&lt;AnalysisSettings version=&quot;7&quot; name=&quot;BasecallerSettings&quot;>&lt;Parameter name=&quot;BasecallerName&quot;>&lt;value>KB.bcp&lt;/value>&lt;/Parameter>&lt;Parameter name=&quot;Description&quot;>&lt;value>copied on 05 Oct 2007 at 18:58:33 EDT&lt;/value>&lt;/Parameter>&lt;Parameter name=&quot;MobilityFileName&quot;>&lt;value>KB_3730_POP7_BDTv3.mob&lt;/value>&lt;/Parameter>&lt;Parameter name=&quot;MatrixFileName&quot;>&lt;value>&lt;/value>&lt;/Parameter>&lt;Parameter name=&quot;WriteSeqFile&quot;>&lt;value>false&lt;/value>&lt;/Parameter>&lt;Parameter name=&quot;WriteClearRange&quot;>&lt;value>false&lt;/value>&lt;/Parameter>&lt;Parameter name=&quot;WriteSCFFile&quot;>&lt;value>false&lt;/value>&lt;/Parameter>&lt;Parameter name=&quot;WritePHREDFile&quot;>&lt;value>false&lt;/value>&lt;/Parameter>&lt;Parameter name=&quot;SeqFileFormat&quot;>&lt;value>0&lt;/value>&lt;/Parameter>&lt;Parameter name=&quot;ProcessedDataProfile&quot;>&lt;value>0.0&lt;/value>&lt;/Parameter>&lt;Parameter name=&quot;NCallQvThreshold&quot;>&lt;value>0&lt;/value>&lt;/Parameter>&lt;/AnalysisSettings>&lt;AnalysisSettings version=&quot;7&quot; name=&quot;MobilitySettings&quot;>&lt;Parameter name=&quot;MobilityFileName&quot;>&lt;value>KB_3730_POP7_BDTv3.mob&lt;/value>&lt;/Parameter>&lt;Parameter name=&quot;MobilityFileContents&quot;>&lt;value>QUJJRgBldGRpcgAAAAED/wAcAAAACAAAAdwAAACXAAAAAP//////////////////////////////\r\n////////////////////////////////////////////////////////////////////////////\r\n//////////////////8WS0JfMzczMF9QT1A3X0JEVHYzLmJjY0NNTlQAAAABABIAAQAAAAEAAAAB\r\nAAAAAAAAAABDTkFNAAAAAQASAAEAAAAXAAAAFwAAAIAAAAAARFlFXwAAAAEABAACAAAAAQAAAAIA\r\nAwAAAAAAAEZXT18AAAABAAIAAQAAAAQAAAAER0FUQwAAAABTSEZDAAAAAQAEAAIAAAABAAAAAgAA\r\nAAAAAAAAU0hGRAAAAAEABAACAAAAAQAAAAIAAAAAAAAAAFNIRk4AAAABAAQAAgAAAAEAAAACAAAA\r\nAAAAAABTSEZTAAAAAQAEAAIAAAABAAAAAgAAAAAAAAAAAAAAAAAAAAAAAAAAAAAAAAAAAAAAAAAA\r\nAAAAAAAAAAAAAAAAAAAAAAAAAAAAAAAAAAAAAAAAAAAAAAAAAAAAAAAAAAAAAAAAAAAAAAAAAAAA\r\nAAAAAAAAAAAAAAAAAAAAAAAAAAAAAAAAAAAAAAAAAAAAAAAAAAAAAAAAAAAAAAAAAAAAAAAAAAAA\r\nAAAAAAAAAAAAAAAAAAAAAAAAAAAAAAAAAAAAAAAAAAAAAAAAAAAAAAAAAAAAAAAAAAAAAAAAAAAA\r\nAAAAAAAAAAAAAAAAAAAAAAAAAAAAAAAAAAAAAAAAAAAAAAAAAAAAAAAAAAAAAAAAAAAAAAAAAAAA\r\n&lt;/value>&lt;/Parameter>&lt;/AnalysisSettings>&lt;AnalysisSettings version=&quot;7&quot; name=&quot;BasecallerParamsSettings&quot;>&lt;Parameter name=&quot;StopPoint&quot;>&lt;value>0&lt;/value>&lt;/Parameter>&lt;Parameter name=&quot;AverageSpacing&quot;>&lt;value>0.0&lt;/value>&lt;/Parameter>&lt;Parameter name=&quot;StartPoint&quot;>&lt;value>0&lt;/value>&lt;/Parameter>&lt;Parameter name=&quot;BaseOneLocation&quot;>&lt;value>0&lt;/value>&lt;/Parameter>&lt;/AnalysisSettings>&lt;AnalysisSettings version=&quot;7&quot; name=&quot;EndBaseSettings&quot;>&lt;Parameter name=&quot;StopAtPCRStop&quot;>&lt;value>false&lt;/value>&lt;/Parameter>&lt;Parameter name=&quot;StopAfterNumNs&quot;>&lt;value>false&lt;/value>&lt;/Parameter>&lt;Parameter name=&quot;MaxNumNs&quot;>&lt;value>20&lt;/value>&lt;/Parameter>&lt;Parameter name=&quot;StopAfterNumNsInXBases&quot;>&lt;value>false&lt;/value>&lt;/Parameter>&lt;Parameter name=&quot;NumNsPerXBaseInterval&quot;>&lt;value>5&lt;/value>&lt;/Parameter>&lt;Parameter name=&quot;XBaseInterval&quot;>&lt;value>10&lt;/value>&lt;/Parameter>&lt;Parameter name=&quot;StopAfterNumBases&quot;>&lt;value>false&lt;/value>&lt;/Parameter>&lt;Parameter name=&quot;MaxBasesToCall&quot;>&lt;value>800&lt;/value>&lt;/Parameter>&lt;/AnalysisSettings>&lt;AnalysisSettings version=&quot;7&quot; name=&quot;MixedBasesSettings&quot;>&lt;Parameter name=&quot;CallMixedBases&quot;>&lt;value>true&lt;/value>&lt;/Parameter>&lt;Parameter name=&quot;SecondaryPeakThreshold&quot;>&lt;value>25.0&lt;/value>&lt;/Parameter>&lt;/AnalysisSettings>&lt;AnalysisSettings version=&quot;7&quot; name=&quot;ClearRangeSettings&quot;>&lt;Parameter name=&quot;UseConfidenceRange&quot;>&lt;value>false&lt;/value>&lt;/Parameter>&lt;Parameter name=&quot;UseClearRangeThreshold&quot;>&lt;value>false&lt;/value>&lt;/Parameter>&lt;Parameter name=&quot;UseIdentificationOfNcalls&quot;>&lt;value>false&lt;/value>&lt;/Parameter>&lt;Parameter name=&quot;UseReferenceTrimming&quot;>&lt;value>false&lt;/value>&lt;/Parameter>&lt;Parameter name=&quot;FirstBase&quot;>&lt;value>20&lt;/value>&lt;/Parameter>&lt;Parameter name=&quot;UseLastBase&quot;>&lt;value>true&lt;/value>&lt;/Parameter>&lt;Parameter name=&quot;LastBase&quot;>&lt;value>550&lt;/value>&lt;/Parameter>&lt;Parameter name=&quot;BasesToTrimFrom3PrimeEnd&quot;>&lt;value>20&lt;/value>&lt;/Parameter>&lt;Parameter name=&quot;MaxLowQualityBases&quot;>&lt;value>4&lt;/value>&lt;/Parameter>&lt;Parameter name=&quot;CvThreshold&quot;>&lt;value>20&lt;/value>&lt;/Parameter>&lt;Parameter name=&quot;LowQualityWindow&quot;>&lt;value>20&lt;/value>&lt;/Parameter>&lt;Parameter name=&quot;MaxAmbiguities&quot;>&lt;value>4&lt;/value>&lt;/Parameter>&lt;Parameter name=&quot;AmbiguityWindow&quot;>&lt;value>20&lt;/value>&lt;/Parameter>&lt;Parameter name=&quot;UseM13Masking&quot;>&lt;value>true&lt;/value>&lt;/Parameter>&lt;/AnalysisSettings>&lt;AnalysisSettings version=&quot;7&quot; name=&quot;BCPSettings&quot;>&lt;Parameter name=&quot;BCPFileName&quot;>&lt;value>KB.bcp&lt;/value>&lt;/Parameter>&lt;Parameter name=&quot;BCPFileContents&quot;>&lt;value># 5Prime Basecaller Paramters&lt;/value>&lt;/Parameter>&lt;/AnalysisSettings>&lt;AnalysisSettings version=&quot;7&quot; name=&quot;FilterSettings&quot;>&lt;Parameter name=&quot;MaxPctMixedBases&quot;>&lt;value>100.0&lt;/value>&lt;/Parameter>&lt;Parameter name=&quot;MaxPctNs&quot;>&lt;value>100.0&lt;/value>&lt;/Parameter>&lt;Parameter name=&quot;MinClearLength&quot;>&lt;value>10&lt;/value>&lt;/Parameter>&lt;Parameter name=&quot;MinQualityValue&quot;>&lt;value>10&lt;/value>&lt;/Parameter>&lt;Parameter name=&quot;SkipFilteringForHim&quot;>&lt;value>true&lt;/value>&lt;/Parameter>&lt;/AnalysisSettings>&lt;/AnalysisProtocol>&lt;/AnalysisProtocolContainer>\n\n</protocolBlob></analysisProtocol><alwaysUseDefaultAP>true</alwaysUseDefaultAP></analysisDefaults><displaySettings><dataStoreObject version="3"><guid>0</guid><createDateTime><year>2008</year><month>9</month><date>30</date><hour>11</hour><minute>14</minute><second>25</second></createDateTime><lastModTime><year>2008</year><month>9</month><date>30</date><hour>11</hour><minute>50</minute><second>49</second></lastModTime><userName>Dickbennett</userName><name>UCDSdisply_unk_var_only</name><creationUser>Dickbennett: Dick Bennett</creationUser><source>UCDSdisply_unk_var_only copied on 30 Oct 2008 at 11:50:47 EST</source></dataStoreObject><comments></comments><basesDisplaySettings><font><fontSize>12</fontSize><fontStyle>0</fontStyle><fontName>Monospaced</fontName></font><insertion>~</insertion><ambiguity>*</ambiguity><colorA>-16711936</colorA><colorC>-16776961</colorC><colorG>-16777216</colorG><colorT>-65536</colorT><colorOther>-8355712</colorOther><baseScale>10</baseScale><cvRange1>-65536</cvRange1><cvRange2>-256</cvRange2><cvRange3>-16776961</cvRange3><cvInterval1>15</cvInterval1><cvInterval2>25</cvInterval2><baseStyle>0</baseStyle></basesDisplaySettings><electropherogramSettings><rowHeight>72</rowHeight><verticalScale>72</verticalScale><countPerTickHorizontal>0</countPerTickHorizontal><countPerTickVertical>0</countPerTickVertical><verticalDisplay>1</verticalDisplay></electropherogramSettings><viewDisplaySettings><projectViewMode>0</projectViewMode><viewDots>true</viewDots><widthEpWindow>100</widthEpWindow><viewInversed>false</viewInversed><viewColumn>true</viewColumn><viewOrigSeq>true</viewOrigSeq><viewAlignedEP>true</viewAlignedEP><viewOverview>true</viewOverview><viewSpecimenCVs>true</viewSpecimenCVs><viewSampleCVs>true</viewSampleCVs><italicizeReverseStrand>true</italicizeReverseStrand><clearRangeColor>-16711936</clearRangeColor><viewAllEPs>false</viewAllEPs><enableAmpliconSettings>false</enableAmpliconSettings><zoomFactor>1.0</zoomFactor><ampliconCoverageColor>-2687018</ampliconCoverageColor><tabJump><nextTenthBase>false</nextTenthBase><nextLowCVBase>false</nextLowCVBase><nextMedCVBase>false</nextMedCVBase><nextHighCVBase>false</nextHighCVBase><nextKnownVariant>false</nextKnownVariant><nextUnknownVariant>true</nextUnknownVariant><nextAmbiguity>false</nextAmbiguity><nextConsensusMixedPure>false</nextConsensusMixedPure><nextUserEdit>false</nextUserEdit><nextDiscrepancy>false</nextDiscrepancy></tabJump><AaTabJump><nextTenthBase>false</nextTenthBase><nextLowCVBase>false</nextLowCVBase><nextMedCVBase>false</nextMedCVBase><nextHighCVBase>false</nextHighCVBase><nextKnownVariant>true</nextKnownVariant><nextUnknownVariant>true</nextUnknownVariant><nextAmbiguity>false</nextAmbiguity><nextConsensusMixedPure>false</nextConsensusMixedPure><nextUserEdit>false</nextUserEdit><nextDiscrepancy>false</nextDiscrepancy></AaTabJump><NT_SummaryRow>true</NT_SummaryRow><NT_VariantsRow>true</NT_VariantsRow><NT_IndexRow>true</NT_IndexRow><NT_ReferenceRow>true</NT_ReferenceRow><NT_ReferenceAARow>true</NT_ReferenceAARow><C_SummaryRow>true</C_SummaryRow><C_VariantsRow>true</C_VariantsRow><C_IndexRow>true</C_IndexRow><C_ReferenceRow>true</C_ReferenceRow><AA_SummaryRow>true</AA_SummaryRow><AA_VariantsRow>true</AA_VariantsRow><AA_IndexRow>true</AA_IndexRow><AA_ReferenceAARow>true</AA_ReferenceAARow><shownGTfg>-1256035</shownGTfg><shownGTbg>-1256035</shownGTbg><hiddenGTfg>-1256035</hiddenGTfg><hiddenGTbg>-1256035</hiddenGTbg></viewDisplaySettings></displaySettings></projectTemplate></csa>
