# Supplementary material for: Automated DNA mutation detection using universal conditions direct sequencing: application to ten muscular dystrophy genes
Source: BMC Genet. 2009 Oct 18;10:66. doi: 10.1186/1471-2156-10-66 (PMC2781300; doi:10.1186/1471-2156-10-66)
Supplement: Additional file 22 — SGCD1 and D2Copy.pt. SeqScape™ template file for SGCD. This file must be downloaded and saved (not opened) and the file name must be changed to add .pt at the end of the file name just before the .ctf extension. For example, change file name from 1471-2156/10/66/suppl/S22.ctf to 1471-2156/10/66/suppl/S22.pt.ctf. The file can then be successfully imported into the SeqScape application (ABI). [file 1471-2156-10-66-S22.ctf › templates//SGCD1andD2Copy.xml]

<?xml version="1.0" encoding="UTF-8"?>
<csa><projectTemplate><dataStoreObject version="3"><guid>0</guid><createDateTime><year>2006</year><month>3</month><date>18</date><hour>20</hour><minute>29</minute><second>45</second></createDateTime><lastModTime><year>2008</year><month>9</month><date>30</date><hour>11</hour><minute>53</minute><second>46</second></lastModTime><userName>Dickbennett</userName><name>SGCD1andD2Copy</name><creationUser>Dickbennett: Dick Bennett</creationUser><source>Copy of SGCD1andD2 on 18 Apr 2006 at 20:48:17 EDT</source></dataStoreObject><comments>Includes areas of both SGCD1 and D2</comments><rdg><dataStoreObject version="3"><guid>0</guid><createDateTime><year>2006</year><month>3</month><date>10</date><hour>22</hour><minute>45</minute><second>33</second></createDateTime><lastModTime><year>2008</year><month>9</month><date>30</date><hour>11</hour><minute>53</minute><second>46</second></lastModTime><userName>Dickbennett</userName><name>SGCD1andD2</name><creationUser>Dickbennett: Dick Bennett</creationUser><source>SGCD1andD2 copied on 18 Apr 2006 at 20:29:18 EDT</source></dataStoreObject><rdgLayout><comments></comments><referenceSegments><referenceSegment><name>Copied Reference</name><sequence>GGAAACAATTTGGATTGGATGATCTCTGGGGTGTCTCCAACTCCAAAGATCTGATTCTGTAATTGCATCTTGACCTTAGATGTGCACACACACCTCCCCACACCGCCTCCCACCCCACTGCTTCCCAAGGCGAAAATCTAATCCTGCTCAAAGTGCCCAGTGTAATTTGATGCTAAACTCACGACCCCACCGAATCCTATTACTTACAACATCCCCTCAAGAACATACAACACTTAAAATCTGGCAAGCCAGTTCTTTAGAATAAGTTGCCAATGGGGTGTGATTTTTGGAAGTAAAATGTTAATACCAAAAACAGAAAAAAGAAACAGTTCAAAACAAATGCTCCTCTCTCTTTAAATCACCTCTTTTCTACAATGTTACCTTGACAACTTTGCTCTGGCTCTTTAGATATGGGGGTTTTTCAGTGTGGGAGAAGAGGGGTGTCCTCCTGTTTTGAGGTTTCCTCTTGTTGCATGGAAAGGGAAAATGTCAAAGGTAGAGCATCAAATCCAGCAGAATGTACACAGGGCATCTTGAGGGAGTGTCATCCAGAAATAATCACAGGTGCACAGAATTAGGACGCATTCTGATTCAAAGTACATTCTTTTCTCTTTTCTATTTTCCATAACCATAACACACATTCCAACAGCCTATAAAATGTTACATTTTTGGACCAGCACTGTTGCAGAACAGAGAGCAACAAAAGTGCCTGAAAAATAATTGCATTATTTTTAGTTGCTGCAGCAAAAAATGTACATATCAGGTTGAGGGGACAGCTCCGAAGAACTGTACCAGTGTGGAAATGCTAAAAATATTGCTCCCCCTCAAGCAATTGAAATTTTGAGCAAAGATTTAGGAAGCGGCAGGTAGGGAGATCAAATTAGAATTTACATCTCTCAGCTGTAATAAGCTTGTTATCAGGACTGGCAAGAGCTCAGGGGGCTGACAGGGGTCAGCTGGGGACTCAAGTGTAAGGAGCAAGTGAAAAAGGAGCAGTGTTGAGCAGAAGAAAGAGAGGACTTATCTCCAGCATCTAGCACTACAGAGCAGAGGCTGTGTGGAGAATGGCTGAAAAATCAGAATTGGTTGTAGAAGCAGTTTTCTTTCTGGTTGTGAGTATGAGCCCGGCAGACACCATGAGCGCTGTTGCAGGGGAGTCGGCCTGTGCTTGACACATGTGTTTCCCATTGATAGCTGGAGACAGCCCAGTAGCTGTGAGTCGGTCTGACAAAGCCATATTGAAGTACGGAGTACGGTTTCAAAGCAGTCAGAAAAAGAACGGGAATGCTGTTCAGGAAATTCTTCAGGCATGGGCAGGGACTTGGCTGCAGTTCTGCAGTTGGAAAATCTGACTGGGGCAGCTTCTGAGCGCAGGCTGGGCCTGCACACACTCAGCGGGCCGAGTGGCCACCTCCTTCAGAGCTGCTCAGCACGCCCTGGGATCGCGGGCGGTTTTCATCGGCCGGTTTGTGAAACGGACAAGAGAGGTAGGGTACTGTTCAGTTCTTGCGTTTGCACGCGTCTGTTCACTTTCTAAGCTATCTGCCTGCTGTATTTGCAGGCACTCCGAGTTTTTAGTGTGTGCATGTGTGTGTGTGTGAATTAGCAAGTTAGAACTCCGTCATGTAAACAGTTGGCATGGGGCTCCAATCTGTGCTTTTCCCCCTTTAAGGTCTGATTTTCAGCAGGGCAGAGAGACTTCTTTTGAAAGTTAGGATTTAGCTGGCAACGTTATTGTGTAAAGAGGAGTATGTGAATTCCTTATGTTGTCACCCTGCTCCAACCATCTGTAACTTTTCCTTTCTGCGTGGAAGGGCCGTTCACTGGCAAGGAAGATAATTTCAGATGAAACTGTCTGTGTGTTTTGCTTCACTTCGCAAGAGTTTTAATGGGGAGTTTTTTGTTGTTGTTGTTTTTTAATAGTAGAAAATGGCTCTCATTTTAGGAGGGAATCAGAGTTTGAAGTTTCTACGTTGGATGACACTTTCAGAGTGTCGAAACAGATATGTGTGTATGGGTTTCTAAAATCTTTTATATAGGAGTTTGACTGTCATTATCTGGGATTTGACTGTCAGTGATATATTTGCCTAGAATTATGCTGGATCAACATTTGTAATTCTGTTTCTATAATCATTTCCAATTTTCTCACTTGAAGTAATTTGCAGTTTTACTCTCAAAAAACACTTCTGTATTTTAGGAAACATAGATAATAAAAAAGTAACAGAAAATGGCAGTTTACTCAAAATTCTTCTTAAAGGACAGAGACATGATGGTGTGAATTTTATTTCATTGATCTCTTGGTTTTATTTTACACCTTACTGCAAAAGAGCTTTTTATAAAAATCAAAGTTTTAAAAATTTTCAGCACAACAGGGATCTTAGTGTTCCTCTTCAGTTTTGGTTCTTCTTTATCAACTCTATTGCAGTATAGATTTTTTCCTCTCATAGGAAAGCTATACCTTGTTTTATGTACAGCATTTAGAAAACACACAGTACAATGTCATTGCATTTGAGAGACTGGTTCAGCCCAAAGCCGAGCTAAACCTTACAACTGCTTTACAATTACTAGCACAGCAATCTGTGACAACATTGGTTTTTTCCGAACGGGGCTTGGCCAAAAGTCTGGTTGGGGAGATGGATGAATGAATGGAATCTTGGATACTTCTTGAGTAGCTGAAGAGTGACTAGACCTCTTAGGGTGGATCTCTGTGACAACAGGTGTGCATTTACTTGTGTCCTACAATCTTTAAACAAGTAGCTAATAGAAGAGCCTGAAGTTAATGCTGAAAGAAAAGTGGAGAGCCAGCATTTCTCATTGCTTCCTCTGCATAAGACCTAGAATGAGAAGGCACACATTCTGTCCTGTTGGTAGAAGGTCAGGATTTTCAGCCAGCGATTTTCTTTTTTCTTCCAAGTGTTGTACTTGGAGGAGGGACCTGGGACAGGACTGGCAGCAGGATATCTTTAAGAGATGGTTCATGAACATTTTCTTTATTAGTTTCATCTTCGTGTTGGGGTGGTGTGGGGAGGGTTTGGGGACTGCAGGGCTTGAGGAAAGGAAGGGGGTGTAGTTAGAAGTCAGGATGGACTGTGACCTTATTTTTTTCTCTAAAGTGCCTAATGAGTGAGAAAAATGCCAAGACAGATTAGGAACTGGCATGAACCGTAGTCAAGCCCACTGCCAATGAAAAAGGGAGCCTTCCATGAGCTCGGGTGTCATACTCCTCTATATTTAGCGTGCGTCAAGCATTGAGCAGAAGAGGCGTGAAATAGCAACTCCAGGTTGCAGGATTATAAAGAGCAGTGCTTGAAACTTGGTAGAAACTCTATAGTTTCTCTCTTTTTTAGAAGTAAAGTAGGGAGAAGTCAAGCTCTCTTGACATCTGAAGAGAAAAAGTAAGCAGCGGAAGGGGGAAGGATACAGAGGAAGAAATCCAGGACAGAGGTGGAGGCAGTGAAGGGAGAGGAATGGCCACAACACAAACTGGGCAGTGAGGGTGGAGGGAGGAGCCCTTGGCACAGGAATGAAACACATGTATTAGAAATAGCCAAAGCCACCAGGCACTGATTTGTTGGACTGGAGGTGTGCAGATACTCAGTGGCCTTGGTGAAGAGAATTGTTTTAGCCACTTCACCACAGGAGACTGCATGGTCAGCCTGCCCTGCCTTCTGGAAGTAATCAGAAAGCACATTTTGTAAGAATGGCATTGCCTGAGGGTTCAGATTTCCTAGGCAAGGAGGGGGCAGGCTCTTCAGACCTTATTTTTAACCCATATTTGTTCCTTGCAGAGACATTACTGCCGGGAGTGTTGAGTGAAGGGACCAGGTGGAGATGGTGAGTAATTCCCGGGAGCGAAGCTTGTTCAAGGCCCTGCTCATGGTCATTTTATTATTAACATAAACTTTTGAAAAAGAGAACAAAGTGTTATATATGCCTTATCCTGATGAAGACATTTCTTTAATTTTACTTTTTTATTTTAAAAAATCTGCAGGCCAGGCACGGTGGCTCACGCCTGTAATCCCAGCACTTTGGGAGGCCGAGGCAGGTGGATCACGAGGTCAGGAGATGGAGACCATCCTGGCTAACACGGTGAAATCCCATCTATACTAAAAATACCAAAAATTAGCCGGACATGGTGGTGGGCGCCCGTAGTCCCAGCTACTCGGGAGGCTGATGCAGGAGAATGGCGTGAACCCGGAAGGTGGAGCTTGCAGTGAGCCAAGATGGCGCCACTGCACTCCAGCCTGGGCGACAGAGCAAGATTCAGTCTCAAAAAAAAAAAAAAAAAAAAAAAATCTCCAAGGGCACATACTACATCGTTGGTTGTACATGTGTTGAGCTTCCCAAATCCAAAAATCTGAACTCTGAAATGTTTCAAAATTTGAAACTTTTTGAGCACTGACATGATGCTCAAAGGAATTATTTATTGGAACGTTTCTGATTTCGGATTTTCAGATTTGGAATGCTGAATGGTAAGTATAATGCAAATATTCCAAAAATCCAAAAAAATCTGAAGTCAGAAACACTTCTGGTTTCAAGCATCTTGGATAGTTTCCTAAGCCACGTCTGACGAACGTGCTGGTACTGGGGGCAGAAGTGGGGTTGAGAGAGGGAGGAAAGGTAGAGGTGGTCAGAAATCTTAGGTCAGGTCCTGGCTCCATTCATCTTCAGATCTCAGGTTTCCTATCTGTAAGATGATCTGATACCTCTGAATTGTTTTCTGTTTTCACAACCTATGATTTTTGTAATCCTGAGGCTCTTCCTTTTCTTTAAGAATAACTCTTAGTCTGTCTCCCTTAAGGCTGGGTGTCTTGAGTCATTTCACCCATTTCTCCATCTTTTCCTGCACTCTTTCTTTACTCTTCTTTGAACATATTTCAGTGAGCCTTCTCCTGACAAAAACTATGGCTCCTTGAGCTCAACTTAGTCATCTGAACAATGCACATTCCATGGTGAGGACTTCATACATGTGTTAACCGAAAAGGAAGAGGGTGATTGTAGGGAGAGGAAGCACAGCAAGAAAGAAAAAAATGGAAGGTGGTATCATCTTGCTGTGGAAGAAAAGTGGTTATATTGTGAACTGAGCTCAGGGTCTGCCTCAAACGAAGACTGGGGTCCTGGCTGTGTGGCCATAGGCAAGTTACATCATCTCCAAAATGTGTCCCAATTTCCTAATCTCTAAAATGGACAAGACAAAAGTATCTGCCTAATAGTGTGTTGTGAGATTGTACAGATAATGCACTTAGCATTGTCTTTTGCACACAGTAAGCACTTAAATATCAACATATACTAGGTACTGATTTCGGCACTAGGGTATGTGTTTGGAATGAGACAGATGCCATGTAGGCCTTCATGGAGCATTTCAGTTAGCCATAAGGAAGAATTCACTCAGTTTTTCAAATGGAATTCCACTGATGCCTAACGGCCATGAGTTCTCTAGGGGATTTTTAGATTTTATGTGTCCATTTTAATGATTATCTAAAAACCAAAAAAAAAAATCATATTGTGAACCATCTGGAAGATATCCTAATAACCAAGGATGTGATTTTAGGGCCTGCATTTTGGTTTTCATTATGGCCACTTTGGCACCACATATTACTAATTTATTGCTATTGGCTGAGAAGAAAATAAATGGAGTAGGTCTTATTTGTAGGGAATGCAGTGTGTCTACATGACAGCCAAATGAAGTAAAAATAAGGGCTGTACCATTATCTGAATGGAGATAGGCAGTGGGGGTCCTGTTATCACATGGCTTATGACAGAGTAGAGATGCTGTGCTCAGGAGACCTTGTGCCAGAGACCTTGGTACCACATTCATATGATTTAGTTTAAGGCAAATCATCCTTTGTAGTACTTTGTTATTTTCCAGTTTGAGTGATAGGCATTTTCTAGCTTTATTTATATTTAATTTTAAAATTTGTTTTGGTTTTAGAATTGGATAGAAGTGATATGTTTACCTACATTTGTGTTGACAATTAGTAATTCTAGTATAAAGATAATTTGTGTCAACAGCAGGGACTTGGAAAACCTTCCTTATTCTAAAGGGCATCAACGTATTACTTTATAATATATTGACAAATCCTTTTCTAATTTCTCTCTCTCTACTGTGCTTAGCATTTAACTAGTTCATCCTCTCATTAGCCTACGAGCTAATGTTCACATTTTACTTGACTTTGACCCTCCTTTATGTTTCTTAAATAAGTTGCCTGATAACGGTTAGAATTGCCTAACTCACAAAGACTAACTCAGGGGGTAGTTAGGTATTTACTAGACTATCACTTGCTGAAGATTCCCAAATCAAGTGGGGTTCCAGCTGTGTGTCTGTAAGGACCCCCCTTTTAAATCTGAAATAGAGGAGCAGTCAAAGCTGCCACGGTTGCCACTGACTGGCAATACAGAATGATAGTGTTCAAAATTTTTTAACCACCCCCCCAAATAAATTGCCTGAATAATATTTTTATATTACTAAGGTGAACTGCTGGGGTTACCTTATTTTCTTCAGTAATTCTAAATTTTTCCTTCGGTTTGGTAGATCTTTGAGCATCTCCCCCACAAAGATGTTGGAATTCTGAGTCATTTGGAAAATGGCCTCCTAGGAGTCCCTTTCCACCCATTATGTGTGTGACTGTGGCTGTATCAGTGCACATCAGAAGTCATGGCTGTGTTAAATGAGAAGCCTCAAGCTAGCATCCAGAGAAGTCACTTTTGTCCAGAGGAAACAGATTTTTAGAGTTGTCAGAGGGTATAAAAGTAGACAGCAGCCAGCCATATCTCTTCATCAGTTGATTTTTTTTTCCTTTATTTTTTTTCTCTTCTCTCAGCGGTTTAATGTGAGTGCTTCTCTCTTGCCTCGTTTATTTCAGATGCCTCAGGAGCAGTACACTCACCACCGGAGCACCATGCCTGGCTCTGTGGGGCCACAGGTATACAAGGTGGGGATTTATGGCTGGCGGAAACGATGCCTGTATTTCTTTGTCCTGCTCCTCATGATTTTAATACTGGTGAACTTGGCCATGACCATCTGGATTCTCAAAGTCATGAACTTCACAATTGTAAGTAAAACCATCTAGGTTTGTTTAGCTTTCTTCCGGGAGGGGAAGCGTGGGGCAAGATGATGAAGGAATGTGGAAAAGTGATATTATTACAGTAGGACTCAAAAAATCTGTAACCTCGTGTTTTGGTGAAAGAGCATTTCTGTTCAGATTGAATATGGATATTGACTTCTATCTAATCTCAGTTCTTCGGGGGCTAATACTCCAACTTAAAGATATTTCCCTCCTTTAGAATCTCCTGTATGTTATCCCTCCATTTTGATAACTGTTTCTGTAGCCTGTAGCTTTCAAGCACTTTGATTAAATAATTAAGCAATAGAGAATAAATTCAAAGTATTAAGTTTTCAGCAAGTGTAGTGATTATAAAAGGTTTTTTGAAGTAGAGAGTTGAAACATTTGAGTAAAATTATACTGTGAGCATTATCTATCTAAAAATTTTAACTATTTATGCTTGATTATCCATCACTCTGGTTAGTTAAGAATATCCTGGGTTTTTCGGAGGACGATCCTCTTTGCCACTAGTCTGGGTAAGATGGAAATTAGAGGAATGTAGCTGTGTTTCATTTTTTTTTTTAAGAATTGATGTTTATGTTTCTTCAATGAAACTTTTGCTATTGGTGTTTGGGGTCCCTGTACAGACTGGACATTTACTGTTGTAGTTCAAATGAAAAGAAAATCCTGAAAAATGACTTTTGGAGTTATTTAGAGGTTTTATACCTAGAAATTCTGATCTATACTAGTAATGTAAGTAGTCTAGCTCATTAATGAGGAAATACTGGGCAGCAGTCTGCTGTATTGAGCATAATTTCCTTTCTTGTTCTGATGTCAAAAGTGAGTAATATAGATTGGCAATAAAAATAACTCCTAGGTCAGGCACATTGGCTCATGCTTAAATTCCAGGACTTTGGGAGGCTGAGTTGGGAGGATCACTTGAGTCCAGGAGTTCAAGATCAGCCTGGGAAACATAGCAAGACCCGATCTTTGCAACCAAGCAAACAAACAAAAACCAAAAAACAAATAACAAACCAAGAAACAAACCAAATAACAAATACCAAAACCCTCTTGTTTGATAAATAAACATGACCTTTACAAAGTAACAGTAAAATTTTCATGTGACAATCCCAAATATCATAGTGGATATTTGCATTTTCTAAATTACAAAGTTCATTTTTATCCTTGACATCCTATGCATAGTCACACTTTCTTGCCTTTGCTTGTACATTTTCTTCTGCTTGGAGTGCTTTTCTCTGTCTTCCCTGTCTGGTAAAACTTGTCTTGCTACTCCTGTAGTTCCATTTATGTATCTCTTATTATATTTACCACTCCAGATAATAATTTTTACATGTATAAACTTTAAGTTAATACATTGACATAAGCAGAGGGTTTGGTTATTGCTACAGTCCTGAGAAAGGGACATTTTTTTCTCTACTTGGATGACGGGTTTTTTTTATTTAATTTCCATAGTTTTGGGGGTACATGTTGTTTTTTGTTACATGGATAAGTTCTTTAGTAATGATTTCTGAGATTTTGGTGCACCCATCACCCGAGCAGTGTACACTGTACCCAGTATGTAGCCTTTTATCCCTCACCCACGAACTCACGCTTCCCCCCGAGTCCCTAAAGTCCTTTATATCATTCTTAGCCTTCGTATTCTCATAGCTTAGCTCCTACCTACTAGTGAGAACATAGGATATTTGCTTTTCTATTATTGAATTACTTCAGTTAGAATAATGGCCTCCAGCTCCATCCAAGTTACTGCAAAGACCATTATTTCATTCTGTTTTATGGCTGAGTAGTATTCCACAGTACATATATACCAAATATTCTTTATCCACTCATTGGCTGATGGGTATTTACGTTGGTTTCATATTTTTGCAATTGTGAATTACGCTGCTAGAAACATGCATGTGCATGGGTCTCTTTCATGTAATGACTTATTTTCCTTTGGGTGGATACCGAGTAGTAGGATTGCTAGGTCAAATGATAGTTTTACTTTCAGTTCTTTAAGGAATCTTCATACTGTTTTCAATAGTGGTTATACTAGTTTACAATTCTACTAGCAACGTAAAGGAGTTCCCTTTGCACCACATCCATGCAAATATCTATTATTTTTCGACTTTTTAATTATGGTCTTACCACCTTACTCCTCTAAGCTGGAGGAGTAAGGTAGTAAGTCATTGTGGTTTTGATTTGCATTTCCCTGATAATTAGTGATGTTGAGCATTTTTTATGTTCATTGGCCATTTGTATATCTTGAGAATTGTCTATTCATGTTCTTTAATTATTTTTTGATGGGATTATTTGTTTTTATTCTTGCTCATTTGAGTTCCTTATAGATTCTGAATATTAATCCCTTGTCGGATGCATTGTTTGCAGATATTTTCTCCCACACTCTAGGTTGTCTCTTTGCTGATTATTTCTTTTGCTGTGCAGAAGCTTTTTAGTTTAATTAGGTCTCATTTATTTATTTTGGTTTTTGTTGTATTTCTTTGGTGTTCTTAGTCATGATTTTTCTGCCTAAGCCAGTGTCTAGAAGAATTTTCCTGATGTTATCTTGAAGAACATTTATGGTTTCAGCTCTTAGATTTAAGTATTTGATCCATCTTGAGTTGATTTTTGTGTAAAGTGAGAGATGAAGATCCAGTTCATTCTTCTACTTGTGGCTTGTTAGTTGAATAAGGTGTCCTTTCCCCACTTTATGTTTTTGTTTGCTTTGTTGAAAATCAGTTGACTGTAAGTATTTTGCTTTATTTCTGAGTTCTCTACTCAGTTCCCTTGGTCTGTGTTCATATTTTTATACCAGTACCATGCTGTTTTGGTAACTATAGCCTTGTAGTATAATTTGCATTTGAGTAATGTGGTGCCTCCAGATTTGTTCTTTTTGCTTAGTATTGCTTTGGCTATGTGGGCTCCTCTGTGTTTCCATATAAATTTTAGGATTCTTTTTTCTGGTTCTGTGAAGAATGGTGATGATATTTTGATGGAAATTCCATTGAATCAGTAGATTCCTTTGGGCAGTAAGGTCATTTTCTCAGTATTGATTCTACCCATCCATTAGCATAGAATGTGTTTCCATTTGTTTGTGTCACATATGATTTCTTTAAGCAATGTTTTGTAATCTTCCTTACATAGATCTGTCACCTCATTGGTTAAGTATATTCCTAAGTATTATATTTTTTGAAGCTGTTGTAAAAGGGATCATGTTCTTGATTTGATTCTCAGCTTTGTCGTTGTTGGTGTATAACAGTGCTATTGATGCATATGTTGATTTAGTATGCTGAGATTTTGCTGAATTCATCTATCAGATCTAGGAGCTTTTTGAGTGAGTCTTTAGGGTTTTTTAGATGTACAATCATATTGGTGAACAGCGACAGTTTTACTTCCTGTTTTCCAATTCGGAGGCCCTTTCTTTCCTTCTCTTGTCTGATTGCTCTGGCTAGGACTTTCAGTACCATGAAGAATGGAAGTGGGGAATGTGGGCATCCTTGTGTTGTTCCATTTTTCAGGGGGAATCCTTTCATCTTTTCGCCATGCAGTCTGATGTTGGCTGTGGGTTTGTCATAGATGGCTTTTATTACTTTGAGGTATGTCCCTTCTATGCCAATTTTGTTGAGAGGTTTTATCATAAAGGGATGCTGGATTTTATTAAATGCTTTTTCTGCATCTGTTGAGATGATCATATGATTTTTGTTTTTAATTCTCTTTATGTGATGTATCACATTTATTGACTTGCATATGCTAAACCATCCCTGTATCCCTGGTATGAAACCCACTTGATCATGGTGAATTATCTTTTTGATATGTTGTTGGATTCAGTTAGCTAGTATTTTGTTAAGGATTTTAGTGTCTGTGTTCATCAGGGATATCAGCCACAGTTTTCTTTTTGGTTATGTCCTTTCCTGGTTTTAATTTTAAGGTGATGCTGGCTTCATAGAATGATTTAGGGAGGGTCCCCTCTTTCTCTATCTTGTGGAATACTGTCAATAGGATTGGTACCAATTCCTTTTTTAATGTCTGGTAGAATTCTGCTGTGAATTCATCTGGTCCTGGACTTTTTTTGTTGGTAGGTAATTTTTAAATTACTATTTCAATCTTGCTGCTTGTTATTGGTCTGTTAAGGGTATCTAATTCTTCCTGATTTAAGCTAGGAGGTTTGTATCTTTCTAGGAATTTATCCATCTCCTCTAGTGTTTCTAGTTTATGTGCATAAAGGTGTTCATAGTAGCCTTGAATGATCTTTTGTGTTTCTGTGATATTGGGTGTAATATCTCCCATTTCATTTCTAATTGAGCTTATTTGGATCTTCTCTTTTCTTTTTTTAGTTAATCTCTTTAATGCTCTGTCAATTTTATGTATCTTTTCAAAGAACCAGCTTTTAATTTCATTGATATTTTGTAATTTTTTTGTTTCATTTTTATTTAGTTCTGCTCTGATCCTTGTTATTACTTTTCTTCTGCTGGTTTGTAGTTTGGTTTGCTCTTGTTTCTCTAGTTCCTTGAAGTGTAACCTTAGATTGTCTGTTTGTGATCTTTCAGACTTTTGATGTACTCATTTAATGCTGTAAACTTTCCACTTAGCACTGCTTTTGCTGTAACCCAGAAGTTTGGATAAGTTGTGTCACTATTATTCATTTCAAATAATTTTAAATTTCCATCTTGATTTCATTGTTGACCCAAACATCATTCAAGAGCAGATTATTTAATTTCCATATATTTGTATAGTTTTTTGTGGGTTCTATTTGTGGGTGATTTCTAGTTTTATTCCACTGTGATCAGAGAAGATACTTGATGTGATTTTGATTTTCTTAAATTTATTGAGTCTTTTTTTGTGACTTAGCATATGGTCTATCTTAGAGAATATTCCACATGCTGATGAGAATAATGTATATTCTGCATCTGCTCAATCCATTTCTTCTAGGATATAGTTTAAGTCCATTGTTTCTTTGTTGAGTTTCTGTCTTGATGATTGATCTAGTGTTTTATTGAAGTCCCCCAGTGTTATTATGTTGCTGTCTATCTCATTTCTTAGGTCTAGTAGTAATTGTTTTATAAATCTGGGAGCTTAAGTGTTCGGTGCATATATATTTAGGACTGTGATACCTTCCTGTTGGACAAATTTTTTAATCATTATATAATGTCCCTCATTGTCTTTTTTTTTTTTTTTTTACTGTTCTTGCTTTAAAGTCTGTTTTGTCTGATCTAAAAATAGCTACTCCAGCTCACTTTTGGTTTCCGTTTGCCTAGAATATCTTTTTCTACCCCTTTACCTTATATTTATGTGAGTCCTTATGTCTTAAGTGAGTATCTTGAAGACAGCAGATATTTGGTTGGTGAATTTTTATCCATTCTGCCATTCTGTGTCTTTTAAGTAGAACATTTAGGCCATTTACATTTGACATTAGTATTAAGATGTGAGGTCCCTTTATATTCATAATGTTAGTTGTTGCCTAAATAGTTTGGTTTTTTTTTTTTTAATTGTGTTTTGTTTTAGAGACCATGTGAGATGTATGCTTTAAGGAAGTTCTATTTTGGTGTATATTGAGGTTTTGATTCAAGATTTAGAACTCCTTTTAGCATTTCTTGTAGTGCTGATCTGGTAGTGGCAAATTCTCTCAGCATTTGTTTGTCTGAAAAAGAATTTATTTCTCCTTCATTTATAAAGCCTAGTTTCACTGGATACACAATTCTTGGCTTACAATTGTTTTGTTTAAGGAGACCAAAGATAGGACTAGAAATGTTGATGTTCCAAGTAGGGAGGGGTTGTGACTCTGCTTCTCATGCAGGTCTGACTCAGATGTCTTTTTTCTTTTTCTTAAGATCTGATTATCTCGATTATCTCCTCCTGTGGGGTTGCCCTCATCCTGGATTGTTCCAGGAAGGCTGTCTGTAGGTGCATCCATGCTGCATTCCTGTAGGAGAAGCCCCAGCTTTGTCTGCAGTGGTGTGCCAGAGGGGAACAAGGACCCCTTCTCCAAGTCCCTTCCTAATCAGAGAGGCTGCCTGCCTATTAGGGTAGAGGTGCAGACTTTCCCTACTGCCCCCAGCACTGCAGTTATGTCTCTGCTGTAAGAAACCTCCCACTGGCAGAAAGATCTGGGACTCAAGGTCTGCTGTTAAGATTATTTTGTCCCACGGGGTAATCCCTTGATGTGGTACTGTCCCCCTTCCCTTAGGAATGGGGCTTCCTGAGAGCCAGACTGCAATGATTGTTTTGTTTTTTGTTTTGTTTTGTTTTTTGGACAGAGTTTTGCTCTTGTCACCCAGGCTGGAGTGCAGTGGCGTGATCTCGACTCAGTGCAACCTCTGCCTCCCCAGTTCAGGTGATTCTCCTGCCTCAACCTCCTGAGTAGCTGGGATTACAGGCATGCACCACCATGCCCAGCTAATTTTTGTATTTTTAGTAGAGAAGGGGTTTCACCATGTTGGCCAGTCTGGTCTCAAACTTCTGAACTCAGGTGATCTGCTGACCTCAGCCTCTCAAAGTGCTGGAATTACAGGCGTGAGCCACCGCACCCAGCCAGACTGCAATGATTGTTCTGCTTTTCTGGGTCTAGCCACCCGTGGGACTACGAGGCTCTGGGCCGGTACTGGGGAATATCTACAAAGGGTCCAATGATGTGACTGTCTTCAGGTCTCCCAGCAGTGGATACCAGCATCTGCTCTGATGGAGGTAGCAGGGGAGTGACATAGACTCTGTGAGATTCCTCCATTGTAGATAGGCTAATGTGCTGGCTTTCTAGTATGCTAGTTATGCTAGTAGTGAAGTTGTCACAAGGACAGACTCAGGACCTCTGGTTAGCCAGCATGTTACAGGTGGTGGAATTGGCTGTTATTTTCTCTTTCTTGCGAGCAGTATTTCTTTGTCATGGGTTGCTGTAAAGGCCTGAGTTGGTTGGCCTCCAGCCAGGAGGTGGCGTTTGCAAGACAGCACCAGGTACAGTAGTAGCAGTGGGATTTGAGCTTATCCAAAGTTGGCCAGGGGAAGTATTCTGGTTTCTCAGGCATTGGGCGGGGCCATAAAGCTCCCCAAGAGTTTATGTCCTTTGTGTTAAGCTACCAGGGCAGGTAGAGAAATACCATCAGGTGGGGTCAGGGTTAGGCGGGTCTGAGCACAGACTCTCTCTCCTTGGGCAGGGTGTGCTGTGGCCACTGTGGGGGATAGGGGTGGTTTTCAGACTGCTGGGGTAATGTTCCACAGGGGAGAATAACTGCCACTGTTGTACAGAAGAGTTCACAAGGGGAGTAGTGAGTAGCAGGCTGTGATAGGTCCCACCTAGCTCCCATGCAGTTGGTGAAGCTGGTCTAACTCCCACAGTGCCCTATTAACAGCAACGGGTTTAGATCCAGGCAGCCTGCACACAGAACTTAGACCTGCCCCAGGCCAGAAGCTTCCTTGCAGAGATAACAAGCAGGGCTTTCAGACCACGCTCCTTCCTATATGCCTGTAATGCCAGGCACCTAGCTCCTGCATGTGTATCTGCAGCACTTCCTGCTCACTCACAGATTCTGTTCAGGAGAGTTCATCCCACTCAAAATTATATCACAGAATTCAGTTGGGGGTGTCTTTCAATGATGGGTATTTTGAACCACAGATCAAAGTTAAAATTTTTGTGACTTACAACAAATATAAAGTTAGGTTAATTTTTACATTGCAATCAGTTTGGAAAACAGTGTCTCTTTTCTGGTCGAGAAAGAACCACTCACTCTGCTCTAATCATTCTCTCTCTGTTCTCGCTGTCATCATTACAGACCCTAATGCTTCCAGATGTTGAATTTCTGAAATGGCATCTCTCTAGTAAGTTGGGGAGTGGGGATTTGGACCAGGCAGATACCAAAACCATAGCCTATTCACATGCTCTACTGCCTTCCCCAAACACCATTCTAACGGTGATCCAGAGTAAACTGGGTTGGGAAACAAGTCCCATGAACTAAGCAGAAGAACAAAGGCCCACGTTGGTGGCTGACCACCTTGAAACCTCAGTTTAGCACTTGGTTGGTGAGCATTAGCAAGCCCCTGTCTCTTTGTGCCTCCGCCTTCTTGTTTCCAAAATGAGGCTAAGGATTCCTGCCCTACTACCTGTACAGTATTAGTGTGGCAATCATGTAGGATGGCAAATCTAAAATCATTTTGAACAGCTAAAAGGGGCTTACATCAGTTATTACTCTTTTAGTTGTATGTGATATTAGGCAAAAAAGTCTTTTATCAGGGCAGAAAGCTGACAGCACCAAGCAATGGCCTGTCACCATATGCAGCTTGATAATAGGGTAAACATTGTCAACACAAGTTGGTTTCTCCCTGTGCATGTTTCAGGCCCCATTTTTCTTTATGTAAGCCCCTTTCCCAAAGTGTCTCCCCTTGTGGTTACAAGATGGCTATAGTAATTGTTGACCTTGACCTTGTTGTCTCAATGTCCAATACCTCAGGAAAGGCAGAGACAGCTGCTTACATAGCTAAAACTGAGATTCCCAGAATCAAGTCTCATTGCTCATGATTGGCCTCCAATGGGTAACATGACTGGCTATAAACCAATCCCAGTTACCAGGAGATGCCAAATGCTCATTGGCTAGGCCCAGGCCACGTGCCACTCCTGCAGCTGAGGATACCATCAGAGCCACCTGGAAAGGCAGTATGGAAGGTGTGCATCTCTAGCTGGCTAATACCAGAAGAAGGATGATTATGTTGGTAAAGAAGTTTCAGTGACATCTTCTGAATGCTGTGTGTGTGTAAAGTAGTCTTATTAAAACATCATGATCTAAGAAAGCAGTATGTTCCATAAACTGATTGGAGTAAGGCAAAACTAAGATACACTTTTCTGAACAGAGTTTAGATGGGAGGGATGGCTCCCCGCACAAGCATACCATTTATTAAACACACAGAGGGGAAATGTAATTCAATGATGGTGAGGCTCCCTCCCTCTCCAGTCCCATTTAAGCCTTTATTTTTCAGCCCTTGTCATATTGGCCCACTTAGGGAAGGGTAACTACAGAAGGTAATTACTAAGATAGTATTTAATTAGTTTTGGTTTCAAATAAAGGTATTTGCTGCAAACCCGGCCAGCGATGCTGATAGACATTAATGAATGAAGCCGTATGATTAAAACATCTGGCACTGTCAGGCAGGGTAGATTCAGGGTGGGGATTGGCCTGTCACTGGGAATGTGATGATGGCCACAGAAAACCAAATTAGCCAAACTTAATGTTTCCCTAATCATTAGGCGATTGAGTTGACAGTGATTGGTCACAAACATGCACCGGTGAGCAGTAATGAAGTTGCTACCAGATCAGTTCAGCATAGGTTTTTCAGGCTAATTAGCTAGACAAAAATGTTAATTTAATCAAAGAAACATGTATTCATTAAAGGTGTATAAGAGAGCTGGAGGAGAAAATTGGCTCAGTCATTGAGGAGGCAAAATTATAGCTGCCAAGCAAGTCATCTTGCTTCATAAAATCATTCCTCAATTTATACTATCTCTTAGAAAAGTCTAGTTACACTTAAGCGTGTCATGTGGACTTTTTTCTTAAGATCTGATTATTGTAAAGGAAAGATCATCTGCAGAGCAATGTAGAATAAAAGCAAATACTTAACTCATTTTATCCCCAGAGGATTAATTAATTCCTGTAGAAATGTTCTTTTATTTTGATTCATAGACTGTAGGAATAGAAACAGTTCTTAGGGATTATCTAATTCATGCCATTCTATTTACAAGAAGAAAATGAGGCACAGAAAGGCGGTATTACTTGCTCAGGGCTACACAGCTTAACGCATTTTAATTTGTGCCCTAGACACAAAGATTCCCTGTGTAGTTAGTGGCGTGCAACTTGTGAATTAAACATTGGAAATGGGATTTCCCCCTTTGCAGTATATTCCCCTGAGGATATACTAAGGACATCCTCAGATATTTTTACAGAGAGACATTCATCTCAAAAGATGACAATCTGTCTGTACTTGTAATTGTGAAGAAAATGAAAAATCTGTATGATGGACAAATACAATTTGACTGTTTATTTCTTGGTGTGGAATCATATATGTGGAAGTGCTAGAAGTAATATTTTTTTTTTTTTAAGTAAGCTGAGACTAGCCATATTTGAATTGTTTAGGGTGGGGTTTCTCAACCATGGGACTTTTGACATTTTGGACTGGAGAATTCTTTGTTGCACAGGACAGTCCTGTGTATCATAGTATATTCAGCAGCAACCTCAGCCTCTAGCCACCAGATGCTGTTTGTTCCCCCACTCCCCCTTGTGACAACTAAAAATGTTTCCAGACATTCTTGCCTCATCTAGGCCTCATGAATGGTATTTGAGCAAAGACCTGAGTTAAGTGAAGGAGCCAGCTGTGCAGAGAGCCTGGAGAAGAGCCTTCTGGGCAGAGGGAGTAGCAGATACAAAGGTTCTGAGGCTGGATCCATTTAGTGTGTTCAGAGGACCAGTAAGAAGGTCAATGTGGCTGAGGTGGAGTTGTATTCTTCTCACTTTGCCTCCTAGCCCCCATGATCAAGCACTTGCCTTAGATGAAATCTTTCCTTTGCTTAGGTGCATGTTCAATATTTAACAGGTGTCAGACTGAGACATTTTTAGAAGGCAAAGAATCTCAGATGTCTGACTGTGAGGGAGAAGGGAGTCACCCCAAGGTTGAGGGGAGAGAATTGATACAAATTGCAGCTGACACAGTACACAGGGGCATACTTGCAGTCAATGCTTACTGACTTCTGCTACACACCCACGTTCATGTTACCTCATTTTTGCATTTGTGCATCGATAACCAAACAGAAGGCGAGGCCTGGGCATTTGGCAACTTCATTTGTATGTGGAGTCAACCATGGGGTGCATTCGGATTATTTCTTTTCTTCTGCATTTCTTAATCTCTCTCTTGAGAGCAGTCACCTTGGTAACTACCCTGGTGCCTTGCACATGGACTATGGTGAGTAAAATGTGTTTTTATGACCCTCAAAATAAGAGCCAAATACTACTTTATCCATTAAAAATGAGATTCACTTCTCTATGTGGCATTGTGGCCAGGTTTTTAAAAAATACCTGGTTTGGGGGCATTCCCGCTAACATTCTTACCAACTTTGAGACAGTGCTCAGAGCAAGTGCACTGAGCTAAATCGAGATGAAAGAGGCAATAATCTGCTGCCTAGTAGAATGGCTTTTGCAGCCTGATGTTAAAGGTTTCAGGATTTGAAGGTTAATCTGCAGCAGCAGAAGGAAACTGTTAGTACTTCCGCTAGTCTGAAATTGACATCCCAGAAACCGGCCCTTTCTAATAAACAGAGAAACAAACTCCAGTGAATCCCACATGTCAAGCCTAGACCTAAGGGAAATTACTCTGTGGGCTTCTGTCTGAATCCACTAAAAAACTCATACTCCAGTCAACGACATTGTCATTAAAGAAAAGGGAAACGTGAAATAATCCTAGCCTCAGAAATCTCTACCATTAACAGAAGGCCTTCTTTTTCCTGAAAAGATAGAGTATGTGAAGGCCACATCTCTATTTTTAAAATAAAGCAAGAGAAGTAACATTTATGGAGCACACACAACATGCCATGTACTACACTAGGTGACTTGAATATGTTGTTAAATACTTTATAGAGGAGGAAACTGCAGATAAAAGTATCAAGTGACTTGCCCAAGGTCATGTAAGTAATAAAGAGCACAACCGGCATTTACGAATGGGTCTTCTCAGTGCTAAAGCTGCTACTGCAATACTCTGTAAAAGACATTTATAAATTCGAAGTTAAGGAAGAAAGTATTGAATTATTCCCTAAGCTAGTATCTTAATTATATAATTGCTTGTTAAACTGTACATTTTTTCAAGCTGTTCATATTCCCCTCTTATCCGGATACTCGGAAATGGCTTTTTTGTATTCCTGTACCTGGTCTCATTCTCACATATATATTAGTCATGGTTACAATATACAGTTTTTAAGACTTTCTCATTAGAAGATATGGTGTGATGAAAAAGGTGGCTGAAATGATGAAAGATGATTGAAGAGTTTTTCTCGGGTCCCCTTGGAATGAATAACACATGGCCATTTATGTCACAGTGTTTCCTTCTACCTGAGCCTGGTAATTTCCAGGGGTCATCTTGGTTAAATTAGTTTTTAATTCCAAAATATTGTTGCTGGAAATGTTCCCACTGGCCAATTCATATCTCCTGAATAATAGGATTTGAGCCAAAATTGAAAAGTGCCAGTAAAGTAAATGAGGAATATCTGCCATATAACCTTTGGAAACAAACTTTTTTTTTTTTCATAACGATTTTTACAAGTGTAAGAAGTTGTTACTGCAATGCATGTGTCTGACATTCCTAAGAAACAGAGGTACTCTTCAGGACATTCTCCAGCTAACTTGAGGTCTCCCTCACCAAACCTTTTAGACATGGACTGAGGGCTGTTTTATTCTATGCACTCATTTTGTGTATCTCTTTCTTCCACATTTTGAGTATAAGGGAGGCTTCCTGCTTGTTAATTTTTCTGACATACTCAAGTTGTACAGAATGTAGGAAAAAACTATTTCTTCCTTATACTCAAAGTATATAGAGAGAGCCATTAATAAAGGTGGAAAAAGGAAATGCTAGAGGGGCCTTCAAAATGGCTGTGTGGGCCATGCGTGGTGGCTCACACCTGTAATCCTAGCACTTTTGGAGGCCAAGGCAGGTGGATCACCTGAGATCAGGAGTTCAAGCCCAGCCTGGCCAACATGGTGAAACCTGTCTCTACTAAAAATACAAAAATTTAGCTGGGTGTGGTGGTACACGCCTGTAGTCCCAGCTACTGGGAAGGCCGAAGCTGGAGAGTAGCTTGAACTCAGGAGGTGGAGGCTGCAGTGATCACGCCATTGCACTCTAGCCTGGATGGCAGAGCAAGACTCCATCTCAAAAATAAAAAAAAAATCGCTGTGTGTGGAGATGCCCAGCATTTGCCTCCTCCACAAAAAATACAGGACAAAGCAACAGGTAGATAATCCCACACTGAAGGAGCGTCTTTGTGAGAACACTGAAACTCAGCAGGGAAGTGATATTGGAGCTCTGAGGCAGGGAAGGAGAGAGAAGTGAAGCAGCTAGTCCAGCTGAGATCAGTTCAGAGCCAGGAAAAACTCCCCAGTGCAGAGAAAAGGTGAGAGATCCCCAGCAGTTCATGTTCCCACCAGGGACTCCTGCAATCCTAGTTACAGAAGAGCTCCTCAGGTTTTGCAGGTCCTGAAACTAGTATAGAGAGATACCATGCAAAAATTGTTATGTGCCTACTGATAGAAGAACCTCCCATGAAGTAAGTAAAAAATTGCGCCTCACTCCACCTCAAAGATGTTCATGTATAATCTCAGAACCCATGAATGTATTATATTACATGGAAAAGGGCAATTGAGATTGCAGATAGAATTACAATTACTGATCAGGTGATCTTAAAATGGAGAGGTTATCCTGGGTTATCCAGATGTGCCCAGTGAAATCTCAAGGGTCCTTGAGAATGGAAGAAGGATACAGAAGATTCAGAGTCAAGAGTGGTTTTACATGAGAAAAACTCAATCAGCCACTGCTGACTTTGAAGATGGAAGTGAGGCCATGAGCCCAGGAGCCAGAAAGAGAAAGGAAATTGATTCTCCCTTTAGAGCCTCCAGAAAAGGACATAGCCCTTCTGACACCTTGATTTTAGCCCATTGTGTCCTGGTCAGAATTCTAACACACAGAACTGTAAGATAATAAGGTTGTGGTGTTTTAAACCACTAAGTTTTGTTATTTGTTACTGTGACAATAGAAAACTAATATACCCCATTTCCTAGGATATAGTCTTTCTAGAAAATTGCATCTGAATCTGATCAAGCCTCTTGATGTAACTACCAATTTACAGGAAACATAACGAATAGAGGAACACATTATATGAAATTATGGGAATGTTCAGCAAAATCTAAACTCTGGGAAATTCCATTTTTAAAATGACATTTATCAAATAAAGTATATGTGTATATATTTGTATATGTGTGGATGTATGAGAGAGAAAATGACTGACTGGAAATTTTAGGAACTGGCCTAGTATTTTATGTAGCAAACAATTGCTGTAAGGAACTTAATTCAAATAAGCAAATTATAGAGAGAAAAAAACATATTAGTGAAATTTGAACATGGACAATAGGTGTTTGATATTAAGGAATGATTGTTACTTCTGGATTGTGTGTGTGGTAATGGGATTATTGTTATATTTAAACAAAGAAGGGGAGTGTAGGTGGCAGTAATAGATAATAATAGCCATAAATTGATAATCGCTGAAGATGAGTGATAGGTACATATGTGTTTGCTATCTGTTCTTTCTACTTTTGCATATATTATTTCCGTAACAAAATATTTTTAAAAAATATTAGCAACTAACTTGACTCTTTACATGTTTTGTGACTCAAACACACACGTCCAAAGTCTGGATTTAACCAACAGACTGCCAGCTTGAAATCTCTGTAGAGTTCTGGAAATAGGATCTTTCACTTTTCCTGGAGAATTATCCTTTTCTCTCCTCCTACTTACCTTCTCCCTCCATTCTTTCTGTGCTGCCTAGCAAAATTGCCCCCCACCCCAATCTGTGTGTGTGGATGACTAGGGGGCATTACAAATTGCTTGGAATAGAATTTTCTCAGAAAGAGTGAAAAAGATAATATGCATAACTGCATTAAACAATACCTCCTAATATTTTACATGTTTTTTGAATACCCGTCCTCATTCCACACCTTCAAAAATTAAAAAAAAAAAAGGCTATAACTACGTTTTTTACAGCCTGAGGTGTTTTGAAATTTTGGCTAATCATATCTTCCTTGTTATCTCTGTGTTCTATTTCAGGATGGAATGGGAAACCTGAGGATCACAGAAAAAGGTCTAAAGCTAGAAGGAGACTCTGAATTCTTACAACCTCTCTACGCCAAAGAAATCCAGTCCCGACCAGTAAGTTTCTGCTGAGAGAAGGAGGCATTATTGTTGCTCTAGAATCTAAATCTGGAGGAATTGATCTTGCTATCAGCTGAGTACAGAGAATTGGGGTGGGGAGTAATACTGGTATTAAGATGAATTTGCTTTCTCTTCTGAATCTTTGAGTATCATCACAGCAGTGGTACTGTAAGCAAGTGAGATGACCTCTCTGAGCCTCTTTCCATTCCTGCTCAACCCCTGCTACCCAGCTTTATAGATTGTGCCACAAATAAGGCAAAACAGCAAATGTGGAACAGCCATAAATAATATATGAATGCAGATAATATTGCTGTTTATTTTATTCATCAAGTACTTCAAAGCCATTTTTAGAAACACAGAACTGAAGAACTAGAATTTTGTTTTTCATTAAGACTTTACACTGTGTAGCCAGTGTTGGTTAGGATCAATTCAATATCAAGCTGAGTACAGTGGCTCACACCTGTAATTCCAGCACTTTGGGAGGCCAAGGTGGGCAGATCACCTGAAGTAGGAGTTTGAGACCAGCCTGGACAACATAGTGAAACCCTGTCTCTACTAAAAATGCAAAAATTTGCCAAGTGTAGTGGTGAGCACCTGTAATCTTAGCTACTAGGGAGGCTGATGCAGGAGAATTGCTTGAACCCAGGAGGTGGAGGCTGCAGTGAGCCAAGATCACGCCACTGGACTCCAGCCTGGGCAACAGAGCAAGGCTCCATCTCAAAAAAAAAATTAATTCAATATCAACAGCTACATTCTGAAATGGTATTTAAATAATCACTACAGAGTGTGTACCCTGTTCTAGGCACATTGCTGTTCTGCATGCAGTATCATTATCTAATTTAGTTCACAGATTTGTCCACTGAGGTGGGGACTATTGTTGCCTCTATTTTATAGATTAAAGAATTGAGGCTTGGAGAAGTTTCATGTAAAAAGCTTCATACTTGTAGCAGGACAAAGATTTCAAGCCTTCTCTGTTAACCATTATTTCCTACCTAAGCTTTTCCTTTCATTCCTTCTTTATTGCTGTAGCAGTGATTCCTACATACATACCTTGCCTTTGTTAACCACTGTTATTCCAAGTTGTGTGGGTTTCTTTTAGTGGTTTTATTTTTCGATTGGTTGGTTTCATTTATTTAGTCTTTATTTTTGTTTTTTAGTGGAGTGGTAGAATTTGCTGGTTGAAAAGGATTATTAATGCATTTGCTCTGCCTTGGATTGATCCCCCTTCACCTGTGAGCAAGGCATAATGTGAAAGTTCCCCCAAAGCACTACTTGCATTGTGTGCATTGATTAGCATAATTATTGAAATTCAGCAACTTGGTGCAGTGGCTGATTTTATCTGAATGTTATACAAAATCTTGAATTGTATTAAACTGGTACCACTACTAAATTTCAAATAAGTTTACTTTCTTGTGTGCTTAGTAAAAGAGAGGGAACAAGGATGTTAAAACTATCAAAAATAGCAAATGAATTTAGCCATACAATGATTATTTATAAAATGTAACTGGAACCTATAGCATATTGTCTTGGGTACTTAAAGTACACAGAGTATTGTGAACATATTTACTGTCATTGAGAAACCTATACCCTAGAAGGAGTAATGAGGTGACCCTGTAACGTGGAGAGTCAGATGATAATTCTGCCTTGGACAGAATAGAGACAGTTTAAAGCATTTAAAAAATATCTGTTATATGCATTGCTCTTAATTTATATCTTGTTTTCCCAACCTGGCAATTTGGTTAGTTGTCATTGACCTATTTCTAGTTGAACTTTAGACTAATAGTCTTACCTGTATTAAACTTGTTTAACTCACTAGTTTAGTTTAGTCATTTCCTTCTATGGATGTTGGCATACCTTTTCTGTAAAGGGCCAGAAAGTAAATATTTTAGTTTTATTTTAAACTTTTTTTTTCTTTTTTACAGCTCTCAAAACTTGAATAGCATTCTTAGTTTGGGAGTCATACAAAAATAGGCCACAGGCTGTCATTCACCAACCCTTCTAATCTATATTAGGAATAATTCCATAAATATATAAATGCTCTTATGAGACTGGAAGTGGTAAAAGGTAGATTTTAAGAACAATGTGCAGGTGACTGGACTGGGCTGGCCAATCCAGTCTGCATCCCCACCAGTTTTAGAAGGAAAAAGACATTAGACAGCCCACAATTTTCTTACCTCTATGACTTTCTTTTTTCATTTCAACTTGATAAAATTGTGTCTATTCTTTTCAAGGCTTAGCCCAAGTGTTCATTCCTTCAGGAATTCTTCTTTGCTTCCTGCTCCACAGCCCCAAACTGAGAATAATCTCACCCTTCAGGGAAGTCCCCCAAACATCTCATAGCTCCGAAATCACTCTTGCTATTCTCTGGCTAGCATATTTGTGACCATCTCCTGGTCTCCATTAGAATATAAGACTTAGAAGGTAAAGACTGAACTTTGCCTGTCTTCTGCTTGCTCACAACTTGTAGGACAATGATTTTTATGTATTTGGGGCTCAAAGCATTGAGCTATTATTGAATTTTCAGGCAGTAATATACCAGATAGTGACAAAGGTTCCAAAAGCCAGGAATGGCTACCAGATTCCTTTTTCCATGTTCTGTGTCAGAGATTCATCCTTTAATTTATGGCTTTAGTTTCCTCTAAGAAAATGACAACTTCTAAACCAAGTGTTAGCACGCAGTGGCCTTTGAGCTACATTCAACCCTCTGCCTCTTCTTGTATCACCAGTGATCTAAGAATGGTTTTCATGTTTTTAAGTGGTGGGAGGGGGAGACAAAACACAAAAAGAATATCTCATGTCATATTCAGATTATATTAAATTTTAAATATAAAATTAAAATTTTATGAAATTTAGATGTCATTTTCCATGAATAATATTTAATGAAATACAGTCATACCCTCTTTGTTTACATATGGCCTAAGGCAAGTTTTACACCAAAACAGCAGAGTTGAGTAGTTACAACAGGGACATACATCCCATGAAGCCTGAAATATTCAGTCTCAAGACTTTCAATAAAAAGTGTGCCAAGCCCTATTCTGAGTCATGCCCAGAAATGTGTACCACTGTGTGAAAAAGTTGGGGAGCCCTTTAGATAAAGGGCAGAGTAGATACAGGCACAGACGGCCTAGAGGAAAAGGAATCTGGAGACAAGAAAAGGAAGAAAACGGAGGCAGAAGCATACTTGGGGACATCAGATCTCCTGGGTTTTGTATACATGCATTGCAAACATCTCTACAAAGGATTCTTATAGTTGGTGGGTATGCCCGAGGGGCAGATCTTGGGTATTTTACAGAACCTTCCTGCTCTTCTATAAGGACTCTGCATGGGTCTTTTGAAGAAAGGATGACATTAGGAGATTATCATTCATTTCTGATCATTCTGTATACCAAGACTAATATTTTCAGTAAGATCTAATGGGCTTTGTGTCTTAATTTTCTCTGATTCAACCATAATAATGTGTGTGTGTTCTGGGGGAATCTATATTGTGTGTGTGTGTGTGTGTGTGTGTGTGTGTGTGTGCATTTCTTTGGAAGAAATCTGTTTTAGATAGATGCTAGTTAATTATCATGTACATAGGGATCTTTAAACATTTGGAGTTTTTGAGTAAAGACACATTGATTGGAACTTGGCTAAAGCCATTTCAGCCCCTTGGAGAGTTGTAATGACAGTTCTTTTTGTTTAGAAATCTATCATTTTCATGTCTTTCTCTTATTTTCTTATTGCAGGGTAATGCCCTGTACTTCAAGTCTGCCAGAAATGTTACAGTGAACATTCTCAATGACCAGACTAAAGTGCTAACTCAGCTTATAACAGGTAAGAAAAGGGAGAACTTAACAGTGCCTAGCCCATGCGAGGCACTCAGAATACAGAATTAATGGTCAAAGGAAACACCATATGAACCTGAAAATAAAGTGTGCTAACACATTGTTGAGAAAGAGAATGTAGCATGTGTTCCATGATTCTACTAGAGGGTAGAATCCCATCCGTACACATATTAAACTTATGAAATCTAATGATACCTACTTAGTGGGGTAAGAAAAAAAATTTTTCTAAGCAGATTTTCATAGAACATGGCCCCTAAATATAAACCAGCTGCTTCATCAGGTGCTCAGCCAAAGAAAAGCTTCTTGCTCCAATGCTGGAGGAAAAACAGGCTGTGTTGGATTGGTTGAGAGAAGAATGCAGTATCTATAAAGCCAGGGACCATACTTTATGGGCTGTGAAAGGGATTTTTAACTATAGTTTGAACCCATGCCATATTTGCTGTACGTGCTGACTTTGAACCTAACTCAATTGCAGGATGTGGATGTATCTTTACTGAATATGTTTGTGTGTAATTTCTTTTAATACAGCAGATCTGTGCCTAACGGCTGTGGAAAGCACCCACTGTGTTTTAAACTACAAATTCCTGAAATCTAAACAAGGACTGGTTATTCACAATAATGATTATAATGATAAACATGGACCTCGTGATTTGGTAACGTGTTGAGCAGCACAATCAATGCCCACTCTGTAAGCAGTGAACAGGGAGGCATTATGCACCCCCACAGTGGAAGGGAAAAGGAATGTATGTATGAATGGCATTGTTATACTTACAGACAGAAAATGCCATTTGTTTGGCTTCAGGGCTAAAAGTAAAGTATACGGATGGACATTTTGAGAAGCCAGTTACCCAAATGCCTCGAAACATTACTGTTATTGTGAATAAAATATCTGGAACCCACTAATAAGCCATGGGGAAACAGGTACCTTTGTGACCATAGTCTTCACTCCTGGGGAGGGAGCCTCACTCCCACTCTTCCCCTGGAGTGCTGCATGTAGATGTCTAGAGATTCATAGCCAGTGGGTGACTTGGACCATCTGCCAATCAAGAAACTCAGGGATTGAAGGAACTGCTGCCCGGCAGAGCCCATAATCCATAAACATGTTGTTTCAGCGTGTGACTGGATCTTCCACCTTGCTTATATAACATCTGGCCCACAGTCACAATGCTAAATAATTAAATAAACAGCTTCAGTAAGCAATGATTTAAGCAGCGTGTGTGAAAATTGCCTCCAGGAGGGTAATAAATCCAACCTCCAGCTCCCAGATTTTCACATTCAAAAGGAACTTATTTAGCCTGTTGATCATTTCCCATTTATTTGTAGTGGGAGATTTGGTTTATTTGAGATTTTGTTTTGATAAATCTGGAACTGCCCAAATGACTATTATTCAGCAAAAGAGTGAGTCAGTCTCTTTTTTTCCCCCCACTCTTCCTCTCCCTTCTCTCCCTACCCTTCTGACACCCCTTTTCCCCTCCCCTTCAGTGCTTCTCTCCCTATTCCTTCCCCTCTCTCCTACCACCCCTTTATCCCTTTCCTTCCCCTTCTCTCTTCTCGTCTTTGCCCCAAATCATGTTATCACAGAATAAGAATGAGTTGGGAAATAATTCATGTCTTCTGATTCCTAGTCCGACAGTCTTGACAAAGAGAAAAGCCACCCCAGATGCCCAGTGGCTGGTTGGCACTATCAGCCCAGCCTTAGCATTCTCCTGCTTCAATGTAATTTTTCAGAACACGCGCACCAGACAAGGCTGTTCAGTGGCCATGATGGATCAAGACAAAACAACACAAACACACAAACACAACTCTGGTCATGTGTGTACATAGCAAAACTATCAACATTGTCCAGACCACAAAAAAGACCAAACATCCCCCTATCCTGGCTAATAAGAGTGACTCTGTTTCTTTATTCACCACATTTTTTGCATTTCCCTGGTCTGTCTTTGTTCTAGATAAGATTTACTCCCATTTTCTGATAGTATTTAATCCAGGGTAGAGCCTTATTTCCTTAAACGTTCCCCAAAATAAGCTAATATAAGGTCACATTCTCTGATAAGTCCTTTCTCATGACTTCTTTCTGAGATGCCCTATGGTTTTCCTTATGGTGTGTGTTGTCCCTCACTGCAATGAGTAATAAACCCAATTTGTTCAACAACAGGTGTGTTCCTAGTGGTCTTTGGCTGGAAGGCACTGGGGACTCTCTCATTGCTATTTATTATTAAGTGACACTCTTTTGAAAAATACCAGAAAGAAAACAATTCCATGTCAGAATCTTCTGAACAATTTTGGAAAAAGTATAAGATTTCTAGACTCTACCCTCAAATTTTTTTCTGTAGGAACTTCTAGTTGAAAAGATGAATTTCTTTTGATCTGAGCTAGGTTCAGTGAGAATGATTATACTCCTGGATTATTCCTGTGTGTTTCTGTAGACCAGCTTTTGAGAACCCCATGAAATTTAGGTATTCAGGTAGATCCAGTAGATCCAGCTCAGATAGATTGGAATGCTTTCTTCTTTTAGAAATTCTAGCTCATCAACCTGGTTTACTTTTTCCATGGTACCTAAATCTTTCTGCAGTTTTCTGGTTTAATAATAAAATTTTAAATGTATATTGGTGTGTCTCCATCAGAATATAGATGCTATGGAATCGGGCTTGATTTCCTTGTGCAGTATTACAGCTCCACATTCAAGAACAGCATCTGTTGTCATCTGATAAACTATCTAAATTTAGTTTTCACTGAACAAAATCCTAATATAAAAGATTGAACAACTTCTAAGGCAATTAATTACAGTAACCATTTCTGCTATGAAATGATCTGTATACTAAGGAAATAAATTTCTCTTGGTGTCAAATGCAGCCAGTGGGTTAAGGGTACAAAGTTAAACACATTTCAGCTGAATTTTAAAAAGCTCTTTCTGATAATTAGGGAGGGCCAAAGATATGTGATTGTCTCGAGAAGTGTTGAGCCTCTGGTGCCTTGAGAAATGCAAGCAAAAATCCACAACTATTTGACAGCAATTTGGTGGTTAGCTGAGGGAAATCACAGTCAAGGATTAGTTTGGAGGAAGGGCTTGCTGGTCTTCAAAATTATAGCCCAAGAATATATTACTAAAAGTAATTGACAAGACCTGGCTAAAGTCATGAGACTGATTTTCATGGTCAGCTTTTGAAAACCAGTCCACTGAACATTGAAGTCTCATACAATCTTGTTAGATATGTGTGTTCTATGAAAAGCTTTTTGTAGTCAAAGCGATGAGACTAATGGTGTTTTCTCTCTCTCTCTCTCCTCTCTCCTCTCTATCTCTCTATCTCTCTATATCTCTCAGGTCCAAAAGCCGTAGAAGCTTATGGTAAAAAATTTGAGGTAAAAACTGTTTCTGGAAAATTGCTCTTCTCTGCAGACAATAATGAAGTGGTAGTAGGAGCTGAAAGATTACGAGTTTTAGGTAAGGAAACTTGAATCATTTAACTTGTTTGATGCTACTGTGTACATTTTAGAGGAGAAGCAAAATGGTGTTATGAACAGGATATGTCCTCCCAAAATTCATATATCGAAATCCTAACTCCCAAGATAATGGTATTAGGAGGTGGAGCCTTGAGGGGTAATTAAGTCATGAGGGTTGAGCCCTCATGAATGGGATTAGTGTCCTTCCAAGGGGATGAGAAGACCAGAGATCCCTCTCTGACATGAGAGGGTACAAGAAGTCAGCAGTCTGCAACCTGGAATAGGAGCCTCACCAGAACCTGACCAGGCTCGTATCTGATCTCAGACTTTAAGCCTCCAGAACTGTGAGAAATCAATTTCTGTTGTTTATAAGCCACCCAGGCTATGGTACTTTGTTACAGCAGCCTGAACTGACTAAGACAAATGGTGTCTAGAAGAGTGATTTAGGCCAGTTTCCTGGATTCTTTTAAAGCAAGGCAGTTGAACCTCCCTGAGTCTGGTCCCCTAGTGGAAATTTCTCAAGCTGTCAAGTCTTTTTGGCACATCTTTCAACACTGAGCTTTGTGTGAAAATGAGTGCTCATCCAAAGAAGTCTCATTTAGAACATCCTGTACTCACAGACTGGCAGGCGTGCTTGACGCATTCCAGACTTGCATACATGATGCAGTGATTCCTAAACCTGGTTGCAACTGAAGAATCATCTAGGAAACTTTGGAAGGGTTTAGGTTCATAGTTCCAACTCTGATTTACTGAATTAGAAGCTATGGTGAAAACACTGAGAATTCGTTATTAAAAATATTTGCAGAAATTTCTATGATCCCACTGTTGGAATTATTGAATTTGAGCACATAGCAAATGAATCTTTTATGGCTGTATGCTGAAATGATCTAGCATGGTGATTTAAGGATCCTAGAACTCCAGCTGACCGGGTTTTTAATTCCTGCTGTCACCCACTAGTTTTGTGACTTTGGGCAAGTTGCTGGCATCACTGAGCCAGTTTCCTTTTCTGCTCAATAAGGCTAAGAACATCTCCCATCTTGAGTTGTCCCTAAGGTTAAATGAGACTCTGTTACATCCACTTATCAGAGCCCCTAGCACAAAATAGTGCTCAGTCAACAGTAGGTGCTGCTGCTGCTGTTACTACTTATACTACTATTACTATTAATGCTAATTCTACTTTTCCTTCTTTAGCTCCCTGAGATTCACTGTAGCATAGTGATTAAAATCTCAGGCTCTAGAATTAGCCTGTTTTTAACCCAATTTCTATCCTTTGCTAGCTGTGTAACCTTAAGCAAAGTATCTAATCTCTCTGTGCCTGCTTGCTTACCTGTTTATAAAATTGGTATAATAGAAGTATCTATCTTCTGAGACTGCTAAAAAGATTGAATGAAATCATCTATGTAAAGTACTGAGTTGGCTAAAATACTAAGTGTCCAATAAGTGCTAGGTGTTATCATCTTAAATTATTAGTATTATTATAAGGTACGTTTACCTGAAATTATATTTATCTCTGCATTATTATTTGCACTTTGCATCTTCTTTATCTTCCATTACTCCTGTATTTTTTCTTGGTCTTTACCTCCTCCCACAGTCAGCTTGTCTGGTCTATTTCTCTCTTCCTCTCTCAGTACACATACATGTCTAATTTCCTTTCTGGATGACTCTTAGAGCTTCATCTCCAGTCTGGTATCTTCCTTGAATTCTGGATCTTCTTTATCTGGATATTCTGCCAGCCTCTCAAATTCAGTGGATCTTGAATGCCTATCATGGTCAAATGCACGCATATGTACATGTGTGCATATATATTCCATCACCTCACCCCCGACTCTCCCACTTGTATTTGCCCCTGACTTCCTTAACACTCTTACTGTCCCCATTATACTGTCCTGTCCCAGTCTCATCCTGGCCATCATGAGCTCAGCATAGTCAAAAGATGGAAGTGACCATCCTTATGGGGCTTAATGGAGGCAAAAATGCAGGGTGCAGAGATGATAAAGCCAGGTGCAGTCTAATCCCTGGTCAGTGGTTTATGTGTGGCATGATCTGAAACAACTCCCTTTTTCTTTCAGGGCCTTGCTTTTTTATATCTGTAAAATTAGAGTTACCTAGAGAAGATATTTTTATACAATGTTTTCCTTACTCAGTCACCCCTCCCACTTCCACCTAGTTGTGTGACCATAGGAAAAATTTCCTGACTTCCCTGAGCCTCAAAGATACTAATAGTCTCCACTTCATAGGGTTATTCTGGTGATCAAATGAAAAACTAGAATATCCAGTACTGTTTCTAGTTCATAGAAAATGCTTTAAAAATGTTATTTTTGAAAAAGTCATGGAAGATCTGGATAAGAAGGATGAATAAGAATCATAAACATTATATAATATTACTGCTGGTTGCTTTGTGCCAGAGATCTCATTCAGCCTTCCAAGATTCCTGGGAGATAAAGGTACTATCAACACACTTTCTTTTGAGAGAGGGAAACTGAATATCACAGAAGTTGAACTTCATGCCCAAGGTCACTCAGCTAATGAGTGGCTTTGAAATCTTCCCCTAAGAAGTCTTATCAATGAGTTTGTCCTCCAGTATGTGGAACATATGGACCCCCACTGGCCAAAGCCCAGCAAGAACATAATCAAAGGGTATTTGGTTGGACAATGGGAGCTGAGTGAGTGGGAGTTGAGGGAGCATGAGCATCTTGTTCTTCACTTCCTTTCTACATCCAAAGCCTGTCAATCATTTGCCACCGCTGCCTGTCAGAACCTATCTCCCTAGATTTTGCTGGCTTGCCATTCAGTGGGCACCAGCTTAGCCTGGCATTGAGAAAGCAATAATTTAATACTCCCATAGAAGCATCAGTACCATTTGGAAATGAGTCTAGTAGAAGCCTTCGGAACCTAAAGTCAACCTGGCTATATCCCATATAAGACCTTGTCCCTGCCTACACAGAGCTTAAGATCTGGATGACAGAACACCACACCATTCAAAAGCATGTTCTTTGTTGAATATAATGGAGCATTTCTAGATGTTATAACAATGTAAGAGGATTACAAAAATTCACACATGGAAGTAAGATATTCTCCCCTCCTTACAGCATCAAAGTGCACCAAATGTATAAAAAAGAAACACCTTTACTTCAAAGTACAGGATACTGCCTCAGCTAAGTTTAATTGAAAAACTAATATCTTGTGCAATTGTCTGTGAAAAACTGAGGCTTAAATGATTTGAAAACACTTTGGGAGCAGACAAATCAGATAATTGCTATCTTTATGGCTGCAAATTTCGACTGGTGTTGACAAGTTGTAAAGATAAAAGCTTATAGCACAGTCAAGAGCTAAATGTCTAGATTGGGTTTGGGATCAATGTTAATACTCAAAGTGTAAAAGCTCTGAACTTCAAATGATCTCTTATAGTGTTCTATTTTGCTTAACTTTTCAAGATAATAATGTAGAACTTTATTTACTGAAAAACTTTTGCTAGTCATTAGGCAAATACTTCACTGTTCTACCATCTAACCCACTGCGTAGATGTCATATGTGTTATGTGATTTGTGCCATGCATTGCAATAAGAGAGCTTTGGTTGCTGTTTTTCAAAACATTTCCGGTTGGGTGACTATTAATAGTTTCTGAGAGACAAGAGTCAGACCTTACCATTTCTAGGCATCTTTTCCTTTCTGAAGCCGAGATGGAATTTGCCTCATGGCCTCACTCTGATCTCAGCAAGAATGCTTTCAAAAGAAGTTCCTTGTTTTTCAAAGGCTGTTTGCATGAGTGATTCAATGCTTTCCTATCATGGAGCTCTAAAGCCAGTGGAAAAATATGTGGGTATGGGGTTGTGTAATGGATTCGCTGCATTTAGCTCCAATCAGTGTGCTGATTGTGCCTACAGGTGACTCCAGTATCTCCAATCTCTGTTTGCTTTTCTGTTTTGTTTACAGGAGCGGAGGGCACAGTGTTCCCTAAATCTATAGAAACACCTAATGTCAGGGCAGACCCCTTCAAAGAACTAAGGTAAACTTCTGACTTTGGTTTGCATTGATTAATGGCTATTGCCTTGCTCTGTGCAACTGGCCAGTGATTCATTCTGAATAAATAATAAGTGTCACAGCGTGAATACATAAATTGAAAGAGGTTGGAGAGAACCAGAAGATAAGCTACAACCAAAAGAAAATTTTCTATGAGAACTTAAAATTGAGGATCTGGATGGGGTAAAAGGTTGCCCACTTTGTGAAATCTAGATTCATTCATTTGGAATGTTTGTTATGTGCTGTATTTTGTGGTACCCAAAACCTATCCAGTTAGAGAACTAGTTGGTAATTGGTGCTGATCAGCCCAAAGAAAAATGATATCTAAAAGAAGATGAAGTCTAAATACAATACGATGTCTTATTATGCAACAAGCTCTCTATTACTTGGGGTGGTATGGTACTAGAAAGAACCCCCTTCTGCAGATGTTCCAGGTGCTGATGTTAATCTTCAAATATTCATAAATGTGCTGCCTTAGCAGAGGATGACTCTGAGATGCTATGTACTCACCACCAGCAACTAAGGAAAACACAAAAGAACAGACAGATGGATAAACAGACAGAGAGCCTGAAAACCATTCCAGCCACCAAACAACCATGCCCCTGTCCCTCCCGCCAAAATGTATTTAAAATGGTACGTTGAAACAAATAGAACTATTCTTTCTATTGCTTCAAGTTATTCATCATAACTGTGATGAATTCAGTGAATACTGGCTTTTTTTTTTCATTTCTGGTAGTTCTTTTACCTAAAAGCAATCATAAATCGCCATATATGGCACTGAATAACTGTTTCATGATAGACACCAACCATAGGCACATGTACTTGCATTGCACAAATCATATCTACTCTTTCCTGATGCAATCTGAAGATCTATGCTTTGCTTAAAAAGCAAGAGCCATATTGGACCTAGTGTTTCTTTTAACAGAAGCACATTCTCAGTAAGTGGAAAATGTATCACCTCATTATAAAACCCATAGCATTTTTTGCAAAGCCTATAAGTCTGGATGGCTGTAAGGAAATAAATTGGGCCAAAGGAAGAGGATAGTTGGTGGAGAATGAGAATCTTTTCATAACAAAATCCCACATAGAGTGGGCTGTATTTTTAAGATTACACATCACACCACAAGGTTCTACTTTTTACTAGCATAACTATCTTCAGCAGAGCTTCCACATGCCTGAACTTACCTGATTTTCTGTTAGCTAGTTCCTATGTTTCATATAAGGTACTGAAGCTAGAATCTTTTAAGCAAATACGTCTGAGAAAACCTGCTTTTTAGGACTCTATGAGAAAGAGTTATTGCCTGAGAGTGCAGTGAACCTTCGTGTCTGTGATGGAAGAGGTCTTTTGAGACAAGCTAATCAGTGGCCTGGTTCCCATTCTTTTCACAGTCCTCTGTAGAAGCACGTTTCTTACAGAACTAGTCAGTAATTAGTGATGATTAGCCCCAAGAAAAAGTGCTGTCTAAAAGAAGCAGGACTCCCATCAACAAATGGGCGAAGGATATGAACAGATAATTCTCAAAAGAAGACATTTATGCAGCCAGAAGACACATGAAAAAGTGCTCATCATCACTGGCCATCAGAGAAATGCAAATCAAAACCACAATGAGATACCATCTCACACCAGTTAGAGTGGCGATCATTAAAAAGTCAGGGAACAACAGATGCTGGAGAGGATGTGGAGAAATAGGAACACTTTTACAGTGTTGGTGGGATTGTAAGCTATTTCAACCATTGTGGAAGTCAGTGTGGCGATTCCTCAGGGATCTAGAACTGGAAATACCATTTGACCCAGCCATCCCATTACTGGGTATATACCCAAAGGATTATAAATCATGCTGCTATAAAGACACATGCACACATATATTTATTGCAGCACTATTCATAATAGCAAAGACTTGGAACCAAGCCAAATGTCCAACAATGATAGACTGGATTAAGAAAATGTGGTACATATACACCATGGAATACTATGCAGCCATAAAAAATGATGAGTTCATGTCCTTTGTAGGGACATGGATGAAACTGGAAACCATCATTCTCAGCAAACTATCACAAGGTCAAAAAACCAAACACCGCATGTTCTCACTCATAGGTGGGAATTGAACAATGAGATCACATGGACACAGGAAGGGGAACATCACACACGGGGGCCTGTTGTGGGGTGGGGGGAGAGGGGAGGGATAGCATTAGGAATACTTTGATACACTTCTGAGGCTGTGCCTATGCCGACAAGTCCTGTAACAGCCTTTTGTTTAGGCCAATTTTTTGGCCACTGATTTAAAGCAATGATAGAGACATCTGCTCCAGTGTCTACCAACCCTTCAAACTGTTTTCCTTGAATAATGGCCTTACACACAGGTCTGTTCTCTGAGACCTGACTTGCCCAATATGCAGCCTTTCCTGTTGGATCAGTGCTTACAAGCCCTCCTATTCTTTTTATTTCACTATTTCCACCCTTAATATATGGCAGGAGTAATAATTGAGCAATCCTGTCTCTTGGACTGGCACTCCAAGGAATTGAAGAGCTAATAACCAATTGAATTTCGCCTTTATAGTCTGAATCAACCACACTAGTATGAATTTGAACTCCTTTTAGATTTAGACTTGATCTTCCCAAGATTAGTCCTACAGTCCCCTCAGGCAGTGGGCCATATACCCCTGTAGGGATTTTTTGTGGGGGCTCCCCTGGAAGCAGAGAGACTGCTTGTATAGTACATAAATCTACTGCTGCACTGCCGCTTGTGGTGAGGGACAATTGTTGTATTGTGGTAACTGGCTTATTCCCTGAAACACTTGGGACAGTAGGGGTTGTTGTCCCTGAAAACCCTGAGGAACAAATGGCTGAATTGGGAATGCCCCAGTTTGTTGTGGGGCCTGAGGCTGGCCCCTTTGCTCGTTTCCCGACAATGGTTGCCCATTTTTATCAAATTTAGAACGACATTGACTAGCCCAATGTTTTCCTTTTTTACATCTTGGACATAAGTCAGGTGGCTCTCTACCTGTTGTAGTTGCTTGAATAGTTATATTCTGTTTGTTTAAGACTGGGCAATTCTTTTTTAAGTGACCAATTTGACCACAATTATAACATTTTCCTCCAAATGTTCTAACTTGTCCTCCTAAAACAACTCCTGTTATTGCTTGAGCCATAAGCATAGCTTTATGCATAGCTCCTCCGATTCCATCACAGGCTTTTACATATTCTGAGATTACATCTGATCCTGCAGGAACCTTTCCTTTTAATGGCTTAATGGCTGATTGACACTCAGGATTGGCGTTTTCATATGCCATCAACTCCACTATGACCTTACCGGCTTTTTCATCGGCAATTGACTTTTGAGCAACATCTTGGAGCCTTGCCACAAAATCAGGGTAGGGCTCTTTTGAACCTTGTCTTACTGTATTAAATGAGGGGCAGGTACTTCCTGGGTCTTGGATTTTTTCCCAGGCTCTAAGGCAGATAGCTCTAACTTGCTCAATGGCCTCATTTTGCATTAATGCTTGTTGACTAATAGTACTCCAATTTTGACCTATTCCTAATAGTTGATCTGCATCTATGTTAACTGGAGGATTGGCAGCCCTATTTCTTCGGACCTGTTCTTGTACCCCATCAATCCACCAAGTCTTAAATTGTAAAAATTGAGAGGGTGAGAGAGACGATTTTGCCAGAATCTCCCAATCATAAGGAATGAGTCTATGTCCATAAGCAATGGAATCTAATAATGTCCTCATATAAGGGGAGTTGGGTCCATACTGTTTTACTCCCTCTTTCATATCTTTTAGCATTTTTATCGAAAAAGACTTGTATCTGGCCTCAACTGTGGGAGGCTCTCCCTCTTGGGCTCCTTCTCCAGGTGGCATCGGTTCTAACGTTACTGGGAATTGCCATGCCTCAGTATCTCCTTCCTTTCTTGATTTATCAATAATTTCATGTAATTCACTACCCTGTCTACTAGGTGGTGCCATAGGATTAAGTCTCCTAGTGGGCGGCTGATGGTATGGCGCCCTGCCCTGTGGTGCTGGGGGCATTCCTGGATATCCATACTGACTTTCTGGGGGTGGCCGATACTGAAGTTCAGCCGGCGGCCAGTATTGATAGGCTACTGGCGGTTGGGTCTTATTTTCTTTAACCTGCTTTTGAGGTTGTAATCTTACGGGCACCTGACCTGCTGGAAGAGGACTTGTGCCTCGTGGTTTAGACTCTGATGGCCCCATTAATTCTGGACCTTTTCCTTCTAATTTTAACGTTTCAGGATATATCACCTCCTGTAATTGATTATAGTCAACATTTTGCGTTGACTGAGCCATTACCGGCTCTGCTACATATTCGCAATGTAAACTTTCGGTTTCTTTCTGGGATTTTTTCCTTGTGTTTTCATTACAATCTATTAAACAGCTTCCAGGGGCATCAGAAACTGAAATGCTATCTTCTTCTGTTTGAAATGGTTCTAAAGCTGCTTTAATAATGGCCCAATCATTCCATACTGTAAGTGGAATGATATTACCCTTCCTACCTGCTTGTTTTAGTTCCTTACCAATTCTTTTCCAATCTTTTAGATCTAAAGTTCCTTGTTCTGGAAACCATGGGCAAAATTGTTCTATTATTTGAAATAGCTTGATTAGATTTTTTGTAGATACTTTAACTCCCCCTCTTTTTAAAAGAATTTTAATAAAGCTGAGATAAGAGGCATATTTACTTTTAATTTTACTTTTAGTTTGCCCCATTATCACCCTAGCTTCTTCCGAGCGCGCAAGCTTACCGTAAGGCTGACTGTAGATGTACTCGGGATCTCTCGTCGACTTGTCCTCAATGACCACGCTCGAGCGTACCTTCACCCTAGAGAAAAGCCTCCACGTTGGGCACCAGATGTAGGGGTGGGTTGCCCCTACACACCTGTGGGTGTTTCTCGTAAGGTGGGACGAGAGATTTGGAAAAGAAAAAGACACAGAGACAAAGTATAGAGAAAGAAATAAGGGGACCCGGGGAACCAGCGTTCAGCATATGGAGGATCCCGCCAGCCTCTGAGTTCCCTTAGTATTTATTGATCATCTGTGGGTGTTTCTCAAAGAGGGGGATGTGTCAGGGTCACAAGACAATTGTAGGGAGAGGGTCAGCAGACAAACACGTGAACAAAGGTCTTGGCATCATAGACAATGTAAAGGATTAAGTGCTGTGCTTTTGGATATGCATACACATAAACATCTCAATGCTTTACAAAGCAGTATTGCTGCCCGCAGGTCCCACCTCCAGCCCTAAGGCGGTTTTTCCCTATCTCAGTAGATGGAGCATACAATCGGGTTTTATACCGAGACATTCCATTGCCCAGGGACAGGCAGGAGACAGATGCCTTCCTCTTGTCTCAACTGCAAGAGGCATTCCTTCCTCTTTTACTAATCCTCCTCAGCACAGACCCTTTACAGGTGTCGGGCTGGGGGACGGTCAGGTCTTTCCCTTCCCACGAGGCCATATTTCAGACTATCACATGGGGAGAAACCTTGGACAATACCTGGCTTTCCTAGGCAGAGGTCCCTGCGGCCTTCCGCAGTTTTTGTGTCCCTGGGTACTTGAGATTAGGGAGTGGTGATGACTCTTAAGGAGCATGCTGCCTTCAAGCATCTGTTTAACAAAGCACATCCTGCACCGCCCTTAATCCATTCAACCCTGAGTTGACACAGCACACGTTTCAGAGAGCACGGGGTTGGGGGTAAGGTCATAGATTAACAGAATCTCAAGGCAGAAGAATTTTTCTTAGCACATAACAAAATGGAGTCTCCTATGTCTACTTCTTTCTACACAGACACAGTAACAATTTGATCTCTCTTGCTTTTCCCCACAGCAGTGAGTTGAGATCATGCCACTGCACCCCAGCCTGGGTGACAGAGTGACTTTGTCTCAAAAACTAATAATAAATAAAAATTAAAATTAAAAAACCATGCAGGTTGGGTGTCCCAAATCCAAAAATCCAAAATCCAAAATGCTCTAAAATTGAAAACTTTTTGAGGACTGACATAAAGCTCAAAGGAAATACTCATTGGAGCATTTCAAATTTCAGATTTTCAGATTTGGGGTGCTCAACCTGTAATGCAGGTATTTCAAAATCTGGAAAAATCCATAATTCAAAACACTTCTGGTCCCTTATTTCAGATAAAGGATCCTCATTCTGTATAAACATATATATTGAAAGTGAGAAAGACACATACAAAGAGACAGAGAGACAGACAGACACAAGGAGGAGTGTATATTGAGCTTCTTAGCTGTAGGTACTTGGTATGTGGGGCAGTATGACTGATACCATTGTGGAAGAAATCCGTAAATTTTCTCCCTTTTGAACAGTTTGCAAACATGTTCTGTAATTGTCTTCCTCTCTACTTCTCTCCCTTTCCCCACACACCCCAGCAATCCATGTACTTAAAGTTTTTAGCTTTGTTTTGCATTTATAGGATTAATAATTATTTGGTCATAAGCACAAATACTGAAGTGATTACAGGAGAAGTAGAAAACTATAGCGGACCAAATAACAGCATAGTTATTCAAGGGCCTTACAAAGTAGAATTGTGAACAGCATCCATGTTGGTCAGTAGTCTGTACTCTGAAGGCATCCTGCCCTGGGTTTGAATTTGGCCTAAATGCCTATCCGCTTTGTGAATTTGGGCAAGTCTCTTAAGCTCTCCTAGTCCTAATGCCTAGAACACAGGACGAGTTCTGAACATAACCTCAACAAATATTAGTTTTTTGGAGGAAAAGGCAAACAGCTGTCTTTCATCAGGGCTCAAGAACTCAGACAGGAATTCTGAGAGCTTAAAATGTCATCAACCAGTACAAAGTTTGTATCAAATCATGGTAACCAAAAATTCTCTTTCAATTAAGAACAAAATAACTACTGTGCTTACATTTACTATTAACAACATGCACATAGGAAAGGATATTTCAACTAACAGAGTTCACGTAACCTTAGAATAACACACAGTTCCATAAATCAGATCCATTGAACTATGTGAACATATTAACGTGTCATTATGTTGCCTCTATTTTTTCATTTTGCCCAAAACCCAAGTGACTTCATCACAACTGTCCTCACTGCATGTTGTGTAGTACCTGCCCAGAAAACAGGAGGGTCCAAGAGCCACAGACTAAGGCATGATATGATCCTCTTGATTTTAAGGTCATCCTGTTTGAATTCCTCAAACTGACATGCAGTTGTCTCTCTTTCAAGACTAGTTAACCCAAATATTTATGTAGCTTTTCTCCTTTTCTTTCCTTTCCTCTTGTATCCCAACATTCTTCCTTCCCCTTTTCCCTATTAGTATCGTACTATAGTTTGAATTTAACTACATATTTCATTTTTCTCCCTTATCCCCAGTATTTCTCCAGGATGCCTTTTCGTTCTGGAGTTCTCTTAGAGTGTAGAAGGCAAAAAAATGGAGCAAAATAACAGTGATGCTTCAATATTTGAGCCATTTCCATCTTCTCCCTTGAAATTAAATTCAGGAAATTGGTCTGGATCAGAGTGTTTTGAGAACCATTGCTGAGGTCTCCGTTCCTACGTTAGGATACTTTCTTTGTAACAGAGAGGAGGATCTTCATACATTCCTATCTGGTAATAGTATTAAAATCAATTGGGTATGATGGTTCACGCTTGTAATCCCAGCACTTTGAAAGGCCAAAGAGAGAAGATCACTTGAGCCCAGGAATTTGAGACCAGCCTGGGCAAACATAGCAAGACGCTATCTCTACAAAAAATTTAAAAATTAGCTGCCCGTGGTGGCACATACCCAGCTACTCAGGAGGCTGAGGCCAGAGGATCACTTAAGCACAGGAATTTGAAATGGCAGTGAGCTATAATTGTGCCACTGCACTCCAGCCTGAGCAACAGGGTGAGACCCTGTTTCTAAGAAAAAGAAAAATAAAATTAGAATATTTAGGGGATGGTTGAGTTTCAGTTAATGTTTTTCTCATTATATGAATTAGGCAAAAAGCTTCCTCCTAAGGAGTATTATCCTGTTTTGCCATCATAATTAGCATAGAATGTGGCTGATTCTCTTGATTTATTTTTTATCTTACATACCATAAAATTCACTCATCTGCAAGTTTTCACAAATACATAGAGACCTGTAACCACCACTGCAATCAAGTTCCGTCACACAAAACATGTTTTCCTTATGCTGTCCCTTTGCAGTCAGACCACCTCCCCTCCCAGCCCCTGGCAACCACTGACCCTCTCTGCAGTGCAGAAATGACAGCTGCATTGAAGGTTAAGGCCTGAGGCTTTCTTATGATTGGTTGGTATTGTAACAATAGTAACAGCAGTAATAGTAATATATAATACATATTTGCATTTCTATTGTGTCAGGCACTATTTGAAGCACTTTATAGATGAGGAAACTGAGGCTTTAAGAGATTTTAGAAAGGAAAGAGGAGGTAAAGAAAGACTTACCCATGGTCATTTAGTGGCCACCCCATGGCTTCACTCCAAGCATGTCAGACTCCTAGACCCATTTTTTTAACCTCTATCTGATTCTGCCTCCATGGAAGATACAGAAGCAGGACAAAGTAGAAAGGATACCTACCAATTCCAGGAAGCTCGGTTTAGATCCGGGATTGACTTACTTTTACAAAAAAAAAAAAAAAAAAAAAAAAAAAGCTTATATGAGTTTGATTAATTATACCAATAAAACAACACTTGGATATAAGATCAAGTGAAACCAGGATCCTAGAACACTTTCCTTACAGCCTTTGTAAAATGCAATGAAGATAAAGCCTAGACTTATTATGCTCCCTGTCATAAACTTGACCAGGTTGTAAAGCAAAACTTTAAAAAATTCTCTGATCAAATACTGGAATGCTTTGTTAATGTCCTTGAGCATGAACTTCCTTTTGTATTTATTAAAAAGAAAAAGGGATCTTTATTGACGATCTTGGGTGTTTTTCAGGTTGGAGTCCCCAACCCGGTCTCTAGTGATGGAGGCCCCAAAAGGAGTGGAAATCAATGCAGAAGCTGGCAATATGGAAGCCACCTGCAGGACAGAGCTGAGACTGGAATCCAAAGATGGAGAGGTGAGGGATGAGAAGGACAGAAGTTCAAAGAGCTACAGCTTCAACAGGCCAACCCTTCCCATAACTGGTTGACCTCGGAGTTGGATCCTACAGTGTATCAACAAAAGGAGCCAAGCAGGTTTTATTTCTGAAACAATTAATTGAGCAGCATGATTATAAGCCAAACCCACAATCCATCAAAGTGATGATTTCTTATTTGTAAAATGCAGAGATAATGGCATGTATTCCAAGTACAGAATTATATGACCATGAAAATGAATGCTATTTTCAAATTCTCTCTTGTCACCTTAAAATAAGATTTTGTTAGCCAACATAATTAAGCTGTATATATTATACACATCTGGCTCAAGATGAACTTAATTTACTTGTCATTACTTTGTGTCACATGTTTCTGTTTTCACTGAAAATGGGGAGGCAGATTGAACAGCTGTCCCAACCAGAACAAGCCAAAACTTTATAGGGTAAGACTAGGCAGCAAGGGAATGAAACACTGCAGATATTCATTCTCTTATGCCAACACAGTCCCAGCTGGGTGAACAGAAATGCTGCTTGTGTTTTTGCTAGCAAGACAAGCCAATTACTACCCACACCCAAAATGTGATTTGTCTGTAAACTTTTAAAAATGCCTTCAAAGTGCTCATAAGTGAACTTTGCTATTTAATCATAGAGTTAAAAAATCTGTGTGTTTTTTTTTTTTTAAGAAAAATGCTATTCCACCTGACTATTCAATGAGAGAGGTTATCAGTCTCTACCTGCTTCTATACATCCACTCGATGGATATAAAAGTCCCCCTTTTGATTGGTATGGCATTTCCTATTTTGTTTTAGAAGAGATAGTCAGAACATTCAGTTATCACAACTGCCTCTTCAAGCAGCTACAAACTGCAAACCACACACATATAAAAATAGTGGCTACCTCACATATGCAGTTTATAGCTATCAGAATTTGAACTCTGGAGGAATCAGTTATAATCGTAAATCTAATGGCAGCTTCCACAACTGCTTATTTTTATAGGCATATTTTTATAGGCATGTTTTTCTCAAAGTATATTCTATAGACCATCAGCCCCATAAATTGTTAGAAAAAAAAAAAGCAGAAAGGCTCACTAGCATTTAAAAGTTGGAAAATGTTACATACTCTATTCTCTTCTTGAACACTCACCTTGCACACAGTCATAGTAGGATCTGGGAAGTCCCATAGTAAAGAAAATTGTTAAATGTCACATTTTCACATTTATTTGACTCTAGGACTCTATTTACATTCTGTATGACATTTTTTTGCAAAATGCTAACATAGATCAATGCAGCATTATCTTGCTAGAATCTAAGCTTCTGTGAAGGTAGAGACTTTCCATCTTGTTGGTATCCAAATCCCCAGTACCAAAAATAATCAACACATAGTAGGTGCTCATTAGATTTCAGTTGAATTGAACATTCACTTGCTGTTTCTGAATGTCAAGAGAAGAGACGACAGCCTCTGACCAATGCTTTCCTTCCTATTCTCTGTCTTTAGATTAAGTTAGATGCTGCGAAAATCAGGCTACCTAGACTGCCTCATGGATCCTACACGCCTACAGGAACGAGGCAGAAGGTCTTCGAGATCTGCGTCTGCGCCAATGGGAGATTATTCCTGTCTCAGGCAGGAGCTGGGTCCACTTGTCAGATAAACACAAGTGTCTGCCTCTGAAAGACTATCCATAGTGGACATTGTTGGCAGCATAAAGGCCTTTTTTGGCTTTAGACACTGGCTGCCAGCTATTTTTACTAGAACACAGAAAGCCTATCAAAGACCTTGTGTGTATGTGTACGTGTGTGTGCGTGCTTGAGTGTGTTCGCGTGTGTGGGTGGATATAAATATATATAAATATATATAAATAAATATATATATCCTCTGTATAAAATGAGGTTTCAGTACAAAAGGAACCATGGGTGACCCTGCGATATCCACTGTCATTTTCCATCCCATCCCCACCACCTGAGTGACAGAAATCTAAACACACATCCGTCCCAACATTCCCCAGACCATTCAGAATCACACAGCGTATTAAACACTGACAGAATCTTCATCTAGATATTCGAGTAGCAGCATATCTTCTCTTTTAGTGTCATTACGAGGGAGTGATGGCGGGAATCTCAGTCGCACTCAAGCTCTGAGACCTTTGTATCAAAAATAGGCATTTGATTTCCTGTTTTAGCTTTAGTAAGGCTGGCTAACTTCCCCCTCTTCAAGCTAGGAACTGGCAATGCTGTAGAAGTCAGCCGTAGGAATTCAAAATGGCTGGCCTACCTTGGCTACCAGACATATTGGGGTTTTTGTAGTTGAATGAATGAGGAGGATGAATTTCAGCAAATTTTGAACTGCTCACCCAACTTCTGCTATCTTGCTCCCTCCAAACTCACAGATTCTCCTACAGTCAAATTAGGAGCTGTAAATCAGCACAAAATAAGATAACAGCTGTTCCTCAGTGAGCTGGAAGCTACTTAATGGCCTGATGGGCAATGAACAAACGGGTGATATGTCTCTGTTTAAGGGAAAAATGGCTTAAAAGCTGTTCTGTTCTCACTTCTGACTTTAACCAAAAGATTTCAACCCACAATGATCAGGTCAATCAAAATCCCTAAGAGCAGAACTCCTACCCCAAAAGAAGCCTGGAAGTCTAATTAAGAGTAGCATAAGGAACCTAATTATGTTTACCATGTTTCTTGGGATTGGTGGGAAATGTCAAAACATGCCCTTTATTTTTAAAGGCATTCACAAACTCTCTGACTTTGTTCTTCTTATATATTTTTTCAGTGCCGGGATATTCATATTCCTAAAGCCACTATTGTGTTTTCTCTAAGAAGCACTACATGCCACCAGAATTGTGCACTGAAAGATAATACAAACTGAGTGTCTTTATGAGAATCACTGTGTCCCCTGAGGCCCAGCAGTACCTGCTTCCCTGTATGTGGAAGCAGCACCTCATTCCCGCCATCAGCTACCTCTCATCACCCCACCTTCATCATCATGCTCCAGGGTCACCCTGGCCAGCTCTTGTGCTGGGACAGGGGATTACACCATCTCTGTTCAAAGAGGGGGAAATGTGCCTATGCCTTAAGTCAATGCACTCAGCAAGGAGAAGCACATCTTATTTATCTTGTTACCTATAGTTTACTTTGGGTGATTGGAGGGGAATGACTTAGTTATGACTGGACATCTTAAAAGCTGATAGACAAGCCAAATGGCTGGCAGATGATGTGGATTTCAAAGAGCCCAGAATGAACTCATCACTGGCTTAGACAGTCCTGGATGCCATTTGGAAAGTAGTGGCCCTGCAAGCCTAAATGAAGTAGTATTTGTAGGCCTGGGTGGCATTTGGATTTTTCTTTTCCCTCAACAAGGTTTTACTTTTTCTTACTTTACAAGCAAGGGAAGTTTTGTGATAGGAGAGAAATAAAAGATTTGATATTTTTTGAGATGACACTCAAGCATCAGGCTGAGATTTGCACACATGGGATGTAAAAGCAAGCTGTGTGTTGCTTAGTCACTTACTTAGAAGTAGATGGTGGGGGACAGCGGCGTGGGTCCTAGCCTGGCCAGTGATGCTGCTGGCGTCCAGACCCCAGACTCACTCCAAGCACTCTTGTTCAATATCTCATGCAGAAGAGTTGGGCTGGTCACTCTTAGGGGTGAGACCCCGTGATTGGTTGGTTTGTAGCACTAAGGTCTAAAAAGGAAAACCATAAAAGACATCAGATTACGCTGGATCAGTATAATTAATATTCCATAGGGCCATGTTGCCAGAATCTGTATGTATCAATACAGGGTTTTTCCAAGCCAGGAAACGCCCTCCTTGGCTACTAGGAGCACCTATCCCATATCATTCAGATAAACAATGATAGCTACAAAGTCATTTGTGGCTAGATAGGTTAAGACAGGTGATTTTTTAAAGTAGACTGTCTTTGCATTTTGCCATCTGAAGTTCATTAATCTTTAGATGACAAAAAAGCAAAAAGTTCCCAGAACGTTTTTGCTTAGATTTTGTTCTAATCACCACGTGAAGGAATGAGATTAGCACCACAAGTTTCATGCCAATAAAAGAGACTGGTGTGATCCCACATGCAAAATTTAATCCTAAGGGTAGTGAGATCACAAACAGAATAAAAATAAGAGCAATCAACCATATAAATCAAGTACCTATTGGGAACAGACATAACATTCAATTTTTCATTTATGCTAAGTGACCACAGTATACAAAGTAATAAGCAGGAAATTTGATATGGGTTAAATTATGCATTTTGTTCAGATTTTGGAAATTGGTATGCATTATAAGTTTCTCAATGTACATCTTTTTATCCCAACACCCTCAAACTAGAATATTTGTCAGTGGTCAAGAGAAAAAATTTTACCTGAATTCTTGGGGGCCGGCGGGGAGCTTTTACATTAAAAATCTACTAACGCCTACTTTTTAAAAAATGAGATTCTTTCTAATCTTTATATATGACATTTTCTAGACAATCGCACCTTTGGGTATATTAAACAGCTGGTATCATAACAAAGAATCCAAATGAACCTTCAATATACTAGAAGTTCTAGTAGGTTAATATTGTTCAGAAGATTTTTACAAATTAAAAACTGATTTCCAAATATGTTCAACATTTACTTCTATTTGATATCTGCTCAAGAAGTCATAGAAGTCTTGGGAAACTATTCGAGTATCACAGAGGTTTTCAAAAGCCCTTATGGTGACATCTACCTAGGTAAAAGCCTGACATGTGGCTTTATAATTGTTATGTTACCCAAGGGATAAACTTGAACTGGCTTTGAACATCCTTTAGGTCATTTTCTCTTTGGATAATTTTCATCGCATATCCAGCAACTATAGACCAAAGTTTGCTTAAGGTTTGACCCTAGAGCAGAGGTGGGCAAACTATGACCTGGAAACCAAATCTGACTTACCACCTTTTCCTGTAGTTAAAGTTTTATTGTCACATAGCCACATACATTCATTTACATGTTTTCTGATTTTACACTACAGCAGCAGGATGGAGTAGTTGTGTCAGAGACTATGTATCCCACAAAGCATAGATTACTTACTATTTAGTCCTTTACAGGCAAAGTTTCCTCACCCCTGACCTAGAGGTTTTTGTGGTATGCATTGGATATAGCAGGAAAGAAAGCACATTTCCAAACAGCAGGGAGTAAGCTTACATTTCTGTGTAGGTTTGGGAATATAGTTACTTGGCAAAGTCTTTCAGGAAGGAAGCCCTTCCTTATGTTACATGTGGAAAGCCTGCCTTCCAAGACATGTGGAAGTAATTGATCCACCTGCCAGAGAAACACAGGCTCAGAGGATGCCTGGGAACAGGGAGGATGGGATTAGTGGAAGCTTAATGGAAAAGGAAAGTTATGATCCTCCAAGACCCTTAATTGATAGACCATACCAGGTTCTGCAGGTCAGCATCATTGTGTAATGAGAGTGAAGTAGGGGACCCTGTGGTTCAACCTTAGAATCTGTTTCCTGTAGGCTCTTTCTGCTGTCTATATTCATTAAAGTTTTCCACTTCACCCTCCCATAGTCTAGAGGGATGCCCATTCCATGGTCCTCCAGAGAATAGTTTTGACTTAACATGTCTGTTTAGCCCACATCACGTCAGTTATCAACACCGCCACTGTGCTTACTGTTCCTACAGCCACACCAGGCTTGAAGAGTTAGTGAGACCAACAAATAATTGGAAGTATTGGAAAAAGCAAAATACATGGGGACAAAAAAAATACAGTGAAATTCTTTTTATCAAACTGATGCTGTGAGAAACCAGATGAATGCCAGTTTGGCTTTATTTCTAAGAATCTGGGTCTTCATTCTCTGGTGTAGAAGGAATGCAAAAAACTATAACAACAACAACAAAAACATATTTTGAAAAGACATATTCTGACATCTCTGCTTGTGTGTGGTAAGGCAGGTTCCTATCAGACATTTATCCCTTTGGTCAAGATCCCTTTTGCTCATCCAGGGTTTCATACTCAATATCGCTTAAAAAAAAAAAAGTATCAGCTAGGGATGACTCTGGAAGTATGAGTATCATGGTGGGGAGGAAGGAATTTTTTTTAAATGTAAATGACCCCCATTTACCAGACCCTAATCAAAGTCACTTAAGGGAATCCCTCAGCCTTTTATTTGGAAACAGTTGAAATAAACTGGCAGCAGCTAGATCAGAGTATCTTGCTTTATTTTATAAAGGCCAAAGGTAGTATGAAGTTTGGACCAAAAAGGTAAATAGATCCATTCCAGCACCTGATACTGATTTTTCAAGGCTCTATGAAAGGTCAAAAATTTCATTAAACAAGACCAGTTCTCCCTCTTCCCCCTGTCCCAAGAAATCTTAGGCATGAAAAGGATAAGGAAACAGCTCCTGGAATGATACATTTGCATAGTGCCCTAGTAGCAGGTTGGGAAAAAGTTATAATATAAGAAACAACCTTCGAAAACAGGCCTTTTATCTCAAAGATAAAATGTCTTTCTTGTGGTCTTTCATCACTATCTCCGTGGTGGAAGGTTCCCCTAGTTCCAACATATTTCCATTAAAATAGTCAAAGCCACGGCATTGGGATGTCAGATGCCTCTCTTTCTTTGTGGTAATCGGAATTTAAAATTATACAGTTGCCTCTGAATTTCTCATGCACAAAGCCAAACCACTGATAAGAGATAAAGCAGTCTGAAGCCTGCTGCTTCAGCCAGCACAGCACACCACACACGCTCGCACTTTCAAAAGCAATGTGATTTCTATGGTTCTTAAAAGCTTTCTTCATAAGGGAGTCCCTGAAATTTCTCAAGGCAGGTTTGAATGGCAAAGGGAAAATAATTACTTGTGGGAGGTCCTCCTTTTGAGTATTGTTAGAGCATACATGTAAAAGAAAATAACCTTTTTGGGGCAACTCATGCTCACACATGCTGTTTTCTTTGGTTCTCCCCCTACCTTCCTTTTGTAGATATTGACAGAATAGGAGGAAATGAGCATCCTTATTTGAGAAAGAGCAAGAATGTCATGAGCCCTTGATGCAATAGTAAGTGTGATGTCATCATACAGTGTTAATGATGCTATCAAATCCATCAATAAACAGTCTCAAACCTTCCAACAACAGTGCTCACTGCTGCTCCTCAACTTCAGCCCAGCAAGCAGTAATATCATCACCCATTTTGAGATATGCAGGTGGAATAGAACAAAGAAACAGCCACTGTAATCGAGAAGCATGTTTACTGTCTAAATCCACCTGTTGCAGTAGGAAGCCAGAGTGGGGTTCCAAATGCCTCATTAAGTATGTGGACAGCCTCACTAGTAAGTGAGTGAATTTGGCTTCATCACTGAACATTAGCTAAGGTCAGCTTAATAACACAAATATGAGGCCGACTTCTTTGCGAGAAGAGAAAAGAAAACATCTGCTTGATTTAAAATCCACCCCACATGCCTAGAGTTGTCTAATAGTCCCTCACTTTCCAATGGCTTCACATCCTACTTCTACATTTGGGGTTTTTTGGTGAAATCAGAGATAGCTCAGGATTTCATAAAACGAGAAACTCCAAACTGGTCTATTAGGTTCCATGGGAACACTTGTAGCCAAAGGATTGTCTGAGGGCAGGAAGACGACACTTGTCAACAAGGAAGACAGTGTTTCTTTAGTTCCCATATTCATCTAATTCATGGGGTTCTAACATTTTGGGGGGCCATAGATTCTTTTGACAATCTGAGCCAATCTATGAAACTTCTCCCCAAAAAGAACCACCCCACAAAATCTTGCAAAACGTAAGAGATTTTCCTGGATCTGAAGCTACCCGAAGACATGGGAAGAGTTGTATTCTATTATTCAATTTTAAGAATATTTATTAATATTCACTGAGCTATTGCTAGCCACTGTGCTAAACATTTTACATACATTCTCCTATTTCATCCTCAAAACAATCCTTTGAGTTGGGTTTTAATATAGTTCCAATATTCGGATGTGAAAACTGAGGCTTATAGTGGCTAAGAAACTTGCCCAAAGCCACTACCTAGAAAATGGCAGAGCTGGAATGTAGGTTTAACTCCTGACCACTATGCTATAAAGTCACCACATGTCAAACTAATTTTCAAGTTGTTGGGACATGTCCCCTACTAGGTTTTAAACTAGATCTTCCTTGGTAGATGAAGCTATAGAACTTCTATTTTCCCTGCTTTCTGTAGTCTCTCACAGTGACAGCATCTATACTAAAGTATAGATACCTAAGGGGAAAATATAGAAAGCCTGCCTGAATAATAGAATCTAGAACAACAACAAAAATATTAATTTTTTCTGTGTATGCTTAGGTCAAGCTTAAAAAAAAAAAAAAAAGACCGGAAAATACCTGGGTTGTTAGCCTCACATTTAGGAAAAAATTGTAATACTCAGTTATCTGTGTGTGTGGCTAAACAAGTCAGCATTTCTGCACACATACATCTCTTTCCTTTATACTTCCCTTCAAAAGACAAATATCTTACTTTTGATCTTTGACACTATTTGGTCAGTATTCTTCTTTACCTTTACTTGTGGCAAAACTCAAGGAAGCGATCAAATAGAGGGAAGCTCATTTCTATCATTGTCTCTGTTTCCCTATAAGAAAGAACTACCAGGGACTCACTGACTGCATTAGGCATACAATGTCAGAGCTGAGCTGACCACTCTGGTCCTGTAATGTCTTTGGCCTCACACCTTGGCAGCCATCATTAATGGGCCATACCCTTCCCCAGGTGCAGAATTCTCCTCCCCAGAGCACTCAGGCCGTTACTACCAATTTATCTGAGTTGGAAATAAGACTCATTTGCCAGTTCTTATTTTTAAAGTGGCACCCTTTAACTTTGAACCTGTGTATTTTACACTGGCATCCTAGATTCAGCAATGAGGTTTGGTGGTGTTTCAACTAGGAAGGGAGAAAATGAGTGCATCTGAAGTTCCTTACAGCTTGGTTTCTTTGGAATGCTTTCATCTTCTAAGCAAAGGGATCAGGGTTTGATCTGTAAGAGTTAAAAAGACAAAGTCATTTTGAAGAATTAACTCAGCCAGGGATCATGCAAAAAGATTAGAAACCATAATGCCCTTGTTAAAGCCCTGCTGTCAACCTGCCTTCACCCAGAGCTTAGAGGGCCACAGCAGCAAAGAGGTTGGGGTCCATCCCTCTCTGATGTGCTTTTTCCACAACACATATCTGGTCCTCTGGCAGGATTGTGGATAGAGCTCCTCACCATACCCAAAAGACTCAGCCCCAGTGCCAGTGCTTTCCTGGTTCAACAACCCACCACAAAACCTTAGTAAAAGGATGAGCCAAAAATGAAAAAGACT</sequence><startNumber>1</startNumber><index>0</index></referenceSegment></referenceSegments><regionsOfInterest><ROI><name>5' UTR</name><interval><locOnParent>0</locOnParent><intervalLength>1000</intervalLength></interval><startOnRef>1</startOnRef><refSegment>Copied Reference</refSegment><useForTx>false</useForTx><removeable>true</removeable><color>-256</color></ROI><ROI><name>5'UTR and 1st 2 non-coding exons</name><interval><locOnParent>0</locOnParent><intervalLength>5280</intervalLength></interval><startOnRef>1</startOnRef><refSegment>Copied Reference</refSegment><useForTx>true</useForTx><removeable>true</removeable><color>-16711936</color></ROI><ROI><name>Copied Reference</name><interval><locOnParent>0</locOnParent><intervalLength>51650</intervalLength></interval><startOnRef>1</startOnRef><refSegment>Copied Reference</refSegment><useForTx>false</useForTx><removeable>false</removeable><color>-3342592</color></ROI><ROI><name>Non coding exon 1</name><interval><locOnParent>1000</locOnParent><intervalLength>487</intervalLength></interval><startOnRef>1</startOnRef><refSegment>Copied Reference</refSegment><useForTx>false</useForTx><removeable>true</removeable><color>-13261</color></ROI><ROI><name>5' Start intron 1</name><interval><locOnParent>1487</locOnParent><intervalLength>113</intervalLength></interval><startOnRef>1</startOnRef><refSegment>Copied Reference</refSegment><useForTx>false</useForTx><removeable>true</removeable><color>-3342388</color></ROI><ROI><name>3' end intron 1</name><interval><locOnParent>3720</locOnParent><intervalLength>67</intervalLength></interval><startOnRef>1</startOnRef><refSegment>Copied Reference</refSegment><useForTx>false</useForTx><removeable>true</removeable><color>-3355648</color></ROI><ROI><name>non coding exon 2</name><interval><locOnParent>3787</locOnParent><intervalLength>44</intervalLength></interval><startOnRef>1</startOnRef><refSegment>Copied Reference</refSegment><useForTx>false</useForTx><removeable>true</removeable><color>-26317</color></ROI><ROI><name>coding exon 2</name><interval><locOnParent>3831</locOnParent><intervalLength>3</intervalLength></interval><startOnRef>1</startOnRef><refSegment>Copied Reference</refSegment><useForTx>true</useForTx><removeable>true</removeable><color>-65536</color></ROI><ROI><name>5' start intron 2</name><interval><locOnParent>3834</locOnParent><intervalLength>41</intervalLength></interval><startOnRef>1</startOnRef><refSegment>Copied Reference</refSegment><useForTx>false</useForTx><removeable>true</removeable><color>-3342388</color></ROI><ROI><name>includes exon 3</name><interval><locOnParent>5280</locOnParent><intervalLength>3120</intervalLength></interval><startOnRef>1</startOnRef><refSegment>Copied Reference</refSegment><useForTx>false</useForTx><removeable>true</removeable><color>-26215</color></ROI><ROI><name>3' end intron 2</name><interval><locOnParent>6802</locOnParent><intervalLength>61</intervalLength></interval><startOnRef>1</startOnRef><refSegment>Copied Reference</refSegment><useForTx>false</useForTx><removeable>true</removeable><color>-3355648</color></ROI><ROI><name>coding exon 3</name><interval><locOnParent>6863</locOnParent><intervalLength>189</intervalLength></interval><startOnRef>1</startOnRef><refSegment>Copied Reference</refSegment><useForTx>true</useForTx><removeable>true</removeable><color>-52327</color></ROI><ROI><name>5' start intron 3</name><interval><locOnParent>7052</locOnParent><intervalLength>64</intervalLength></interval><startOnRef>1</startOnRef><refSegment>Copied Reference</refSegment><useForTx>false</useForTx><removeable>true</removeable><color>-3342388</color></ROI><ROI><name>includes weird isoform  exon 3a</name><interval><locOnParent>8400</locOnParent><intervalLength>4380</intervalLength></interval><startOnRef>1</startOnRef><refSegment>Copied Reference</refSegment><useForTx>false</useForTx><removeable>true</removeable><color>-10027162</color></ROI><ROI><name>3' end intron3</name><interval><locOnParent>9880</locOnParent><intervalLength>60</intervalLength></interval><startOnRef>1</startOnRef><refSegment>Copied Reference</refSegment><useForTx>false</useForTx><removeable>true</removeable><color>-3355648</color></ROI><ROI><name>posible non SGCD1 or D2 exon 3a</name><interval><locOnParent>9940</locOnParent><intervalLength>853</intervalLength></interval><startOnRef>1</startOnRef><refSegment>Copied Reference</refSegment><useForTx>true</useForTx><removeable>true</removeable><color>-13421569</color></ROI><ROI><name>5' start intron 3a</name><interval><locOnParent>10793</locOnParent><intervalLength>41</intervalLength></interval><startOnRef>1</startOnRef><refSegment>Copied Reference</refSegment><useForTx>false</useForTx><removeable>true</removeable><color>-3342388</color></ROI><ROI><name>includes weird exons 3b and 3c</name><interval><locOnParent>12780</locOnParent><intervalLength>4320</intervalLength></interval><startOnRef>1</startOnRef><refSegment>Copied Reference</refSegment><useForTx>false</useForTx><removeable>true</removeable><color>-13369345</color></ROI><ROI><name>3'end intron 3a</name><interval><locOnParent>13837</locOnParent><intervalLength>62</intervalLength></interval><startOnRef>1</startOnRef><refSegment>Copied Reference</refSegment><useForTx>false</useForTx><removeable>true</removeable><color>-3355648</color></ROI><ROI><name>possible non SGCD1 or D2 exon 3b</name><interval><locOnParent>13899</locOnParent><intervalLength>44</intervalLength></interval><startOnRef>1</startOnRef><refSegment>Copied Reference</refSegment><useForTx>true</useForTx><removeable>true</removeable><color>-13421569</color></ROI><ROI><name>5'start intron 3b</name><interval><locOnParent>13943</locOnParent><intervalLength>41</intervalLength></interval><startOnRef>1</startOnRef><refSegment>Copied Reference</refSegment><useForTx>false</useForTx><removeable>true</removeable><color>-3342388</color></ROI><ROI><name>3'end intron 3b</name><interval><locOnParent>15504</locOnParent><intervalLength>63</intervalLength></interval><startOnRef>1</startOnRef><refSegment>Copied Reference</refSegment><useForTx>false</useForTx><removeable>true</removeable><color>-3355648</color></ROI><ROI><name>possible non SGCD1 or D2 exon 3c</name><interval><locOnParent>15567</locOnParent><intervalLength>181</intervalLength></interval><startOnRef>1</startOnRef><refSegment>Copied Reference</refSegment><useForTx>true</useForTx><removeable>true</removeable><color>-10066177</color></ROI><ROI><name>5'start intron 3c</name><interval><locOnParent>15748</locOnParent><intervalLength>40</intervalLength></interval><startOnRef>1</startOnRef><refSegment>Copied Reference</refSegment><useForTx>false</useForTx><removeable>true</removeable><color>-3342388</color></ROI><ROI><name>includes weird exon 3d</name><interval><locOnParent>17100</locOnParent><intervalLength>3180</intervalLength></interval><startOnRef>1</startOnRef><refSegment>Copied Reference</refSegment><useForTx>false</useForTx><removeable>true</removeable><color>-26317</color></ROI><ROI><name>3'end intron 3c</name><interval><locOnParent>18339</locOnParent><intervalLength>63</intervalLength></interval><startOnRef>1</startOnRef><refSegment>Copied Reference</refSegment><useForTx>false</useForTx><removeable>true</removeable><color>-3355648</color></ROI><ROI><name>possible non SGCD1or D2 exon 3d</name><interval><locOnParent>18402</locOnParent><intervalLength>378</intervalLength></interval><startOnRef>1</startOnRef><refSegment>Copied Reference</refSegment><useForTx>true</useForTx><removeable>true</removeable><color>-10066177</color></ROI><ROI><name>5'start intron 3d</name><interval><locOnParent>18780</locOnParent><intervalLength>61</intervalLength></interval><startOnRef>1</startOnRef><refSegment>Copied Reference</refSegment><useForTx>false</useForTx><removeable>true</removeable><color>-3342388</color></ROI><ROI><name>includes exon 4</name><interval><locOnParent>20280</locOnParent><intervalLength>3780</intervalLength></interval><startOnRef>1</startOnRef><refSegment>Copied Reference</refSegment><useForTx>false</useForTx><removeable>true</removeable><color>-52276</color></ROI><ROI><name>3'end intron 3d</name><interval><locOnParent>21815</locOnParent><intervalLength>60</intervalLength></interval><startOnRef>1</startOnRef><refSegment>Copied Reference</refSegment><useForTx>false</useForTx><removeable>true</removeable><color>-3355648</color></ROI><ROI><name>exon 4</name><interval><locOnParent>21875</locOnParent><intervalLength>102</intervalLength></interval><startOnRef>1</startOnRef><refSegment>Copied Reference</refSegment><useForTx>true</useForTx><removeable>true</removeable><color>-6684775</color></ROI><ROI><name>5'start intron 4</name><interval><locOnParent>21977</locOnParent><intervalLength>41</intervalLength></interval><startOnRef>1</startOnRef><refSegment>Copied Reference</refSegment><useForTx>false</useForTx><removeable>true</removeable><color>-3342388</color></ROI><ROI><name>includes exon 5</name><interval><locOnParent>24060</locOnParent><intervalLength>3300</intervalLength></interval><startOnRef>1</startOnRef><refSegment>Copied Reference</refSegment><useForTx>false</useForTx><removeable>true</removeable><color>-3355648</color></ROI><ROI><name>3'end intron 4</name><interval><locOnParent>25644</locOnParent><intervalLength>61</intervalLength></interval><startOnRef>1</startOnRef><refSegment>Copied Reference</refSegment><useForTx>false</useForTx><removeable>true</removeable><color>-3355648</color></ROI><ROI><name>exon 5</name><interval><locOnParent>25705</locOnParent><intervalLength>88</intervalLength></interval><startOnRef>1</startOnRef><refSegment>Copied Reference</refSegment><useForTx>true</useForTx><removeable>true</removeable><color>-13369345</color></ROI><ROI><name>5'start intron 5</name><interval><locOnParent>25793</locOnParent><intervalLength>42</intervalLength></interval><startOnRef>1</startOnRef><refSegment>Copied Reference</refSegment><useForTx>false</useForTx><removeable>true</removeable><color>-3342388</color></ROI><ROI><name>includes exon 6</name><interval><locOnParent>27360</locOnParent><intervalLength>4020</intervalLength></interval><startOnRef>1</startOnRef><refSegment>Copied Reference</refSegment><useForTx>false</useForTx><removeable>true</removeable><color>-3355393</color></ROI><ROI><name>3'end intron 5</name><interval><locOnParent>29065</locOnParent><intervalLength>61</intervalLength></interval><startOnRef>1</startOnRef><refSegment>Copied Reference</refSegment><useForTx>false</useForTx><removeable>true</removeable><color>-3355648</color></ROI><ROI><name>exon 6</name><interval><locOnParent>29126</locOnParent><intervalLength>120</intervalLength></interval><startOnRef>1</startOnRef><refSegment>Copied Reference</refSegment><useForTx>true</useForTx><removeable>true</removeable><color>-6710887</color></ROI><ROI><name>5'start intron 6</name><interval><locOnParent>29246</locOnParent><intervalLength>41</intervalLength></interval><startOnRef>1</startOnRef><refSegment>Copied Reference</refSegment><useForTx>false</useForTx><removeable>true</removeable><color>-3342388</color></ROI><ROI><name>includes exon 7</name><interval><locOnParent>31380</locOnParent><intervalLength>4080</intervalLength></interval><startOnRef>1</startOnRef><refSegment>Copied Reference</refSegment><useForTx>false</useForTx><removeable>true</removeable><color>-10027213</color></ROI><ROI><name>3'end intron 6</name><interval><locOnParent>33118</locOnParent><intervalLength>60</intervalLength></interval><startOnRef>1</startOnRef><refSegment>Copied Reference</refSegment><useForTx>false</useForTx><removeable>true</removeable><color>-3355648</color></ROI><ROI><name>exon 7</name><interval><locOnParent>33178</locOnParent><intervalLength>73</intervalLength></interval><startOnRef>1</startOnRef><refSegment>Copied Reference</refSegment><useForTx>true</useForTx><removeable>true</removeable><color>-6684775</color></ROI><ROI><name>5'start intron 7</name><interval><locOnParent>33251</locOnParent><intervalLength>41</intervalLength></interval><startOnRef>1</startOnRef><refSegment>Copied Reference</refSegment><useForTx>false</useForTx><removeable>true</removeable><color>-3342388</color></ROI><ROI><name>includes weird exon7a</name><interval><locOnParent>35460</locOnParent><intervalLength>5280</intervalLength></interval><startOnRef>1</startOnRef><refSegment>Copied Reference</refSegment><useForTx>false</useForTx><removeable>true</removeable><color>-39322</color></ROI><ROI><name>3'end intron 7</name><interval><locOnParent>37128</locOnParent><intervalLength>61</intervalLength></interval><startOnRef>1</startOnRef><refSegment>Copied Reference</refSegment><useForTx>false</useForTx><removeable>true</removeable><color>-3355648</color></ROI><ROI><name>possible non SGCD1 or D2 exon 7a</name><interval><locOnParent>37189</locOnParent><intervalLength>520</intervalLength></interval><startOnRef>1</startOnRef><refSegment>Copied Reference</refSegment><useForTx>true</useForTx><removeable>true</removeable><color>-26113</color></ROI><ROI><name>5'start intron 7a</name><interval><locOnParent>37709</locOnParent><intervalLength>41</intervalLength></interval><startOnRef>1</startOnRef><refSegment>Copied Reference</refSegment><useForTx>false</useForTx><removeable>true</removeable><color>-3342388</color></ROI><ROI><name>includes exons 8, 8b (aka 9p) and 9 (aka 9m)</name><interval><locOnParent>40740</locOnParent><intervalLength>10910</intervalLength></interval><startOnRef>1</startOnRef><refSegment>Copied Reference</refSegment><useForTx>false</useForTx><removeable>true</removeable><color>-16724788</color></ROI><ROI><name>3'end intron 7a</name><interval><locOnParent>42135</locOnParent><intervalLength>61</intervalLength></interval><startOnRef>1</startOnRef><refSegment>Copied Reference</refSegment><useForTx>false</useForTx><removeable>true</removeable><color>-3355648</color></ROI><ROI><name>exon 8 common to both SGCD1 and SGCD2</name><interval><locOnParent>42196</locOnParent><intervalLength>124</intervalLength></interval><startOnRef>1</startOnRef><refSegment>Copied Reference</refSegment><useForTx>true</useForTx><removeable>true</removeable><color>-52429</color></ROI><ROI><name>exon 8b aka 9p unique to SGCD2 and also is 5'start to intron 8 of SGCD1</name><interval><locOnParent>42320</locOnParent><intervalLength>355</intervalLength></interval><startOnRef>1</startOnRef><refSegment>Copied Reference</refSegment><useForTx>true</useForTx><removeable>true</removeable><color>-26215</color></ROI><ROI><name>5'start intron 8b actually just beginning of SGCD2 3'UTR</name><interval><locOnParent>42675</locOnParent><intervalLength>45</intervalLength></interval><startOnRef>1</startOnRef><refSegment>Copied Reference</refSegment><useForTx>false</useForTx><removeable>true</removeable><color>-3342388</color></ROI><ROI><name>SGCD2 3'UTR</name><interval><locOnParent>42720</locOnParent><intervalLength>1001</intervalLength></interval><startOnRef>1</startOnRef><refSegment>Copied Reference</refSegment><useForTx>false</useForTx><removeable>true</removeable><color>-256</color></ROI><ROI><name>3'end intron 8</name><interval><locOnParent>43721</locOnParent><intervalLength>111</intervalLength></interval><startOnRef>1</startOnRef><refSegment>Copied Reference</refSegment><useForTx>false</useForTx><removeable>true</removeable><color>-3355648</color></ROI><ROI><name>exon 9 aka 9m unique to SGCD1</name><interval><locOnParent>43832</locOnParent><intervalLength>384</intervalLength></interval><startOnRef>1</startOnRef><refSegment>Copied Reference</refSegment><useForTx>true</useForTx><removeable>true</removeable><color>-6750055</color></ROI><ROI><name>3'UTR SGCD1</name><interval><locOnParent>44216</locOnParent><intervalLength>1001</intervalLength></interval><startOnRef>1</startOnRef><refSegment>Copied Reference</refSegment><useForTx>false</useForTx><removeable>true</removeable><color>-26368</color></ROI></regionsOfInterest><rdgLayers><rdgLayer><name>Layer 1</name><activeForDisplay>true</activeForDisplay><startCodonNum>1</startCodonNum><startCodonBase>0</startCodonBase><TxIsForward>true</TxIsForward><roiNames>Copied Reference</roiNames></rdgLayer><rdgLayer><name>Dick's Lair1</name><activeForDisplay>false</activeForDisplay><startCodonNum>1</startCodonNum><startCodonBase>0</startCodonBase><TxIsForward>true</TxIsForward><roiNames>5' UTR,Non coding exon 1,5' Start intron 1,3' end intron 1,non coding exon 2,coding exon 2,5' start intron 2,3' end intron 2,coding exon 3,5' start intron 3,3' end intron3,posible non SGCD1 or D2 exon 3a,5' start intron 3a,3'end intron 3a,possible non SGCD1 or D2 exon 3b,5'start intron 3b,3'end intron 3b,possible non SGCD1 or D2 exon 3c,5'start intron 3c,3'end intron 3c,possible non SGCD1or D2 exon 3d,5'start intron 3d,3'end intron 3d,exon 4,5'start intron 4,3'end intron 4,exon 5,5'start intron 5,3'end intron 5,exon 6,5'start intron 6,3'end intron 6,exon 7,5'start intron 7,3'end intron 7,possible non SGCD1 or D2 exon 7a,5'start intron 7a,3'end intron 7a,exon 8 common to both SGCD1 and SGCD2,exon 8b aka 9p unique to SGCD2 and also is 5'start to intron 8 of SGCD1,5'start intron 8b actually just beginning of SGCD2 3'UTR,SGCD2 3'UTR,3'end intron 8,exon 9 aka 9m unique to SGCD1,3'UTR SGCD1</roiNames></rdgLayer><rdgLayer><name>segments</name><activeForDisplay>false</activeForDisplay><startCodonNum>1</startCodonNum><startCodonBase>0</startCodonBase><TxIsForward>true</TxIsForward><roiNames>5'UTR and 1st 2 non-coding exons,includes exon 3,includes weird isoform  exon 3a,includes weird exons 3b and 3c,includes weird exon 3d,includes exon 4,includes exon 5,includes exon 6,includes exon 7,includes weird exon7a</roiNames></rdgLayer></rdgLayers><activeLayer>Layer 1</activeLayer><resequencingData><assayInformationFile/><amplicons/></resequencingData></rdgLayout><genotypicData><variantsTableFormat>General</variantsTableFormat></genotypicData><codonTable><tableName>standard</tableName><tableRules><rule>AAAK</rule><rule>AACN</rule><rule>AAGK</rule><rule>AATN</rule><rule>ACAT</rule><rule>ACCT</rule><rule>ACGT</rule><rule>ACTT</rule><rule>AGAR</rule><rule>AGCS</rule><rule>AGGR</rule><rule>AGTS</rule><rule>ATAI</rule><rule>ATCI</rule><rule>ATGM</rule><rule>ATTI</rule><rule>CAAQ</rule><rule>CACH</rule><rule>CAGQ</rule><rule>CATH</rule><rule>CCAP</rule><rule>CCCP</rule><rule>CCGP</rule><rule>CCTP</rule><rule>CGAR</rule><rule>CGCR</rule><rule>CGGR</rule><rule>CGTR</rule><rule>CTAL</rule><rule>CTCL</rule><rule>CTGL</rule><rule>CTTL</rule><rule>GAAE</rule><rule>GACD</rule><rule>GAGE</rule><rule>GATD</rule><rule>GCAA</rule><rule>GCCA</rule><rule>GCGA</rule><rule>GCTA</rule><rule>GGAG</rule><rule>GGCG</rule><rule>GGGG</rule><rule>GGTG</rule><rule>GTAV</rule><rule>GTCV</rule><rule>GTGV</rule><rule>GTTV</rule><rule>TAA*</rule><rule>TACY</rule><rule>TAG*</rule><rule>TATY</rule><rule>TCAS</rule><rule>TCCS</rule><rule>TCGS</rule><rule>TCTS</rule><rule>TGA*</rule><rule>TGCC</rule><rule>TGGW</rule><rule>TGTC</rule><rule>TTAL</rule><rule>TTCF</rule><rule>TTGL</rule><rule>TTTF</rule></tableRules></codonTable><variantStyleSettings><assignedVariantStyles><knownSubstitutionStyle>Cyan</knownSubstitutionStyle><knownInsertionStyle>Black</knownInsertionStyle><knownDeletionStyle>Red</knownDeletionStyle><unknownSubstitutionStyle>Blue</unknownSubstitutionStyle><unknownInsertionStyle>Green</unknownInsertionStyle><unknownDeletionStyle>Magenta</unknownDeletionStyle><crucialPositionStyle>Blue</crucialPositionStyle><knownAaDeletionStyle>Red</knownAaDeletionStyle><knownAaInsertionStyle>Black</knownAaInsertionStyle><knownAaSubstitutionStyle>Cyan</knownAaSubstitutionStyle><unknownAaDeletionStyle>Magenta</unknownAaDeletionStyle><unknownAaInsertionStyle>Green</unknownAaInsertionStyle><unknownAaSubstitutionStyle>Blue</unknownAaSubstitutionStyle><silentMutationStyle>Red</silentMutationStyle></assignedVariantStyles><variantStylesList/></variantStyleSettings><comments>Edited out the variant notations</comments></rdg><analysisDefaults><dataStoreObject version="3"><guid>0</guid><createDateTime><year>2005</year><month>4</month><date>27</date><hour>14</hour><minute>18</minute><second>5</second></createDateTime><lastModTime><year>2008</year><month>9</month><date>30</date><hour>11</hour><minute>53</minute><second>46</second></lastModTime><userName>Dickbennett</userName><name>UCDSdmddefaults</name><creationUser>Dickbennett: Dick Bennett</creationUser><source>UCDSdmddefaults copied on 18 Apr 2006 at 20:29:23 EDT</source></dataStoreObject><comments></comments><projectSettings><extensionPenalty>1.0</extensionPenalty><gapPenalty>30.0</gapPenalty><useCoupledAlignment>true</useCoupledAlignment></projectSettings><specimenSettings><extensionPenalty>8.5</extensionPenalty><gapPenalty>22.5</gapPenalty><dontBasecall>true</dontBasecall><dontNibble>false</dontNibble><numMatches>20</numMatches></specimenSettings><analysisProtocol><dataStoreObject version="3"><guid>0</guid><createDateTime><year>2005</year><month>4</month><date>27</date><hour>13</hour><minute>31</minute><second>4</second></createDateTime><lastModTime><year>2008</year><month>9</month><date>30</date><hour>11</hour><minute>53</minute><second>46</second></lastModTime><userName>Dickbennett</userName><name>UCDSprotocol1</name><creationUser>Dickbennett: Dick Bennett</creationUser><source>UCDSprotocol1 copied on 06 Jun 2005 at 14:23:28 EDT</source></dataStoreObject><protocolBlob>&lt;?xml version=&quot;1.0&quot; encoding=&quot;UTF-8&quot; standalone=&quot;yes&quot;?>\n&lt;AnalysisProtocolContainer doAnalysis=&quot;true&quot; name=&quot;UCDSprotocol1&quot; guid=&quot;DummyGUID&quot; version=&quot;2&quot;>&lt;AnalysisProtocol version=&quot;2&quot; doAnalysis=&quot;true&quot; guid=&quot;DummyGUID&quot; name=&quot;Basecaller&quot;>&lt;AnalysisSettings version=&quot;2&quot; name=&quot;BasecallerSettings&quot;>&lt;Parameter name=&quot;BasecallerName&quot;>&lt;value>KB.bcp&lt;/value>&lt;/Parameter>&lt;Parameter name=&quot;Description&quot;>&lt;value>copied on 06 Jun 2005 at 14:23:28 EDT&lt;/value>&lt;/Parameter>&lt;Parameter name=&quot;MobilityFileName&quot;>&lt;value>KB_3730_POP7_BDTv3.mob&lt;/value>&lt;/Parameter>&lt;Parameter name=&quot;MatrixFileName&quot;>&lt;value>&lt;/value>&lt;/Parameter>&lt;Parameter name=&quot;WriteSeqFile&quot;>&lt;value>false&lt;/value>&lt;/Parameter>&lt;Parameter name=&quot;WriteClearRange&quot;>&lt;value>false&lt;/value>&lt;/Parameter>&lt;Parameter name=&quot;WriteSCFFile&quot;>&lt;value>false&lt;/value>&lt;/Parameter>&lt;Parameter name=&quot;WritePHREDFile&quot;>&lt;value>false&lt;/value>&lt;/Parameter>&lt;Parameter name=&quot;SeqFileFormat&quot;>&lt;value>0&lt;/value>&lt;/Parameter>&lt;Parameter name=&quot;ProcessedDataProfile&quot;>&lt;value>0.0&lt;/value>&lt;/Parameter>&lt;Parameter name=&quot;NCallQvThreshold&quot;>&lt;value>0&lt;/value>&lt;/Parameter>&lt;/AnalysisSettings>&lt;AnalysisSettings version=&quot;2&quot; name=&quot;MobilitySettings&quot;>&lt;Parameter name=&quot;MobilityFileName&quot;>&lt;value>KB_3730_POP7_BDTv3.mob&lt;/value>&lt;/Parameter>&lt;Parameter name=&quot;MobilityFileContents&quot;>&lt;value>QUJJRgBldGRpcgAAAAED/wAcAAAACAAAAdwAAACXAAAAAP//////////////////////////////\r\n////////////////////////////////////////////////////////////////////////////\r\n//////////////////8WS0JfMzczMF9QT1A3X0JEVHYzLmJjY0NNTlQAAAABABIAAQAAAAEAAAAB\r\nAAAAAAAAAABDTkFNAAAAAQASAAEAAAAXAAAAFwAAAIAAAAAARFlFXwAAAAEABAACAAAAAQAAAAIA\r\nAwAAAAAAAEZXT18AAAABAAIAAQAAAAQAAAAER0FUQwAAAABTSEZDAAAAAQAEAAIAAAABAAAAAgAA\r\nAAAAAAAAU0hGRAAAAAEABAACAAAAAQAAAAIAAAAAAAAAAFNIRk4AAAABAAQAAgAAAAEAAAACAAAA\r\nAAAAAABTSEZTAAAAAQAEAAIAAAABAAAAAgAAAAAAAAAAAAAAAAAAAAAAAAAAAAAAAAAAAAAAAAAA\r\nAAAAAAAAAAAAAAAAAAAAAAAAAAAAAAAAAAAAAAAAAAAAAAAAAAAAAAAAAAAAAAAAAAAAAAAAAAAA\r\nAAAAAAAAAAAAAAAAAAAAAAAAAAAAAAAAAAAAAAAAAAAAAAAAAAAAAAAAAAAAAAAAAAAAAAAAAAAA\r\nAAAAAAAAAAAAAAAAAAAAAAAAAAAAAAAAAAAAAAAAAAAAAAAAAAAAAAAAAAAAAAAAAAAAAAAAAAAA\r\nAAAAAAAAAAAAAAAAAAAAAAAAAAAAAAAAAAAAAAAAAAAAAAAAAAAAAAAAAAAAAAAAAAAAAAAAAAAA\r\n&lt;/value>&lt;/Parameter>&lt;/AnalysisSettings>&lt;AnalysisSettings version=&quot;2&quot; name=&quot;BasecallerParamsSettings&quot;>&lt;Parameter name=&quot;StopPoint&quot;>&lt;value>0&lt;/value>&lt;/Parameter>&lt;Parameter name=&quot;AverageSpacing&quot;>&lt;value>0.0&lt;/value>&lt;/Parameter>&lt;Parameter name=&quot;StartPoint&quot;>&lt;value>0&lt;/value>&lt;/Parameter>&lt;Parameter name=&quot;BaseOneLocation&quot;>&lt;value>0&lt;/value>&lt;/Parameter>&lt;/AnalysisSettings>&lt;AnalysisSettings version=&quot;2&quot; name=&quot;EndBaseSettings&quot;>&lt;Parameter name=&quot;StopAtPCRStop&quot;>&lt;value>false&lt;/value>&lt;/Parameter>&lt;Parameter name=&quot;StopAfterNumNs&quot;>&lt;value>false&lt;/value>&lt;/Parameter>&lt;Parameter name=&quot;MaxNumNs&quot;>&lt;value>20&lt;/value>&lt;/Parameter>&lt;Parameter name=&quot;StopAfterNumNsInXBases&quot;>&lt;value>false&lt;/value>&lt;/Parameter>&lt;Parameter name=&quot;NumNsPerXBaseInterval&quot;>&lt;value>5&lt;/value>&lt;/Parameter>&lt;Parameter name=&quot;XBaseInterval&quot;>&lt;value>10&lt;/value>&lt;/Parameter>&lt;Parameter name=&quot;StopAfterNumBases&quot;>&lt;value>false&lt;/value>&lt;/Parameter>&lt;Parameter name=&quot;MaxBasesToCall&quot;>&lt;value>800&lt;/value>&lt;/Parameter>&lt;/AnalysisSettings>&lt;AnalysisSettings version=&quot;2&quot; name=&quot;MixedBasesSettings&quot;>&lt;Parameter name=&quot;CallMixedBases&quot;>&lt;value>true&lt;/value>&lt;/Parameter>&lt;Parameter name=&quot;SecondaryPeakThreshold&quot;>&lt;value>25.0&lt;/value>&lt;/Parameter>&lt;/AnalysisSettings>&lt;AnalysisSettings version=&quot;2&quot; name=&quot;ClearRangeSettings&quot;>&lt;Parameter name=&quot;UseConfidenceRange&quot;>&lt;value>false&lt;/value>&lt;/Parameter>&lt;Parameter name=&quot;UseClearRangeThreshold&quot;>&lt;value>false&lt;/value>&lt;/Parameter>&lt;Parameter name=&quot;UseIdentificationOfNcalls&quot;>&lt;value>false&lt;/value>&lt;/Parameter>&lt;Parameter name=&quot;UseReferenceTrimming&quot;>&lt;value>false&lt;/value>&lt;/Parameter>&lt;Parameter name=&quot;FirstBase&quot;>&lt;value>20&lt;/value>&lt;/Parameter>&lt;Parameter name=&quot;UseLastBase&quot;>&lt;value>true&lt;/value>&lt;/Parameter>&lt;Parameter name=&quot;LastBase&quot;>&lt;value>550&lt;/value>&lt;/Parameter>&lt;Parameter name=&quot;BasesToTrimFrom3PrimeEnd&quot;>&lt;value>20&lt;/value>&lt;/Parameter>&lt;Parameter name=&quot;MaxLowQualityBases&quot;>&lt;value>4&lt;/value>&lt;/Parameter>&lt;Parameter name=&quot;CvThreshold&quot;>&lt;value>20&lt;/value>&lt;/Parameter>&lt;Parameter name=&quot;LowQualityWindow&quot;>&lt;value>20&lt;/value>&lt;/Parameter>&lt;Parameter name=&quot;MaxAmbiguities&quot;>&lt;value>4&lt;/value>&lt;/Parameter>&lt;Parameter name=&quot;AmbiguityWindow&quot;>&lt;value>20&lt;/value>&lt;/Parameter>&lt;Parameter name=&quot;UseM13Masking&quot;>&lt;value>true&lt;/value>&lt;/Parameter>&lt;/AnalysisSettings>&lt;AnalysisSettings version=&quot;2&quot; name=&quot;BCPSettings&quot;>&lt;Parameter name=&quot;BCPFileName&quot;>&lt;value>KB.bcp&lt;/value>&lt;/Parameter>&lt;Parameter name=&quot;BCPFileContents&quot;>&lt;value># 5Prime Basecaller Paramters&lt;/value>&lt;/Parameter>&lt;/AnalysisSettings>&lt;AnalysisSettings version=&quot;2&quot; name=&quot;FilterSettings&quot;>&lt;Parameter name=&quot;MaxPctMixedBases&quot;>&lt;value>100.0&lt;/value>&lt;/Parameter>&lt;Parameter name=&quot;MaxPctNs&quot;>&lt;value>100.0&lt;/value>&lt;/Parameter>&lt;Parameter name=&quot;MinClearLength&quot;>&lt;value>10&lt;/value>&lt;/Parameter>&lt;Parameter name=&quot;MinQualityValue&quot;>&lt;value>10&lt;/value>&lt;/Parameter>&lt;Parameter name=&quot;SkipFilteringForHim&quot;>&lt;value>true&lt;/value>&lt;/Parameter>&lt;/AnalysisSettings>&lt;/AnalysisProtocol>&lt;/AnalysisProtocolContainer>\n\n</protocolBlob></analysisProtocol><alwaysUseDefaultAP>true</alwaysUseDefaultAP></analysisDefaults><displaySettings><dataStoreObject version="3"><guid>0</guid><createDateTime><year>2008</year><month>9</month><date>30</date><hour>11</hour><minute>14</minute><second>25</second></createDateTime><lastModTime><year>2008</year><month>9</month><date>30</date><hour>11</hour><minute>53</minute><second>46</second></lastModTime><userName>Dickbennett</userName><name>UCDSdisply_unk_var_only</name><creationUser>Dickbennett: Dick Bennett</creationUser><source>UCDSdisply_unk_var_only copied on 30 Oct 2008 at 11:53:45 EST</source></dataStoreObject><comments></comments><basesDisplaySettings><font><fontSize>12</fontSize><fontStyle>0</fontStyle><fontName>Monospaced</fontName></font><insertion>~</insertion><ambiguity>*</ambiguity><colorA>-16711936</colorA><colorC>-16776961</colorC><colorG>-16777216</colorG><colorT>-65536</colorT><colorOther>-8355712</colorOther><baseScale>10</baseScale><cvRange1>-65536</cvRange1><cvRange2>-256</cvRange2><cvRange3>-16776961</cvRange3><cvInterval1>15</cvInterval1><cvInterval2>25</cvInterval2><baseStyle>0</baseStyle></basesDisplaySettings><electropherogramSettings><rowHeight>72</rowHeight><verticalScale>72</verticalScale><countPerTickHorizontal>0</countPerTickHorizontal><countPerTickVertical>0</countPerTickVertical><verticalDisplay>1</verticalDisplay></electropherogramSettings><viewDisplaySettings><projectViewMode>0</projectViewMode><viewDots>true</viewDots><widthEpWindow>100</widthEpWindow><viewInversed>false</viewInversed><viewColumn>true</viewColumn><viewOrigSeq>true</viewOrigSeq><viewAlignedEP>true</viewAlignedEP><viewOverview>true</viewOverview><viewSpecimenCVs>true</viewSpecimenCVs><viewSampleCVs>true</viewSampleCVs><italicizeReverseStrand>true</italicizeReverseStrand><clearRangeColor>-16711936</clearRangeColor><viewAllEPs>false</viewAllEPs><enableAmpliconSettings>false</enableAmpliconSettings><zoomFactor>1.0</zoomFactor><ampliconCoverageColor>-2687018</ampliconCoverageColor><tabJump><nextTenthBase>false</nextTenthBase><nextLowCVBase>false</nextLowCVBase><nextMedCVBase>false</nextMedCVBase><nextHighCVBase>false</nextHighCVBase><nextKnownVariant>false</nextKnownVariant><nextUnknownVariant>true</nextUnknownVariant><nextAmbiguity>false</nextAmbiguity><nextConsensusMixedPure>false</nextConsensusMixedPure><nextUserEdit>false</nextUserEdit><nextDiscrepancy>false</nextDiscrepancy></tabJump><AaTabJump><nextTenthBase>false</nextTenthBase><nextLowCVBase>false</nextLowCVBase><nextMedCVBase>false</nextMedCVBase><nextHighCVBase>false</nextHighCVBase><nextKnownVariant>true</nextKnownVariant><nextUnknownVariant>true</nextUnknownVariant><nextAmbiguity>false</nextAmbiguity><nextConsensusMixedPure>false</nextConsensusMixedPure><nextUserEdit>false</nextUserEdit><nextDiscrepancy>false</nextDiscrepancy></AaTabJump><NT_SummaryRow>true</NT_SummaryRow><NT_VariantsRow>true</NT_VariantsRow><NT_IndexRow>true</NT_IndexRow><NT_ReferenceRow>true</NT_ReferenceRow><NT_ReferenceAARow>true</NT_ReferenceAARow><C_SummaryRow>true</C_SummaryRow><C_VariantsRow>true</C_VariantsRow><C_IndexRow>true</C_IndexRow><C_ReferenceRow>true</C_ReferenceRow><AA_SummaryRow>true</AA_SummaryRow><AA_VariantsRow>true</AA_VariantsRow><AA_IndexRow>true</AA_IndexRow><AA_ReferenceAARow>true</AA_ReferenceAARow><shownGTfg>-1256035</shownGTfg><shownGTbg>-1256035</shownGTbg><hiddenGTfg>-1256035</hiddenGTfg><hiddenGTbg>-1256035</hiddenGTbg></viewDisplaySettings></displaySettings></projectTemplate></csa>
