# Supplementary material for: Automated DNA mutation detection using universal conditions direct sequencing: application to ten muscular dystrophy genes
Source: BMC Genet. 2009 Oct 18;10:66. doi: 10.1186/1471-2156-10-66 (PMC2781300; doi:10.1186/1471-2156-10-66)
Supplement: Additional file 23 — SGCG-Dick051206.pt. SeqScape™ template file for SGCG. This file must be downloaded and saved (not opened) and the file name must be changed to add .pt at the end of the file name just before the .ctf extension. For example, change file name from 1471-2156/10/66/suppl/S23.ctf to 1471-2156/10/66/suppl/S23.pt.ctf. The file can then be successfully imported into the SeqScape application (ABI). [file 1471-2156-10-66-S23.ctf › templates//SGCG-Dick051206.xml]

<?xml version="1.0" encoding="UTF-8"?>
<csa><projectTemplate><dataStoreObject version="3"><guid>0</guid><createDateTime><year>2006</year><month>4</month><date>12</date><hour>12</hour><minute>35</minute><second>5</second></createDateTime><lastModTime><year>2008</year><month>9</month><date>30</date><hour>11</hour><minute>51</minute><second>17</second></lastModTime><userName>Dickbennett</userName><name>SGCG-Dick051206</name><creationUser>Dickbennett: Dick Bennett</creationUser><source>N/A</source></dataStoreObject><comments>show aa's</comments><rdg><dataStoreObject version="3"><guid>0</guid><createDateTime><year>2006</year><month>4</month><date>12</date><hour>11</hour><minute>38</minute><second>49</second></createDateTime><lastModTime><year>2008</year><month>9</month><date>30</date><hour>11</hour><minute>51</minute><second>17</second></lastModTime><userName>Dickbennett</userName><name>SGCG-Dick051206</name><creationUser>Dickbennett: Dick Bennett</creationUser><source>SGCG-Dick051206 copied on 12 May 2006 at 12:34:29 EDT</source></dataStoreObject><rdgLayout><comments>SGCG (A4,MAM,DMDA,SCG3,DAGA4,DMDA1,LGMD2C,SCARMD2)</comments><referenceSegments><referenceSegment><name>SGCG_exonRegion1</name><sequence>TACACAGATAAATTGCATATCACCAGGATTTGATGTACAAATAATTTCATCGCCCAGGTAGTAAGCCCAGTACCCGATAGACAGTTTTCCGAACCCCACCTTTCTCCCTCCCTCCTTCCTCAAGCAGGCCCCAGTATCTGATTGTTCCCATCTCTGTGTGCATGTATACTAAGGCACTGCTTCTTATATTCAAGGTTTAGTACTAAAATGCAAATATGAAGTATATAATTTAGTAAGTTTTAATCCTGCTGCAAACCAGGTCACATAAAAATAATGCAAAATAAAATATTAAAATTATTCAGAAGTTCGATATTTATTCTGTTGTCTTTACACCTTATAAAATGGAATGACCTAATTACTCTTAAATAAACATAAAGACAATTTAAGGTCACATTTGTTACATTCACATAATTTGTTAAACACAATAGAAATGTTAGTTTACTAGAAAAGAACTGTCATAATTTTAACATGCAGAGTTTGTTTACCTTCTATTATGGTGATCTTTGTTTAAGATTTTCTCCTCAGATGTTAAAAGTTTTTCACTTAAAGAGGCTTAGGGAAAGTGATTTTTAAAGAGTCACTGTTACATGGTAATATGCCGTTCATTTGGATGAGACTAGTATATAGGTAATAGTCACAAGTTCTAACTTGCATGTTAATTTGAAGAGATTTTTCGTAAAATTTTATCAACATTAGTTTCTAATGGAAACCAGTCTTAGAAGTTTTCTGCTGTTTGTTTGAGGTAAAGTTTTTTTAAGAAAGTTATAATTACATTAAACTATCATGCTTTAGGGTTTAAATGTTGGAAAGTTGGTTTTGTAAGAAGAAGAGTTTGGTTTCTTGTTTGTTTGTTTGTTTTGGTTTGTTTTTGGCATGCGAAGAGCTGTGTCCTGGAATTGGTGCCCAAAAAATTTTAAGTGTGGTATGAACTGTTTATGTCACTGAGTAAAATTAGACACGTCTGTTGCTAATGTGAGGGGATGAAACATGAGACAGGGCGAAACTCGTGAGAGCCCTTTCTCCAGGGACAGTTGCTGAAGCTTCATCCTTTGCTCTCATTCTGTAAGTCATAGAAAAGTTTGAAACATTCTGTCTGTGGTAGAGCTCGGGCCAGCTGTAGTTCATTCGCCAGTGTGCTTTTCTTAATATCTAAGGTAAGTGCTCAGTTTTAACTTAGATTTTATATCAGTACAAAGTACTACCTAAAAACCAAACGCTTAAGAGGTTTCTTAATATTCTTTCTTCTTTGGTGGCATAATAATAAATTTAAAATAATGTTGAATAAATTGGTGTATCACAACATAATGACATATCAAGTATCAATGAAATTCTCATTTCAACTAAGTTATTCTGACTACAAATATGCTACATATTTTTAGCATAATCCTATATTTCTAACATTTTTAATTTGTAGAATGCCAAAGGTAGCATTTCTGTATTAT</sequence><startNumber>0</startNumber><index>0</index></referenceSegment><referenceSegment><name>SGCG_exonRegion2</name><sequence>TAACTTGATTATTTTAGGTTAATGTTTCAATTCCAAGTTTAACCCTGAAGAATTCTGATAGATAGATACAGAGAATTTATTAACATCTGAATTTATTAACATTTGAAAATATGGTCACTAGATTTCAAACGTTTATCATATATAAAATATTTTAAATGGCAGATTAAATATCTCCCTGTGATTGAAACACAGTGACATGTTTCAAAATAATATTTAATTATCTTTTTAAAAATCATTAATTTTGGAAATCTATGACTGGGATGAAAAATATGTTTTCAGGCTCATAGTAAATCAGTATTAAACAAGTTGCCTCCCTCATTCCCTCTCTGTCTCTTTCTCTCTCCTCTCGTGAACACACTCCGTGGCAGATGGTGCGTGAGCAGTACACTACAGCCACAGAAGGCATCTGCATAGAGAGGCCAGAGAATCAGTATGTCTACAAAATTGGCATTTATGGCTGGAGAAAGCGCTGTCTCTACTTGTTTGTTCTTCTTTTACTCATCATCCTCGTTGTGAATTTAGCTCTTACAATTTGGATTCTTAAAGTGATGTGGTTTTCTCCAGTAAGTATCATTATTTTCTGGTAAGCATGTTCTTGTTTTGTTCACTGTATCACTTAGTCTGTATTGTATTGATAGGAGTTTCCTTTTGTAATTAACATTCATTTCTTTGCTGTCTGGCTCTGAATTTCAGGAGCAAAATATGTATGTAGCATTTACGTTTTTCCCTTTTCCTTAAACCTCATTGTGAACTATAGTGTGTTGGTTTTGTGTTTTTGCTGTAATTTTTTTCATTAGTCATCTCGAAATAGTGGGAATATTGTAATAGTCTTTAGTTTG</sequence><startNumber>23405</startNumber><index>1</index></referenceSegment><referenceSegment><name>SGCG_exonRegion3</name><sequence>GTATTATAAAATGACTCTTGAAATTTTATATATGTTTTCTAAAGAGCTCTTTGTATTTATACAAGATTTAATGACATTGAATATTCAATTAAAGATGCAAAGTTTTAAATACACTAGGAGAAATGCAGAAAAGGTGGTAGGCAATATATGGAAATACATGTGTGATTTAAGTCAATATTAAGAGGAATGAAAAAGCAAGCAATAAAAATATACGCATTGTCTCTTTTTTTTTTTTAACAGGCAGGAATGGGCCACTTGTGTGTAACAAAAGATGGACTGCGCTTGGAAGGGGAATCAGAATTTTTATTCCCATTGTATGCCAAAGAAATACACTCCAGAGTGGTAAGAAAATGTTAAGACAAATAATTTGTGCTTTATGAAAAATAAATCATGTTTAAGCACAAAAATTCAGTACAGTTTAGAGAAGATTTTTAAAGCGCATACATGTGCACATATTCATGATATGCTCTTTATAAAAAGCTTGACTATTGCAGAATTTATCTCTGATATTACCTTCTAAAAATATTTCAATTTAATATGCTTCAG</sequence><startNumber>54449</startNumber><index>2</index></referenceSegment><referenceSegment><name>SGCG_exonRegion4</name><sequence>TAAATAATTTTATAAAAATCCTAAATTTACACAGAATTATAAAGATATAATCATTTTAAACAGCACCTATTTTGCAAATTTTATAAATCTCTTTCTAGGACTCATCTCTGCTTCTACAATCAACCCAGAATGTGACTGTAAATGCGCGCAACTCAGAAGGGGAGGTCACAGGCAGGTTAAAAGTCGGTGAGTCCAGCTTCATCATGGTGCTTTGCATGCATGTTGTCCATGAATAGTGCTAAATGAATGCATTGTTTTTTCTTCTAAAGAAATCAAAGCTACTTATGAACAAAATATGAATTTTCTAAATATCATGCTGTGTTGACCACAGACTAGCACCACAGAGTGGGGTGGGGGGTGAGGGGACAGCCTGAAGTGCTTTGATTAGAGTTATTTTTGTTCCAAGAAATAGAGGACAATTAAAGCTAGTACAAGAAACAAAATGTTTATTGTGGGTTACCAAAGACTCTTGCA</sequence><startNumber>70610</startNumber><index>3</index></referenceSegment><referenceSegment><name>SGCG_exonRegion5</name><sequence>ATACCACTAATGGTAACAAATACCAAGTCTTTAGATACTTGGTATTGTAGGGTTGACGTGGCATGTGTAAAAATAGAGATTTGGACACTGCTTGTAGTGAACAGTTTATAATAAACTGTTTTAATTCTTCAGGTCCCAAAATGGTAGAAGTCCAGAATCAACAGTTTCAGATCAACTCCAACGACGGCAAGCCACTATTTACTGTAGATGAGAAGGAAGTTGTGGTTGGTACAGATAAACTTCGAGTAACTGGTATGTACTAACTCGAGAAAAACACAACATTCCATGGAGTACACATCTGCAAAAACACATTGTACTATTGACAAGTTTATGTGGAATCTTTCAAGCAGATAAGAGAGTTTGAATGTGTTGCATTTTCTCCATTGCATTTCTGTTGAACTCCCTCGATGCTCTCCTAGAAGAACAAAATCCTCCCCACAGATCTTGGCCCACCCTTCTTCCATCACAGTTTTACCCTTTG</sequence><startNumber>99305</startNumber><index>4</index></referenceSegment><referenceSegment><name>SGCG_exonRegion6</name><sequence>AAAACATATTTTGTTTATAGGAACATAATGAAATTGTGATAGCCTCAGAAAAGTAGGGAAAGAGTTGGGCCTATTTTTCTACCTGTAACTCAAACATCTGCAAAAATTCTGCAAGAAAGAACAAAATCCATATGTTCTTTAATATCTAGGCTAAATGTTTATTTTGTTTGGTGTCACTTATTTTACTTCTGCTCCTGATACATCTTTGTTTTTTGTTTAGGGCCTGAAGGGGCTCTTTTTGAACATTCAGTGGAGACACCCCTTGTCAGAGCCGACCCGTTTCAAGACCTTAGGTAAGAATTTTTGTTCAAATATTAACAACCTCTCCTGTAGAAGACAAGAGGGTATGTGCTGGAATAATGTTAGCAGTGACTACTTCCTGACTGTTTCTTATTTCATCAGTTGCCTTTATTTTCAAGACTTTCCGCTTATAACTAGATAGTATTTATTAAAATCCAAAGGAGGTCAAAAAGTCCTAC</sequence><startNumber>115273</startNumber><index>5</index></referenceSegment><referenceSegment><name>SGCG_exonRegion7</name><sequence>ATGGGATTAGGACTGCCTAATGTTTTTATCGGCTTTTAGAGGATACTAATCTCATAGGCTTTCATTGATACAAAGTTTATATCTTACTTCACATTATTTCTAGATTTATCAATGAATAATGCACAATATGTTACCATTTGAGAATGACTTGAAGACTTACATATCTTACTAGTTATATTTCCCATGCTAAGTTGAGGGATTGCTGGAGTGGCTATTTTTAATACTTTTTTTTTTTTTTTTTGTGCTTCTTTTCCTCATCTCAGATTAGAATCCCCCACTCGGAGTCTAAGCATGGATGCCCCAAGGGGTGTGCATATTCAAGCTCACGCTGGGAAAATTGAGGCGCTTTCTCAAATGGATATTCTTTTTCATAGTAGTGATGGAATGGTGAGTTCATTCACAGATCAGCCTCCTACTGTATGTCCTGATGATATTCCTGAGTACCATGTCTGTAAAGCTATCAGTATTAAATTTCTAGTAGTTTGTAGGAAAACATTGTGAAGGTCATAGAGTAGCAAATGTACAAGGAAAGCAAAAGACAATTTA</sequence><startNumber>140452</startNumber><index>6</index></referenceSegment><referenceSegment><name>SGCG_exonRegion8</name><sequence>GAAGGAATTGTGAAGTCCCAGCCTGCATGTAAAATAGAACTGGGCTTTAAAAGAATCGGATAATTACGAAATGAGTTACATAAAGTCAGGTGCCTATTTTGTTTTCTATGAGGAGAAGAAACTAATTGGAAATCTTGTGAGAATGGGGATTTGCTGCTGACCAGGGTGGCCCTTCCTTAACTCTTCGTCTCTCATCTTCTCCCAACCAGCTTGTGCTTGATGCTGAAACTGTGTGCTTACCCAAGCTGGTGCAGGGGACGTGGGGTCCCTCTGGCAGCTCACAGAGCCTCTACGAAATCTGTGTGTGTCCAGATGGGAAGCTGTACCTGTCTGTGGCCGGTGTGAGCACCACGTGCCAGGAGCACAACCACATCTGCCTCTGAGCTGCCTGCGTCCTCTCGGTGAGCTGTGCAGTGCCGGCCCCAGATCCTCACACCCAGGGAGCAGCTGCACATCGTGAAAGACTGAGGCAGCGTGGATGGGAAGTAAACGCTTCCAGAGGAACTCAGAAAAAATTATGTGCCAGTGAAAGTGTTTGGACAAAAACTACATGATCTCAAAATGCACGTGGATGTGAGACACAAAAGTTGACAAAATGGAAAAGCAATGTGTTTTTCCACTGGATTAATTTTCACCGGAACAATTGCGAATTCTCTCTGCCTCGCCTCCCCCTATCTTGTCCGTGTGGGCACACACTGAGTGTTGAGTTGCCGTGTGGAGTTAATGTATGACGCTCCACTGTGGATATCTAATGCCCTGTTGAGAGTAGCCTTGCTCAGTACTAAAATGCCCCAAAGTTCTATACAGCATTTCCTTTATAGCATTCAAACCTCACATCCTCCCTTCAGTTTAATGCAAGTAAGTCAGGTTTCACAAGAAAATTTTCAAGTTTTGAAGGGAATTTGAGGTTGATCTGGTTTTCAAGATGTAGTTAAAGGAATAAATCACTCAAAATTAAACTTTCTGTATATAGTCAATAAGCAATAAAAACCTCATTTTTCAGAGTTCACAGTTTAAGAGTGTCTTTTTTAATCCTCACAAATCTTTGAGGTAGCTATTATTTTTCCCCAAGTTACTGGTGACAAAGGCTCAGGTAGAACAAGTCACAAGGTCACATGGTAACTACTGAAATTAAACCAAAATGTAACCCTAAATTTACATAGCTCTTTTCACTTTGAAAAAGTTTCA</sequence><startNumber>144237</startNumber><index>7</index></referenceSegment></referenceSegments><regionsOfInterest><ROI><name>SGCG_exonRegion1</name><interval><locOnParent>0</locOnParent><intervalLength>1442</intervalLength></interval><startOnRef>0</startOnRef><refSegment>SGCG_exonRegion1</refSegment><useForTx>false</useForTx><removeable>false</removeable><color>-6711040</color></ROI><ROI><name>SGCG_Target_intron_1</name><interval><locOnParent>30</locOnParent><intervalLength>1000</intervalLength></interval><startOnRef>1</startOnRef><refSegment>SGCG_exonRegion1</refSegment><useForTx>false</useForTx><removeable>true</removeable><color>-3368704</color></ROI><ROI><name>NM_000231_intron_1</name><interval><locOnParent>1015</locOnParent><intervalLength>15</intervalLength></interval><startOnRef>1</startOnRef><refSegment>SGCG_exonRegion1</refSegment><useForTx>false</useForTx><removeable>true</removeable><color>-3368704</color></ROI><ROI><name>hCT2314680_intron_1</name><interval><locOnParent>1015</locOnParent><intervalLength>15</intervalLength></interval><startOnRef>1</startOnRef><refSegment>SGCG_exonRegion1</refSegment><useForTx>false</useForTx><removeable>true</removeable><color>-3368704</color></ROI><ROI><name>NM_000231_UTR_1</name><interval><locOnParent>1030</locOnParent><intervalLength>124</intervalLength></interval><startOnRef>1</startOnRef><refSegment>SGCG_exonRegion1</refSegment><useForTx>false</useForTx><removeable>true</removeable><color>-13210</color></ROI><ROI><name>SGCG_Target_exon_1</name><interval><locOnParent>1030</locOnParent><intervalLength>124</intervalLength></interval><startOnRef>1</startOnRef><refSegment>SGCG_exonRegion1</refSegment><useForTx>false</useForTx><removeable>true</removeable><color>-26368</color></ROI><ROI><name>hCT2314680_UTR_1</name><interval><locOnParent>1030</locOnParent><intervalLength>124</intervalLength></interval><startOnRef>1</startOnRef><refSegment>SGCG_exonRegion1</refSegment><useForTx>false</useForTx><removeable>true</removeable><color>-13210</color></ROI><ROI><name>NM_000231_intron_2</name><interval><locOnParent>1154</locOnParent><intervalLength>15</intervalLength></interval><startOnRef>1</startOnRef><refSegment>SGCG_exonRegion1</refSegment><useForTx>false</useForTx><removeable>true</removeable><color>-3368704</color></ROI><ROI><name>SGCG_Target_intron_2</name><interval><locOnParent>1154</locOnParent><intervalLength>15</intervalLength></interval><startOnRef>1</startOnRef><refSegment>SGCG_exonRegion1</refSegment><useForTx>false</useForTx><removeable>true</removeable><color>-3368704</color></ROI><ROI><name>hCT2314680_intron_2</name><interval><locOnParent>1154</locOnParent><intervalLength>15</intervalLength></interval><startOnRef>1</startOnRef><refSegment>SGCG_exonRegion1</refSegment><useForTx>false</useForTx><removeable>true</removeable><color>-3368704</color></ROI><ROI><name>SGCG_exonRegion2</name><interval><locOnParent>0</locOnParent><intervalLength>839</intervalLength></interval><startOnRef>23405</startOnRef><refSegment>SGCG_exonRegion2</refSegment><useForTx>false</useForTx><removeable>false</removeable><color>-6711040</color></ROI><ROI><name>NM_000231_intron_3</name><interval><locOnParent>353</locOnParent><intervalLength>15</intervalLength></interval><startOnRef>1</startOnRef><refSegment>SGCG_exonRegion2</refSegment><useForTx>false</useForTx><removeable>true</removeable><color>-3368704</color></ROI><ROI><name>SGCG_Target_intron_3</name><interval><locOnParent>353</locOnParent><intervalLength>15</intervalLength></interval><startOnRef>1</startOnRef><refSegment>SGCG_exonRegion2</refSegment><useForTx>false</useForTx><removeable>true</removeable><color>-3368704</color></ROI><ROI><name>hCT2314680_intron_3</name><interval><locOnParent>353</locOnParent><intervalLength>15</intervalLength></interval><startOnRef>1</startOnRef><refSegment>SGCG_exonRegion2</refSegment><useForTx>false</useForTx><removeable>true</removeable><color>-3368704</color></ROI><ROI><name>NM_000231_exon_1</name><interval><locOnParent>368</locOnParent><intervalLength>195</intervalLength></interval><startOnRef>1</startOnRef><refSegment>SGCG_exonRegion2</refSegment><useForTx>true</useForTx><removeable>true</removeable><color>-26368</color></ROI><ROI><name>SGCG_Target_exon_2</name><interval><locOnParent>368</locOnParent><intervalLength>195</intervalLength></interval><startOnRef>1</startOnRef><refSegment>SGCG_exonRegion2</refSegment><useForTx>true</useForTx><removeable>true</removeable><color>-26368</color></ROI><ROI><name>hCT2314680_exon_1</name><interval><locOnParent>368</locOnParent><intervalLength>195</intervalLength></interval><startOnRef>1</startOnRef><refSegment>SGCG_exonRegion2</refSegment><useForTx>true</useForTx><removeable>true</removeable><color>-26368</color></ROI><ROI><name>NM_000231_intron_4</name><interval><locOnParent>563</locOnParent><intervalLength>15</intervalLength></interval><startOnRef>1</startOnRef><refSegment>SGCG_exonRegion2</refSegment><useForTx>false</useForTx><removeable>true</removeable><color>-3368704</color></ROI><ROI><name>SGCG_Target_intron_4</name><interval><locOnParent>563</locOnParent><intervalLength>15</intervalLength></interval><startOnRef>1</startOnRef><refSegment>SGCG_exonRegion2</refSegment><useForTx>false</useForTx><removeable>true</removeable><color>-3368704</color></ROI><ROI><name>hCT2314680_intron_4</name><interval><locOnParent>563</locOnParent><intervalLength>15</intervalLength></interval><startOnRef>1</startOnRef><refSegment>SGCG_exonRegion2</refSegment><useForTx>false</useForTx><removeable>true</removeable><color>-3368704</color></ROI><ROI><name>SGCG_exonRegion3</name><interval><locOnParent>0</locOnParent><intervalLength>546</intervalLength></interval><startOnRef>54449</startOnRef><refSegment>SGCG_exonRegion3</refSegment><useForTx>false</useForTx><removeable>false</removeable><color>-6711040</color></ROI><ROI><name>NM_000231_intron_5</name><interval><locOnParent>225</locOnParent><intervalLength>15</intervalLength></interval><startOnRef>1</startOnRef><refSegment>SGCG_exonRegion3</refSegment><useForTx>false</useForTx><removeable>true</removeable><color>-3368704</color></ROI><ROI><name>SGCG_Target_intron_5</name><interval><locOnParent>225</locOnParent><intervalLength>15</intervalLength></interval><startOnRef>1</startOnRef><refSegment>SGCG_exonRegion3</refSegment><useForTx>false</useForTx><removeable>true</removeable><color>-3368704</color></ROI><ROI><name>hCT2314680_intron_5</name><interval><locOnParent>225</locOnParent><intervalLength>15</intervalLength></interval><startOnRef>1</startOnRef><refSegment>SGCG_exonRegion3</refSegment><useForTx>false</useForTx><removeable>true</removeable><color>-3368704</color></ROI><ROI><name>NM_000231_exon_2</name><interval><locOnParent>240</locOnParent><intervalLength>102</intervalLength></interval><startOnRef>1</startOnRef><refSegment>SGCG_exonRegion3</refSegment><useForTx>true</useForTx><removeable>true</removeable><color>-26368</color></ROI><ROI><name>SGCG_Target_exon_3</name><interval><locOnParent>240</locOnParent><intervalLength>102</intervalLength></interval><startOnRef>1</startOnRef><refSegment>SGCG_exonRegion3</refSegment><useForTx>true</useForTx><removeable>true</removeable><color>-26368</color></ROI><ROI><name>hCT2314680_exon_2</name><interval><locOnParent>240</locOnParent><intervalLength>102</intervalLength></interval><startOnRef>1</startOnRef><refSegment>SGCG_exonRegion3</refSegment><useForTx>true</useForTx><removeable>true</removeable><color>-26368</color></ROI><ROI><name>NM_000231_intron_6</name><interval><locOnParent>342</locOnParent><intervalLength>15</intervalLength></interval><startOnRef>1</startOnRef><refSegment>SGCG_exonRegion3</refSegment><useForTx>false</useForTx><removeable>true</removeable><color>-3368704</color></ROI><ROI><name>SGCG_Target_intron_6</name><interval><locOnParent>342</locOnParent><intervalLength>15</intervalLength></interval><startOnRef>1</startOnRef><refSegment>SGCG_exonRegion3</refSegment><useForTx>false</useForTx><removeable>true</removeable><color>-3368704</color></ROI><ROI><name>hCT2314680_intron_6</name><interval><locOnParent>342</locOnParent><intervalLength>15</intervalLength></interval><startOnRef>1</startOnRef><refSegment>SGCG_exonRegion3</refSegment><useForTx>false</useForTx><removeable>true</removeable><color>-3368704</color></ROI><ROI><name>SGCG_exonRegion4</name><interval><locOnParent>0</locOnParent><intervalLength>474</intervalLength></interval><startOnRef>70610</startOnRef><refSegment>SGCG_exonRegion4</refSegment><useForTx>false</useForTx><removeable>false</removeable><color>-6711040</color></ROI><ROI><name>NM_000231_intron_7</name><interval><locOnParent>83</locOnParent><intervalLength>15</intervalLength></interval><startOnRef>1</startOnRef><refSegment>SGCG_exonRegion4</refSegment><useForTx>false</useForTx><removeable>true</removeable><color>-3368704</color></ROI><ROI><name>SGCG_Target_intron_7</name><interval><locOnParent>83</locOnParent><intervalLength>15</intervalLength></interval><startOnRef>1</startOnRef><refSegment>SGCG_exonRegion4</refSegment><useForTx>false</useForTx><removeable>true</removeable><color>-3368704</color></ROI><ROI><name>hCT2314680_intron_7</name><interval><locOnParent>83</locOnParent><intervalLength>15</intervalLength></interval><startOnRef>1</startOnRef><refSegment>SGCG_exonRegion4</refSegment><useForTx>false</useForTx><removeable>true</removeable><color>-3368704</color></ROI><ROI><name>NM_000231_exon_3</name><interval><locOnParent>98</locOnParent><intervalLength>88</intervalLength></interval><startOnRef>1</startOnRef><refSegment>SGCG_exonRegion4</refSegment><useForTx>true</useForTx><removeable>true</removeable><color>-26368</color></ROI><ROI><name>SGCG_Target_exon_4</name><interval><locOnParent>98</locOnParent><intervalLength>88</intervalLength></interval><startOnRef>1</startOnRef><refSegment>SGCG_exonRegion4</refSegment><useForTx>true</useForTx><removeable>true</removeable><color>-26368</color></ROI><ROI><name>hCT2314680_exon_3</name><interval><locOnParent>98</locOnParent><intervalLength>88</intervalLength></interval><startOnRef>1</startOnRef><refSegment>SGCG_exonRegion4</refSegment><useForTx>true</useForTx><removeable>true</removeable><color>-26368</color></ROI><ROI><name>NM_000231_intron_8</name><interval><locOnParent>186</locOnParent><intervalLength>15</intervalLength></interval><startOnRef>1</startOnRef><refSegment>SGCG_exonRegion4</refSegment><useForTx>false</useForTx><removeable>true</removeable><color>-3368704</color></ROI><ROI><name>SGCG_Target_intron_8</name><interval><locOnParent>186</locOnParent><intervalLength>15</intervalLength></interval><startOnRef>1</startOnRef><refSegment>SGCG_exonRegion4</refSegment><useForTx>false</useForTx><removeable>true</removeable><color>-3368704</color></ROI><ROI><name>hCT2314680_intron_8</name><interval><locOnParent>186</locOnParent><intervalLength>15</intervalLength></interval><startOnRef>1</startOnRef><refSegment>SGCG_exonRegion4</refSegment><useForTx>false</useForTx><removeable>true</removeable><color>-3368704</color></ROI><ROI><name>SGCG_exonRegion5</name><interval><locOnParent>0</locOnParent><intervalLength>481</intervalLength></interval><startOnRef>99305</startOnRef><refSegment>SGCG_exonRegion5</refSegment><useForTx>false</useForTx><removeable>false</removeable><color>-6711040</color></ROI><ROI><name>NM_000231_intron_9</name><interval><locOnParent>117</locOnParent><intervalLength>15</intervalLength></interval><startOnRef>1</startOnRef><refSegment>SGCG_exonRegion5</refSegment><useForTx>false</useForTx><removeable>true</removeable><color>-3368704</color></ROI><ROI><name>SGCG_Target_intron_9</name><interval><locOnParent>117</locOnParent><intervalLength>15</intervalLength></interval><startOnRef>1</startOnRef><refSegment>SGCG_exonRegion5</refSegment><useForTx>false</useForTx><removeable>true</removeable><color>-3368704</color></ROI><ROI><name>hCT2314680_intron_9</name><interval><locOnParent>117</locOnParent><intervalLength>15</intervalLength></interval><startOnRef>1</startOnRef><refSegment>SGCG_exonRegion5</refSegment><useForTx>false</useForTx><removeable>true</removeable><color>-3368704</color></ROI><ROI><name>NM_000231_exon_4</name><interval><locOnParent>132</locOnParent><intervalLength>120</intervalLength></interval><startOnRef>1</startOnRef><refSegment>SGCG_exonRegion5</refSegment><useForTx>true</useForTx><removeable>true</removeable><color>-26368</color></ROI><ROI><name>SGCG_Target_exon_5</name><interval><locOnParent>132</locOnParent><intervalLength>120</intervalLength></interval><startOnRef>1</startOnRef><refSegment>SGCG_exonRegion5</refSegment><useForTx>true</useForTx><removeable>true</removeable><color>-26368</color></ROI><ROI><name>hCT2314680_exon_4</name><interval><locOnParent>132</locOnParent><intervalLength>120</intervalLength></interval><startOnRef>1</startOnRef><refSegment>SGCG_exonRegion5</refSegment><useForTx>true</useForTx><removeable>true</removeable><color>-26368</color></ROI><ROI><name>NM_000231_intron_10</name><interval><locOnParent>252</locOnParent><intervalLength>15</intervalLength></interval><startOnRef>1</startOnRef><refSegment>SGCG_exonRegion5</refSegment><useForTx>false</useForTx><removeable>true</removeable><color>-3368704</color></ROI><ROI><name>SGCG_Target_intron_10</name><interval><locOnParent>252</locOnParent><intervalLength>15</intervalLength></interval><startOnRef>1</startOnRef><refSegment>SGCG_exonRegion5</refSegment><useForTx>false</useForTx><removeable>true</removeable><color>-3368704</color></ROI><ROI><name>hCT2314680_intron_10</name><interval><locOnParent>252</locOnParent><intervalLength>15</intervalLength></interval><startOnRef>1</startOnRef><refSegment>SGCG_exonRegion5</refSegment><useForTx>false</useForTx><removeable>true</removeable><color>-3368704</color></ROI><ROI><name>SGCG_exonRegion6</name><interval><locOnParent>0</locOnParent><intervalLength>479</intervalLength></interval><startOnRef>115273</startOnRef><refSegment>SGCG_exonRegion6</refSegment><useForTx>false</useForTx><removeable>false</removeable><color>-6711040</color></ROI><ROI><name>NM_000231_intron_11</name><interval><locOnParent>205</locOnParent><intervalLength>15</intervalLength></interval><startOnRef>1</startOnRef><refSegment>SGCG_exonRegion6</refSegment><useForTx>false</useForTx><removeable>true</removeable><color>-3368704</color></ROI><ROI><name>SGCG_Target_intron_11</name><interval><locOnParent>205</locOnParent><intervalLength>15</intervalLength></interval><startOnRef>1</startOnRef><refSegment>SGCG_exonRegion6</refSegment><useForTx>false</useForTx><removeable>true</removeable><color>-3368704</color></ROI><ROI><name>hCT2314680_intron_11</name><interval><locOnParent>205</locOnParent><intervalLength>15</intervalLength></interval><startOnRef>1</startOnRef><refSegment>SGCG_exonRegion6</refSegment><useForTx>false</useForTx><removeable>true</removeable><color>-3368704</color></ROI><ROI><name>NM_000231_exon_5</name><interval><locOnParent>220</locOnParent><intervalLength>73</intervalLength></interval><startOnRef>1</startOnRef><refSegment>SGCG_exonRegion6</refSegment><useForTx>true</useForTx><removeable>true</removeable><color>-26368</color></ROI><ROI><name>SGCG_Target_exon_6</name><interval><locOnParent>220</locOnParent><intervalLength>73</intervalLength></interval><startOnRef>1</startOnRef><refSegment>SGCG_exonRegion6</refSegment><useForTx>true</useForTx><removeable>true</removeable><color>-26368</color></ROI><ROI><name>hCT2314680_exon_5</name><interval><locOnParent>220</locOnParent><intervalLength>73</intervalLength></interval><startOnRef>1</startOnRef><refSegment>SGCG_exonRegion6</refSegment><useForTx>true</useForTx><removeable>true</removeable><color>-26368</color></ROI><ROI><name>NM_000231_intron_12</name><interval><locOnParent>293</locOnParent><intervalLength>15</intervalLength></interval><startOnRef>1</startOnRef><refSegment>SGCG_exonRegion6</refSegment><useForTx>false</useForTx><removeable>true</removeable><color>-3368704</color></ROI><ROI><name>SGCG_Target_intron_12</name><interval><locOnParent>293</locOnParent><intervalLength>15</intervalLength></interval><startOnRef>1</startOnRef><refSegment>SGCG_exonRegion6</refSegment><useForTx>false</useForTx><removeable>true</removeable><color>-3368704</color></ROI><ROI><name>hCT2314680_intron_12</name><interval><locOnParent>293</locOnParent><intervalLength>15</intervalLength></interval><startOnRef>1</startOnRef><refSegment>SGCG_exonRegion6</refSegment><useForTx>false</useForTx><removeable>true</removeable><color>-3368704</color></ROI><ROI><name>SGCG_exonRegion7</name><interval><locOnParent>0</locOnParent><intervalLength>546</intervalLength></interval><startOnRef>140452</startOnRef><refSegment>SGCG_exonRegion7</refSegment><useForTx>false</useForTx><removeable>false</removeable><color>-6711040</color></ROI><ROI><name>NM_000231_intron_13</name><interval><locOnParent>248</locOnParent><intervalLength>15</intervalLength></interval><startOnRef>1</startOnRef><refSegment>SGCG_exonRegion7</refSegment><useForTx>false</useForTx><removeable>true</removeable><color>-3368704</color></ROI><ROI><name>SGCG_Target_intron_13</name><interval><locOnParent>248</locOnParent><intervalLength>15</intervalLength></interval><startOnRef>1</startOnRef><refSegment>SGCG_exonRegion7</refSegment><useForTx>false</useForTx><removeable>true</removeable><color>-3368704</color></ROI><ROI><name>hCT2314680_intron_13</name><interval><locOnParent>248</locOnParent><intervalLength>15</intervalLength></interval><startOnRef>1</startOnRef><refSegment>SGCG_exonRegion7</refSegment><useForTx>false</useForTx><removeable>true</removeable><color>-3368704</color></ROI><ROI><name>NM_000231_exon_6</name><interval><locOnParent>263</locOnParent><intervalLength>124</intervalLength></interval><startOnRef>1</startOnRef><refSegment>SGCG_exonRegion7</refSegment><useForTx>true</useForTx><removeable>true</removeable><color>-26368</color></ROI><ROI><name>SGCG_Target_exon_7</name><interval><locOnParent>263</locOnParent><intervalLength>124</intervalLength></interval><startOnRef>1</startOnRef><refSegment>SGCG_exonRegion7</refSegment><useForTx>true</useForTx><removeable>true</removeable><color>-26368</color></ROI><ROI><name>hCT2314680_exon_6</name><interval><locOnParent>263</locOnParent><intervalLength>124</intervalLength></interval><startOnRef>1</startOnRef><refSegment>SGCG_exonRegion7</refSegment><useForTx>true</useForTx><removeable>true</removeable><color>-26368</color></ROI><ROI><name>NM_000231_intron_14</name><interval><locOnParent>387</locOnParent><intervalLength>15</intervalLength></interval><startOnRef>1</startOnRef><refSegment>SGCG_exonRegion7</refSegment><useForTx>false</useForTx><removeable>true</removeable><color>-3368704</color></ROI><ROI><name>SGCG_Target_intron_14</name><interval><locOnParent>387</locOnParent><intervalLength>15</intervalLength></interval><startOnRef>1</startOnRef><refSegment>SGCG_exonRegion7</refSegment><useForTx>false</useForTx><removeable>true</removeable><color>-3368704</color></ROI><ROI><name>hCT2314680_intron_14</name><interval><locOnParent>387</locOnParent><intervalLength>15</intervalLength></interval><startOnRef>1</startOnRef><refSegment>SGCG_exonRegion7</refSegment><useForTx>false</useForTx><removeable>true</removeable><color>-3368704</color></ROI><ROI><name>SGCG_exonRegion8</name><interval><locOnParent>0</locOnParent><intervalLength>1188</intervalLength></interval><startOnRef>144237</startOnRef><refSegment>SGCG_exonRegion8</refSegment><useForTx>false</useForTx><removeable>false</removeable><color>-6711040</color></ROI><ROI><name>NM_000231_intron_15</name><interval><locOnParent>194</locOnParent><intervalLength>15</intervalLength></interval><startOnRef>1</startOnRef><refSegment>SGCG_exonRegion8</refSegment><useForTx>false</useForTx><removeable>true</removeable><color>-3368704</color></ROI><ROI><name>SGCG_Target_intron_15</name><interval><locOnParent>194</locOnParent><intervalLength>15</intervalLength></interval><startOnRef>1</startOnRef><refSegment>SGCG_exonRegion8</refSegment><useForTx>false</useForTx><removeable>true</removeable><color>-3368704</color></ROI><ROI><name>hCT2314680_intron_15</name><interval><locOnParent>194</locOnParent><intervalLength>15</intervalLength></interval><startOnRef>1</startOnRef><refSegment>SGCG_exonRegion8</refSegment><useForTx>false</useForTx><removeable>true</removeable><color>-3368704</color></ROI><ROI><name>NM_000231_exon_7</name><interval><locOnParent>209</locOnParent><intervalLength>174</intervalLength></interval><startOnRef>1</startOnRef><refSegment>SGCG_exonRegion8</refSegment><useForTx>true</useForTx><removeable>true</removeable><color>-26368</color></ROI><ROI><name>SGCG_Target_exon_8</name><interval><locOnParent>209</locOnParent><intervalLength>174</intervalLength></interval><startOnRef>1</startOnRef><refSegment>SGCG_exonRegion8</refSegment><useForTx>true</useForTx><removeable>true</removeable><color>-26368</color></ROI><ROI><name>hCT2314680_exon_7</name><interval><locOnParent>209</locOnParent><intervalLength>173</intervalLength></interval><startOnRef>1</startOnRef><refSegment>SGCG_exonRegion8</refSegment><useForTx>true</useForTx><removeable>true</removeable><color>-26368</color></ROI><ROI><name>hCT2314680_UTR_2</name><interval><locOnParent>382</locOnParent><intervalLength>629</intervalLength></interval><startOnRef>1</startOnRef><refSegment>SGCG_exonRegion8</refSegment><useForTx>false</useForTx><removeable>true</removeable><color>-13210</color></ROI><ROI><name>NM_000231_UTR_2</name><interval><locOnParent>383</locOnParent><intervalLength>624</intervalLength></interval><startOnRef>1</startOnRef><refSegment>SGCG_exonRegion8</refSegment><useForTx>false</useForTx><removeable>true</removeable><color>-13210</color></ROI><ROI><name>NM_000231_intron_16</name><interval><locOnParent>1007</locOnParent><intervalLength>15</intervalLength></interval><startOnRef>1</startOnRef><refSegment>SGCG_exonRegion8</refSegment><useForTx>false</useForTx><removeable>true</removeable><color>-3368704</color></ROI><ROI><name>SGCG_Target_intron_16</name><interval><locOnParent>1007</locOnParent><intervalLength>25</intervalLength></interval><startOnRef>1</startOnRef><refSegment>SGCG_exonRegion8</refSegment><useForTx>false</useForTx><removeable>true</removeable><color>-3368704</color></ROI><ROI><name>hCT2314680_intron_16</name><interval><locOnParent>1011</locOnParent><intervalLength>15</intervalLength></interval><startOnRef>1</startOnRef><refSegment>SGCG_exonRegion8</refSegment><useForTx>false</useForTx><removeable>true</removeable><color>-3368704</color></ROI></regionsOfInterest><rdgLayers><rdgLayer><name>Layer 1</name><activeForDisplay>false</activeForDisplay><startCodonNum>1</startCodonNum><startCodonBase>0</startCodonBase><TxIsForward>true</TxIsForward><roiNames>SGCG_exonRegion1,SGCG_exonRegion2,SGCG_exonRegion3,SGCG_exonRegion4,SGCG_exonRegion5,SGCG_exonRegion6,SGCG_exonRegion7,SGCG_exonRegion8</roiNames></rdgLayer><rdgLayer><name>SGCG_Target</name><activeForDisplay>true</activeForDisplay><startCodonNum>1</startCodonNum><startCodonBase>0</startCodonBase><TxIsForward>true</TxIsForward><roiNames>SGCG_Target_intron_1,SGCG_Target_exon_1,SGCG_Target_intron_2,SGCG_Target_intron_3,SGCG_Target_exon_2,SGCG_Target_intron_4,SGCG_Target_intron_5,SGCG_Target_exon_3,SGCG_Target_intron_6,SGCG_Target_intron_7,SGCG_Target_exon_4,SGCG_Target_intron_8,SGCG_Target_intron_9,SGCG_Target_exon_5,SGCG_Target_intron_10,SGCG_Target_intron_11,SGCG_Target_exon_6,SGCG_Target_intron_12,SGCG_Target_intron_13,SGCG_Target_exon_7,SGCG_Target_intron_14,SGCG_Target_intron_15,SGCG_Target_exon_8,NM_000231_UTR_2,SGCG_Target_intron_16</roiNames></rdgLayer><rdgLayer><name>NM_000231</name><activeForDisplay>false</activeForDisplay><startCodonNum>1</startCodonNum><startCodonBase>0</startCodonBase><TxIsForward>true</TxIsForward><roiNames>NM_000231_intron_1,NM_000231_UTR_1,NM_000231_intron_2,NM_000231_intron_3,NM_000231_exon_1,NM_000231_intron_4,NM_000231_intron_5,NM_000231_exon_2,NM_000231_intron_6,NM_000231_intron_7,NM_000231_exon_3,NM_000231_intron_8,NM_000231_intron_9,NM_000231_exon_4,NM_000231_intron_10,NM_000231_intron_11,NM_000231_exon_5,NM_000231_intron_12,NM_000231_intron_13,NM_000231_exon_6,NM_000231_intron_14,NM_000231_intron_15,NM_000231_exon_7,NM_000231_UTR_2,NM_000231_intron_16</roiNames></rdgLayer><rdgLayer><name>hCT2314680</name><activeForDisplay>false</activeForDisplay><startCodonNum>1</startCodonNum><startCodonBase>0</startCodonBase><TxIsForward>true</TxIsForward><roiNames>hCT2314680_intron_1,hCT2314680_UTR_1,hCT2314680_intron_2,hCT2314680_intron_3,hCT2314680_exon_1,hCT2314680_intron_4,hCT2314680_intron_5,hCT2314680_exon_2,hCT2314680_intron_6,hCT2314680_intron_7,hCT2314680_exon_3,hCT2314680_intron_8,hCT2314680_intron_9,hCT2314680_exon_4,hCT2314680_intron_10,hCT2314680_intron_11,hCT2314680_exon_5,hCT2314680_intron_12,hCT2314680_intron_13,hCT2314680_exon_6,hCT2314680_intron_14,hCT2314680_intron_15,hCT2314680_exon_7,hCT2314680_UTR_2,hCT2314680_intron_16</roiNames></rdgLayer></rdgLayers><activeLayer>SGCG_Target</activeLayer><resequencingData><assayInformationFile><keyValuePair><key>hCG Accession Number</key><value>hCG1818515.1</value></keyValuePair><keyValuePair><key>Resequencing Set ID</key><value>RSS000015482_02</value></keyValuePair><keyValuePair><key>Gene Aliases</key><value>A4,MAM,DMDA,SCG3,DAGA4,DMDA1,LGMD2C,SCARMD2</value></keyValuePair><keyValuePair><key>Chromosome</key><value>13</value></keyValuePair><keyValuePair><key>Gene Symbol</key><value>SGCG</value></keyValuePair><keyValuePair><key>Cytogenetic Band</key><value>13q12</value></keyValuePair><keyValuePair><key>LocusLink ID</key><value>6445</value></keyValuePair><keyValuePair><key>hCT Accession Numbers</key><value>hCT2314680</value></keyValuePair><keyValuePair><key>ReSeqSet Type</key><value>complete</value></keyValuePair><keyValuePair><key>Gene Name</key><value>sarcoglycan, gamma (35kDa dystrophin-associated glycoprotein)</value></keyValuePair><keyValuePair><key>RefSeq Accession Numbers</key><value>NM_000231</value></keyValuePair></assayInformationFile><amplicons><amplicon><name>RSA000020854</name><interval><locOnParent>50</locOnParent><intervalLength>446</intervalLength></interval><refSegment>SGCG_exonRegion7</refSegment></amplicon><amplicon><name>RSA000024271</name><interval><locOnParent>119</locOnParent><intervalLength>427</intervalLength></interval><refSegment>SGCG_exonRegion1</refSegment></amplicon><amplicon><name>RSA000024272</name><interval><locOnParent>313</locOnParent><intervalLength>418</intervalLength></interval><refSegment>SGCG_exonRegion1</refSegment></amplicon><amplicon><name>RSA000485810</name><interval><locOnParent>78</locOnParent><intervalLength>308</intervalLength></interval><refSegment>SGCG_exonRegion8</refSegment></amplicon><amplicon><name>RSA000485812</name><interval><locOnParent>50</locOnParent><intervalLength>379</intervalLength></interval><refSegment>SGCG_exonRegion6</refSegment></amplicon><amplicon><name>RSA000485813</name><interval><locOnParent>50</locOnParent><intervalLength>381</intervalLength></interval><refSegment>SGCG_exonRegion5</refSegment></amplicon><amplicon><name>RSA000485814</name><interval><locOnParent>50</locOnParent><intervalLength>374</intervalLength></interval><refSegment>SGCG_exonRegion4</refSegment></amplicon><amplicon><name>RSA000485815</name><interval><locOnParent>417</locOnParent><intervalLength>372</intervalLength></interval><refSegment>SGCG_exonRegion2</refSegment></amplicon><amplicon><name>RSA000485816</name><interval><locOnParent>50</locOnParent><intervalLength>398</intervalLength></interval><refSegment>SGCG_exonRegion2</refSegment></amplicon><amplicon><name>RSA000565089</name><interval><locOnParent>0</locOnParent><intervalLength>193</intervalLength></interval><refSegment>SGCG_exonRegion1</refSegment></amplicon><amplicon><name>RSA000565092</name><interval><locOnParent>663</locOnParent><intervalLength>382</intervalLength></interval><refSegment>SGCG_exonRegion1</refSegment></amplicon><amplicon><name>RSA000565093</name><interval><locOnParent>938</locOnParent><intervalLength>454</intervalLength></interval><refSegment>SGCG_exonRegion1</refSegment></amplicon><amplicon><name>RSA000565096</name><interval><locOnParent>50</locOnParent><intervalLength>446</intervalLength></interval><refSegment>SGCG_exonRegion3</refSegment></amplicon><amplicon><name>RSA000570154</name><interval><locOnParent>50</locOnParent><intervalLength>420</intervalLength></interval><refSegment>SGCG_exonRegion8</refSegment></amplicon><amplicon><name>RSA000570155</name><interval><locOnParent>409</locOnParent><intervalLength>433</intervalLength></interval><refSegment>SGCG_exonRegion8</refSegment></amplicon><amplicon><name>RSA000570156</name><interval><locOnParent>768</locOnParent><intervalLength>420</intervalLength></interval><refSegment>SGCG_exonRegion8</refSegment></amplicon></amplicons></resequencingData></rdgLayout><genotypicData><variantsTableFormat>General</variantsTableFormat></genotypicData><codonTable><tableName>standard</tableName><tableRules><rule>AAAK</rule><rule>AACN</rule><rule>AAGK</rule><rule>AATN</rule><rule>ACAT</rule><rule>ACCT</rule><rule>ACGT</rule><rule>ACTT</rule><rule>AGAR</rule><rule>AGCS</rule><rule>AGGR</rule><rule>AGTS</rule><rule>ATAI</rule><rule>ATCI</rule><rule>ATGM</rule><rule>ATTI</rule><rule>CAAQ</rule><rule>CACH</rule><rule>CAGQ</rule><rule>CATH</rule><rule>CCAP</rule><rule>CCCP</rule><rule>CCGP</rule><rule>CCTP</rule><rule>CGAR</rule><rule>CGCR</rule><rule>CGGR</rule><rule>CGTR</rule><rule>CTAL</rule><rule>CTCL</rule><rule>CTGL</rule><rule>CTTL</rule><rule>GAAE</rule><rule>GACD</rule><rule>GAGE</rule><rule>GATD</rule><rule>GCAA</rule><rule>GCCA</rule><rule>GCGA</rule><rule>GCTA</rule><rule>GGAG</rule><rule>GGCG</rule><rule>GGGG</rule><rule>GGTG</rule><rule>GTAV</rule><rule>GTCV</rule><rule>GTGV</rule><rule>GTTV</rule><rule>TAA*</rule><rule>TACY</rule><rule>TAG*</rule><rule>TATY</rule><rule>TCAS</rule><rule>TCCS</rule><rule>TCGS</rule><rule>TCTS</rule><rule>TGA*</rule><rule>TGCC</rule><rule>TGGW</rule><rule>TGTC</rule><rule>TTAL</rule><rule>TTCF</rule><rule>TTGL</rule><rule>TTTF</rule></tableRules></codonTable><variantStyleSettings><assignedVariantStyles><knownSubstitutionStyle>Yellow</knownSubstitutionStyle><knownInsertionStyle>Red</knownInsertionStyle><knownDeletionStyle>Black</knownDeletionStyle><unknownSubstitutionStyle>Cyan</unknownSubstitutionStyle><unknownInsertionStyle>Blue</unknownInsertionStyle><unknownDeletionStyle>Green</unknownDeletionStyle><crucialPositionStyle>Red</crucialPositionStyle><knownAaDeletionStyle>Black</knownAaDeletionStyle><knownAaInsertionStyle>Red</knownAaInsertionStyle><knownAaSubstitutionStyle>Yellow</knownAaSubstitutionStyle><unknownAaDeletionStyle>Green</unknownAaDeletionStyle><unknownAaInsertionStyle>Blue</unknownAaInsertionStyle><unknownAaSubstitutionStyle>Cyan</unknownAaSubstitutionStyle><silentMutationStyle>Red</silentMutationStyle></assignedVariantStyles><variantStylesList/></variantStyleSettings><comments>SGCG (A4,MAM,DMDA,SCG3,DAGA4,DMDA1,LGMD2C,SCARMD2)</comments></rdg><analysisDefaults><dataStoreObject version="3"><guid>0</guid><createDateTime><year>2005</year><month>4</month><date>27</date><hour>14</hour><minute>18</minute><second>5</second></createDateTime><lastModTime><year>2008</year><month>9</month><date>30</date><hour>11</hour><minute>51</minute><second>17</second></lastModTime><userName>Dickbennett</userName><name>UCDSdmddefaults</name><creationUser>Dickbennett: Dick Bennett</creationUser><source>UCDSdmddefaults copied on 12 May 2006 at 12:34:39 EDT</source></dataStoreObject><comments></comments><projectSettings><extensionPenalty>1.0</extensionPenalty><gapPenalty>30.0</gapPenalty><useCoupledAlignment>true</useCoupledAlignment></projectSettings><specimenSettings><extensionPenalty>8.5</extensionPenalty><gapPenalty>22.5</gapPenalty><dontBasecall>true</dontBasecall><dontNibble>false</dontNibble><numMatches>20</numMatches></specimenSettings><analysisProtocol><dataStoreObject version="3"><guid>0</guid><createDateTime><year>2005</year><month>4</month><date>27</date><hour>13</hour><minute>31</minute><second>4</second></createDateTime><lastModTime><year>2008</year><month>9</month><date>30</date><hour>11</hour><minute>51</minute><second>17</second></lastModTime><userName>Dickbennett</userName><name>UCDSprotocol1</name><creationUser>Dickbennett: Dick Bennett</creationUser><source>UCDSprotocol1 copied on 06 Jun 2005 at 14:23:28 EDT</source></dataStoreObject><protocolBlob>&lt;?xml version=&quot;1.0&quot; encoding=&quot;UTF-8&quot; standalone=&quot;yes&quot;?>\n&lt;AnalysisProtocolContainer doAnalysis=&quot;true&quot; name=&quot;UCDSprotocol1&quot; guid=&quot;DummyGUID&quot; version=&quot;2&quot;>&lt;AnalysisProtocol version=&quot;2&quot; doAnalysis=&quot;true&quot; guid=&quot;DummyGUID&quot; name=&quot;Basecaller&quot;>&lt;AnalysisSettings version=&quot;2&quot; name=&quot;BasecallerSettings&quot;>&lt;Parameter name=&quot;BasecallerName&quot;>&lt;value>KB.bcp&lt;/value>&lt;/Parameter>&lt;Parameter name=&quot;Description&quot;>&lt;value>copied on 06 Jun 2005 at 14:23:28 EDT&lt;/value>&lt;/Parameter>&lt;Parameter name=&quot;MobilityFileName&quot;>&lt;value>KB_3730_POP7_BDTv3.mob&lt;/value>&lt;/Parameter>&lt;Parameter name=&quot;MatrixFileName&quot;>&lt;value>&lt;/value>&lt;/Parameter>&lt;Parameter name=&quot;WriteSeqFile&quot;>&lt;value>false&lt;/value>&lt;/Parameter>&lt;Parameter name=&quot;WriteClearRange&quot;>&lt;value>false&lt;/value>&lt;/Parameter>&lt;Parameter name=&quot;WriteSCFFile&quot;>&lt;value>false&lt;/value>&lt;/Parameter>&lt;Parameter name=&quot;WritePHREDFile&quot;>&lt;value>false&lt;/value>&lt;/Parameter>&lt;Parameter name=&quot;SeqFileFormat&quot;>&lt;value>0&lt;/value>&lt;/Parameter>&lt;Parameter name=&quot;ProcessedDataProfile&quot;>&lt;value>0.0&lt;/value>&lt;/Parameter>&lt;Parameter name=&quot;NCallQvThreshold&quot;>&lt;value>0&lt;/value>&lt;/Parameter>&lt;/AnalysisSettings>&lt;AnalysisSettings version=&quot;2&quot; name=&quot;MobilitySettings&quot;>&lt;Parameter name=&quot;MobilityFileName&quot;>&lt;value>KB_3730_POP7_BDTv3.mob&lt;/value>&lt;/Parameter>&lt;Parameter name=&quot;MobilityFileContents&quot;>&lt;value>QUJJRgBldGRpcgAAAAED/wAcAAAACAAAAdwAAACXAAAAAP//////////////////////////////\r\n////////////////////////////////////////////////////////////////////////////\r\n//////////////////8WS0JfMzczMF9QT1A3X0JEVHYzLmJjY0NNTlQAAAABABIAAQAAAAEAAAAB\r\nAAAAAAAAAABDTkFNAAAAAQASAAEAAAAXAAAAFwAAAIAAAAAARFlFXwAAAAEABAACAAAAAQAAAAIA\r\nAwAAAAAAAEZXT18AAAABAAIAAQAAAAQAAAAER0FUQwAAAABTSEZDAAAAAQAEAAIAAAABAAAAAgAA\r\nAAAAAAAAU0hGRAAAAAEABAACAAAAAQAAAAIAAAAAAAAAAFNIRk4AAAABAAQAAgAAAAEAAAACAAAA\r\nAAAAAABTSEZTAAAAAQAEAAIAAAABAAAAAgAAAAAAAAAAAAAAAAAAAAAAAAAAAAAAAAAAAAAAAAAA\r\nAAAAAAAAAAAAAAAAAAAAAAAAAAAAAAAAAAAAAAAAAAAAAAAAAAAAAAAAAAAAAAAAAAAAAAAAAAAA\r\nAAAAAAAAAAAAAAAAAAAAAAAAAAAAAAAAAAAAAAAAAAAAAAAAAAAAAAAAAAAAAAAAAAAAAAAAAAAA\r\nAAAAAAAAAAAAAAAAAAAAAAAAAAAAAAAAAAAAAAAAAAAAAAAAAAAAAAAAAAAAAAAAAAAAAAAAAAAA\r\nAAAAAAAAAAAAAAAAAAAAAAAAAAAAAAAAAAAAAAAAAAAAAAAAAAAAAAAAAAAAAAAAAAAAAAAAAAAA\r\n&lt;/value>&lt;/Parameter>&lt;/AnalysisSettings>&lt;AnalysisSettings version=&quot;2&quot; name=&quot;BasecallerParamsSettings&quot;>&lt;Parameter name=&quot;StopPoint&quot;>&lt;value>0&lt;/value>&lt;/Parameter>&lt;Parameter name=&quot;AverageSpacing&quot;>&lt;value>0.0&lt;/value>&lt;/Parameter>&lt;Parameter name=&quot;StartPoint&quot;>&lt;value>0&lt;/value>&lt;/Parameter>&lt;Parameter name=&quot;BaseOneLocation&quot;>&lt;value>0&lt;/value>&lt;/Parameter>&lt;/AnalysisSettings>&lt;AnalysisSettings version=&quot;2&quot; name=&quot;EndBaseSettings&quot;>&lt;Parameter name=&quot;StopAtPCRStop&quot;>&lt;value>false&lt;/value>&lt;/Parameter>&lt;Parameter name=&quot;StopAfterNumNs&quot;>&lt;value>false&lt;/value>&lt;/Parameter>&lt;Parameter name=&quot;MaxNumNs&quot;>&lt;value>20&lt;/value>&lt;/Parameter>&lt;Parameter name=&quot;StopAfterNumNsInXBases&quot;>&lt;value>false&lt;/value>&lt;/Parameter>&lt;Parameter name=&quot;NumNsPerXBaseInterval&quot;>&lt;value>5&lt;/value>&lt;/Parameter>&lt;Parameter name=&quot;XBaseInterval&quot;>&lt;value>10&lt;/value>&lt;/Parameter>&lt;Parameter name=&quot;StopAfterNumBases&quot;>&lt;value>false&lt;/value>&lt;/Parameter>&lt;Parameter name=&quot;MaxBasesToCall&quot;>&lt;value>800&lt;/value>&lt;/Parameter>&lt;/AnalysisSettings>&lt;AnalysisSettings version=&quot;2&quot; name=&quot;MixedBasesSettings&quot;>&lt;Parameter name=&quot;CallMixedBases&quot;>&lt;value>true&lt;/value>&lt;/Parameter>&lt;Parameter name=&quot;SecondaryPeakThreshold&quot;>&lt;value>25.0&lt;/value>&lt;/Parameter>&lt;/AnalysisSettings>&lt;AnalysisSettings version=&quot;2&quot; name=&quot;ClearRangeSettings&quot;>&lt;Parameter name=&quot;UseConfidenceRange&quot;>&lt;value>false&lt;/value>&lt;/Parameter>&lt;Parameter name=&quot;UseClearRangeThreshold&quot;>&lt;value>false&lt;/value>&lt;/Parameter>&lt;Parameter name=&quot;UseIdentificationOfNcalls&quot;>&lt;value>false&lt;/value>&lt;/Parameter>&lt;Parameter name=&quot;UseReferenceTrimming&quot;>&lt;value>false&lt;/value>&lt;/Parameter>&lt;Parameter name=&quot;FirstBase&quot;>&lt;value>20&lt;/value>&lt;/Parameter>&lt;Parameter name=&quot;UseLastBase&quot;>&lt;value>true&lt;/value>&lt;/Parameter>&lt;Parameter name=&quot;LastBase&quot;>&lt;value>550&lt;/value>&lt;/Parameter>&lt;Parameter name=&quot;BasesToTrimFrom3PrimeEnd&quot;>&lt;value>20&lt;/value>&lt;/Parameter>&lt;Parameter name=&quot;MaxLowQualityBases&quot;>&lt;value>4&lt;/value>&lt;/Parameter>&lt;Parameter name=&quot;CvThreshold&quot;>&lt;value>20&lt;/value>&lt;/Parameter>&lt;Parameter name=&quot;LowQualityWindow&quot;>&lt;value>20&lt;/value>&lt;/Parameter>&lt;Parameter name=&quot;MaxAmbiguities&quot;>&lt;value>4&lt;/value>&lt;/Parameter>&lt;Parameter name=&quot;AmbiguityWindow&quot;>&lt;value>20&lt;/value>&lt;/Parameter>&lt;Parameter name=&quot;UseM13Masking&quot;>&lt;value>true&lt;/value>&lt;/Parameter>&lt;/AnalysisSettings>&lt;AnalysisSettings version=&quot;2&quot; name=&quot;BCPSettings&quot;>&lt;Parameter name=&quot;BCPFileName&quot;>&lt;value>KB.bcp&lt;/value>&lt;/Parameter>&lt;Parameter name=&quot;BCPFileContents&quot;>&lt;value># 5Prime Basecaller Paramters&lt;/value>&lt;/Parameter>&lt;/AnalysisSettings>&lt;AnalysisSettings version=&quot;2&quot; name=&quot;FilterSettings&quot;>&lt;Parameter name=&quot;MaxPctMixedBases&quot;>&lt;value>100.0&lt;/value>&lt;/Parameter>&lt;Parameter name=&quot;MaxPctNs&quot;>&lt;value>100.0&lt;/value>&lt;/Parameter>&lt;Parameter name=&quot;MinClearLength&quot;>&lt;value>10&lt;/value>&lt;/Parameter>&lt;Parameter name=&quot;MinQualityValue&quot;>&lt;value>10&lt;/value>&lt;/Parameter>&lt;Parameter name=&quot;SkipFilteringForHim&quot;>&lt;value>true&lt;/value>&lt;/Parameter>&lt;/AnalysisSettings>&lt;/AnalysisProtocol>&lt;/AnalysisProtocolContainer>\n\n</protocolBlob></analysisProtocol><alwaysUseDefaultAP>true</alwaysUseDefaultAP></analysisDefaults><displaySettings><dataStoreObject version="3"><guid>0</guid><createDateTime><year>2008</year><month>9</month><date>30</date><hour>11</hour><minute>14</minute><second>25</second></createDateTime><lastModTime><year>2008</year><month>9</month><date>30</date><hour>11</hour><minute>51</minute><second>17</second></lastModTime><userName>Dickbennett</userName><name>UCDSdisply_unk_var_only</name><creationUser>Dickbennett: Dick Bennett</creationUser><source>UCDSdisply_unk_var_only copied on 30 Oct 2008 at 11:51:16 EST</source></dataStoreObject><comments></comments><basesDisplaySettings><font><fontSize>12</fontSize><fontStyle>0</fontStyle><fontName>Monospaced</fontName></font><insertion>~</insertion><ambiguity>*</ambiguity><colorA>-16711936</colorA><colorC>-16776961</colorC><colorG>-16777216</colorG><colorT>-65536</colorT><colorOther>-8355712</colorOther><baseScale>10</baseScale><cvRange1>-65536</cvRange1><cvRange2>-256</cvRange2><cvRange3>-16776961</cvRange3><cvInterval1>15</cvInterval1><cvInterval2>25</cvInterval2><baseStyle>0</baseStyle></basesDisplaySettings><electropherogramSettings><rowHeight>72</rowHeight><verticalScale>72</verticalScale><countPerTickHorizontal>0</countPerTickHorizontal><countPerTickVertical>0</countPerTickVertical><verticalDisplay>1</verticalDisplay></electropherogramSettings><viewDisplaySettings><projectViewMode>0</projectViewMode><viewDots>true</viewDots><widthEpWindow>100</widthEpWindow><viewInversed>false</viewInversed><viewColumn>true</viewColumn><viewOrigSeq>true</viewOrigSeq><viewAlignedEP>true</viewAlignedEP><viewOverview>true</viewOverview><viewSpecimenCVs>true</viewSpecimenCVs><viewSampleCVs>true</viewSampleCVs><italicizeReverseStrand>true</italicizeReverseStrand><clearRangeColor>-16711936</clearRangeColor><viewAllEPs>false</viewAllEPs><enableAmpliconSettings>false</enableAmpliconSettings><zoomFactor>1.0</zoomFactor><ampliconCoverageColor>-2687018</ampliconCoverageColor><tabJump><nextTenthBase>false</nextTenthBase><nextLowCVBase>false</nextLowCVBase><nextMedCVBase>false</nextMedCVBase><nextHighCVBase>false</nextHighCVBase><nextKnownVariant>false</nextKnownVariant><nextUnknownVariant>true</nextUnknownVariant><nextAmbiguity>false</nextAmbiguity><nextConsensusMixedPure>false</nextConsensusMixedPure><nextUserEdit>false</nextUserEdit><nextDiscrepancy>false</nextDiscrepancy></tabJump><AaTabJump><nextTenthBase>false</nextTenthBase><nextLowCVBase>false</nextLowCVBase><nextMedCVBase>false</nextMedCVBase><nextHighCVBase>false</nextHighCVBase><nextKnownVariant>true</nextKnownVariant><nextUnknownVariant>true</nextUnknownVariant><nextAmbiguity>false</nextAmbiguity><nextConsensusMixedPure>false</nextConsensusMixedPure><nextUserEdit>false</nextUserEdit><nextDiscrepancy>false</nextDiscrepancy></AaTabJump><NT_SummaryRow>true</NT_SummaryRow><NT_VariantsRow>true</NT_VariantsRow><NT_IndexRow>true</NT_IndexRow><NT_ReferenceRow>true</NT_ReferenceRow><NT_ReferenceAARow>true</NT_ReferenceAARow><C_SummaryRow>true</C_SummaryRow><C_VariantsRow>true</C_VariantsRow><C_IndexRow>true</C_IndexRow><C_ReferenceRow>true</C_ReferenceRow><AA_SummaryRow>true</AA_SummaryRow><AA_VariantsRow>true</AA_VariantsRow><AA_IndexRow>true</AA_IndexRow><AA_ReferenceAARow>true</AA_ReferenceAARow><shownGTfg>-1256035</shownGTfg><shownGTbg>-1256035</shownGTbg><hiddenGTfg>-1256035</hiddenGTfg><hiddenGTbg>-1256035</hiddenGTbg></viewDisplaySettings></displaySettings></projectTemplate></csa>
