# Supplementary material for: Automated DNA mutation detection using universal conditions direct sequencing: application to ten muscular dystrophy genes
Source: BMC Genet. 2009 Oct 18;10:66. doi: 10.1186/1471-2156-10-66 (PMC2781300; doi:10.1186/1471-2156-10-66)
Supplement: Additional file 28 — 384 welplate tier 2(plate1-DMD)_layout. Excel file shows the assay locations in DMD plate (plate 1). [file 1471-2156-10-66-S28.XLS]

## Sheet: Sheet1
			version 061809										DMD assays numbered 1 through 111 per file named "DMD assay list 060707
		< NO TEMPLATE CONTROL >								< Patient >								< UNAFFECTED CONTROL >
		1	2	3	4	5	6	7	8	9	10	11	12	13	14	15	16	17	18	19	20	21	22	23	24
	A	1	11	29	41a	57	74	89	101	1	11	29	41a	57	74	89	101	1	11	29	41a	57	74	89	101
	B	1a	12	30	41b	58	75	90	102	1a	12	30	41b	58	75	90	102	1a	12	30	41b	58	75	90	102
	C	1b	13	31	42	59a	76	90a	103	1b	13	31	42	59a	76	90a	103	1b	13	31	42	59a	76	90a	103
	D	1c	14	32	43	60	77	91	104	1c	14	32	43	60	77	91	104	1c	14	32	43	60	77	91	104
	E	2	15	33	44	61	78	92	105	2	15	33	44	61	78	92	105	2	15	33	44	61	78	92	105
	F	3	17	34	45	62	79	93	105a	3	17	34	45	62	79	93	105a	3	17	34	45	62	79	93	105a
	G	4	18	35	46	63	80	93a	105b	4	18	35	46	63	80	93a	105b	4	18	35	46	63	80	93a	105b
	H	5	19	37	48	64	81	94	106	5	19	37	48	64	81	94	106	5	19	37	48	64	81	94	106
	I	6a	20	37a	49	65	82	94a	106a	6a	20	37a	49	65	82	94a	106a	6a	20	37a	49	65	82	94a	106a
	J	6b	21	37b	50	67	83	95	107	6b	21	37b	50	67	83	95	107	6b	21	37b	50	67	83	95	107
	K	6c	22	38	51	68	84	95a	107a	6c	22	38	51	68	84	95a	107a	6c	22	38	51	68	84	95a	107a
	L	6d	23	38a	52	69	85	96	108	6d	23	38a	52	69	85	96	108	6d	23	38a	52	69	85	96	108
	M	7	24	38b	53	70	86	97	108a	7	24	38b	53	70	86	97	108a	7	24	38b	53	70	86	97	108a
	N	8	25	38c	55	71	87	98	109	8	25	38c	55	71	87	98	109	8	25	38c	55	71	87	98	109
	O	9	27	39	54	72	88	99	110	9	27	39	54	72	88	99	110	9	27	39	54	72	88	99	110
	P	10	28	40	56	73	88a	100	111	10	28	40	56	73	88a	100	111	10	28	40	56	73	88a	100	111
			File name: 384welplate tier 2(plate1-DMD)_layout.xls
