# Supplementary material for: Automated DNA mutation detection using universal conditions direct sequencing: application to ten muscular dystrophy genes
Source: BMC Genet. 2009 Oct 18;10:66. doi: 10.1186/1471-2156-10-66 (PMC2781300; doi:10.1186/1471-2156-10-66)
Supplement: Additional file 29 — 384 welplate tier 3(Plate2)_layout. Excel file that shows the assay locations in plate 2. [file 1471-2156-10-66-S29.XLS]

## Sheet: Sheet1
			File name: 384welplate tier 3(Plate2)_latout.xls
		1	2	3	4	5	6	7	8	9	10	11	12	13	14	15	16	17	18	19	20	21	22	23	24
	A	cv-01		cv-16		fr-03		fr-04		cp-49		cp-17		cp-01		cp-02		cp-37		cp-46		cp-04		tr-09
	B
	C	cv-02		cv-08		fr-11		fr-08		cp-51		cp-60		cp-07		cp-15		cp-10		cp-24		tr-05		tr-11
	D
	E	cv-15		cv-13		fr-20		fr-05		cp-54		cp-61		cp-66		cp-30		cp-11		cp-26		tr-06		tr-13
	F
	G	cv-10		fr-09		fr-25		fr-06		cp-57		cp-62		cp-34		cp-09		cp-48		cp-38		tr-16		tr-14
	H
	I	cv-19		fr-10		fr-21		fr-30		cp-55		cp-18		cp-05		cp-67		cp-40		cp-53		tr-21		tr-15
	J
	K	cv-12		fr-26		fr-27		cp63		cp-56		cp-31		cp-20n		cp-50		cp-06		cp-13		tr-25		tr-01
	L
	M	cv-11		fr-01		fr-28		cp64		cp-58		cp-19		cp-29		cp-36		cp-28		cp-03		tr-24		tr-12
	N
	O	cv-06		fr-02		fr-29		cp-65		cp-16		cp-32		cp-14		cp-21		cp-59		cp-52		tr0-8		tr-02
	P
			Note: Quad A1 will contain sample 1, the assays are all repeated in quads A2 (for sample 2) B1 (for sample 3) and B2 for sample 4.
