# Supplementary material for: Automated DNA mutation detection using universal conditions direct sequencing: application to ten muscular dystrophy genes
Source: BMC Genet. 2009 Oct 18;10:66. doi: 10.1186/1471-2156-10-66 (PMC2781300; doi:10.1186/1471-2156-10-66)
Supplement: Additional file 30 — 384 welplate tier 4 (Plate3)_layout. Excel file that shows the assay locations in plate 3. [file 1471-2156-10-66-S30.XLS]

## Sheet: Sheet1
				File name:384welplate tier 4 (Plate3)_layout.xls
		1	2	3	4	5	6	7	8	9	10	11	12	13	14	15	16	17	18	19	20	21	22	23	24
	A	sa08		sa07		sb21		sb12		sb19		sg07		sg16		sd04		sd13		sd23		lm07		lm15
	B
	C	sa09		sa19		sb05		sb13		sb20		sg10		sg17		sd05		sd11		sd24		lm08
	D
	E	sa01		sa03		sb06		sb11		sg01		sg22		sg18		sd07		sd17		lm01		lm09
	F
	G	sa06		sa02		sb07		sb14		sg02		sg23		sg19		sd08		sd15		lm02		lm10
	H
	I	sa10		sa20		sb08		sb15		sg03		sg11		sg20		sd09		sd19		lm03		lm11
	J
	K	sa17		sb01		sb09		sb16		sg04		sg12		sd01		sd10		sd20		lm04		lm12
	L
	M	sa11		sb02		sb22		sb17		sg05		sg13		sd02		sd18		sd21		lm05		lm13
	N
	O	sa18		sb03		sb23		sb18		sg21		sg15		sd03		sd12		sd22		lm06		lm14
	P
			Note: Quad A1 will contain sample 1, the assays are all repeated in quads A2 (for sample 2) B1 (for sample 3) and B2 for sample 4.
