# Supplementary material for: Automated DNA mutation detection using universal conditions direct sequencing: application to ten muscular dystrophy genes
Source: BMC Genet. 2009 Oct 18;10:66. doi: 10.1186/1471-2156-10-66 (PMC2781300; doi:10.1186/1471-2156-10-66)
Supplement: Additional file 31 — Plate1_assaysbox_EVENSlayout. Excel file that shows the even DMD assay locations in ScreenMate™ box 1 [file 1471-2156-10-66-S31.XLS]

## Sheet: Sheet1
1a	12	30	41b	58	75	90	102
1c	14	32	43	60	77	91	104
3	17	34	45	62	79	93	105a
5	19	37	48	64	81	94	106
6b	21	37b	50	67	83	95	107
6d	23	38a	52	69	85	96	108
8	25	38c	55	71	87	98	109
10	28	40	56	73	88a	100	111
	File name:Plate1_assaysbox_EVENSlayout.xls
