# Supplementary material for: Automated DNA mutation detection using universal conditions direct sequencing: application to ten muscular dystrophy genes
Source: BMC Genet. 2009 Oct 18;10:66. doi: 10.1186/1471-2156-10-66 (PMC2781300; doi:10.1186/1471-2156-10-66)
Supplement: Additional file 32 — Plate1_assaysbox_ODDSlayout. Excel file that shows the odd DMD assay locations in ScreenMate™ box 2 [file 1471-2156-10-66-S32.XLS]

## Sheet: Sheet1
1	11	29	41a	57	74	89	101
1b	13	31	42	59a	76	90a	103
2	15	33	44	61	78	92	105
4	18	35	46	63	80	93a	105b
6a	20	37a	49	65	82	94a	106a
6c	22	38	51	68	84	95a	107a
7	24	38b	53	70	86	97	108a
9	27	39	54	72	88	99	110
		file name: :Plate1_assaysbox_ODDSlayout.xls
