# Supplementary material for: Automated DNA mutation detection using universal conditions direct sequencing: application to ten muscular dystrophy genes
Source: BMC Genet. 2009 Oct 18;10:66. doi: 10.1186/1471-2156-10-66 (PMC2781300; doi:10.1186/1471-2156-10-66)
Supplement: Additional file 33 — Plate2_assaysbox_layout. Excel file that shows the assay locations in ScreenMate™ box for plate 2 [file 1471-2156-10-66-S33.XLS]

## Sheet: Sheet1
cv-01	cv16	fr-03	fr-04	cp-49	cp-17	cp-01	cp-02	cp-37	cp-46	cp-04	tr-09
cv-02	cv-08	fr-11	fr-08	cp-51	cp-60	cp-07	cp-15	cp-10	cp-24	tr-05	tr-11
cv-15	cv-13	fr-20	fr-05	cp-54	cp-61	cp-66	cp-30	cp-11	cp-26	tr-06	tr-13
cv-10	fr-09	fr-25	fr-06	cp-57	cp-62	cp-34	cp-09	cp-48	cp-38	tr-16	tr-14
cv-19	fr-10	fr-21	fr-30	cp-55	cp-18	cp-05	cp-67	cp-40	cp-53	tr-21	tr-15
cv-12	fr-26	fr-27	cp63	cp-56	cp-31	cp-20n	cp-50	cp-06	cp-13	tr-25	tr-01
cv-11	fr-01	fr-28	cp64	cp-58	cp-19	cp-29	cp-36	cp-28	cp-03	tr-24	tr-12
cv-06	fr-02	fr-29	cp-65	cp-16	cp-32	cp-14	cp-21	cp-59	cp-52	tr0-8	tr-02
		file name:Plate2_assaysbox_layout.xls
