# Supplementary material for: Automated DNA mutation detection using universal conditions direct sequencing: application to ten muscular dystrophy genes
Source: BMC Genet. 2009 Oct 18;10:66. doi: 10.1186/1471-2156-10-66 (PMC2781300; doi:10.1186/1471-2156-10-66)
Supplement: Additional file 34 — Plate3_assaysbox_layout. Excel file that shows the assay locations in ScreenMate™ box for plate 3 [file 1471-2156-10-66-S34.XLS]

## Sheet: Sheet1
		1	2	3	4	5	6	7	8	9	10	11	12
	A	sa08	sa07	sb21	sb12	sb19	sg07	sg16	sd04	sd13	sd23	lm07	lm15
	B	sa09	sa19	sb05	sb13	sb20	sg10	sg17	sd05	sd11	sd24	lm08
	C	sa01	sa03	sb06	sb11	sg01	sg22	sg18	sd07	sd17	lm01	lm09
	D	sa06	sa02	sb07	sb14	sg02	sg23	sg19	sd08	sd15	lm02	lm10
	E	sa10	sa20	sb08	sb15	sg03	sg11	sg20	sd09	sd19	lm03	lm11
	F	sa17	sb01	sb09	sb16	sg04	sg12	sd01	sd10	sd20	lm04	lm12
	G	sa11	sb02	sb22	sb17	sg05	sg13	sd02	sd18	sd21	lm05	lm13
	H	sa18	sb03	sb23	sb18	sg21	sg15	sd03	sd12	sd22	lm06	lm14
			file name:Plate3_assaysbox_layout.xls
