# Supplementary material for: Automated DNA mutation detection using universal conditions direct sequencing: application to ten muscular dystrophy genes
Source: BMC Genet. 2009 Oct 18;10:66. doi: 10.1186/1471-2156-10-66 (PMC2781300; doi:10.1186/1471-2156-10-66)
Supplement: Additional file 35 — DMD-conversion384-4x96. Excel file showing where assays from a DMD plate will end up in four 96-well plates when taken out of the 384-well plate by quads. [file 1471-2156-10-66-S35.XLS]

## Sheet: Sheet1
Photos (jpegs) of each of the bands produced by these assays in the four quad -96 well
format for patients 1779 and 0720 and a water control are in the file called eGene-jPEGS - DMD
			Yi-Ping name
Other Assay name	size bp	assay numb.		Real Exon	384 well	96 well-quad-A1	96 well-quad-A2	96 well-quad-B1	96 well-quad-B2
223000029489722GS7_187	329	1	Acc#-DMD-1A	5' UTR	A1	A1=1
DB5P1	342	1a	Acc#-DMD-1B		B1			A1=1a
DB5P2n	365	1b	Acc#-DMD-1C		C1	B1=1b
DB5P3	371	1c	Acc#-DMD-1D		D1			B1=1c
1756_455	528	2	Acc#-DMD-1E		E1	C1=2
DMD 1	477	3	Acc#-DMD-1F		F1			C1=3
DMD 2	526	4	Acc#-DMD-1G		G1	D1=4
DMD 3	586	5	Acc#-DMD-1H		H1			D1=5
DBM12	590	6a	Acc#-DMD-1I	Dp 427m +1	I1	E1=6a
DBM1	227	6b	Acc#-DMD-1J		J1			E1=6b
DBM2	117	6c	Acc#-DMD-1K		K1	F1=6c
DBM3N	221	6d	Acc#-DMD-1L		L1			F1=6d
DMD 4	616	7	Acc#-DMD-1M	Dp427p	M1	G1=7
1756_140	592	8	Acc#-DMD-1N		N1			G1=8
1756_139	616	9	Acc#-DMD-2	2	O1	H1=9
	636	10	Acc#-DMD-3	3	P1			H1=10
	492	11	Acc#-DMD-4	4	A2		A1=11
DMD 5	582	12	Acc#-DMD-5	5	B2				A1=12
	558	13	Acc#-DMD-6	6	C2		B1=13
	544	14	Acc#-DMD-7	7	D2				B1=14
DB8N	399	15	Acc#-DMD-8	8	E2		C1=15
	586	17	Acc#-DMD-9	9	F2				C1=17
DB10	516	18	Acc#-DMD-10	10	G2		D1=18
DB11	588	19	Acc#-DMD-11	11	H2				D1=19
	493	20	Acc#-DMD-12	12	I2		E1=20
DB13	396	21	Acc#-DMD-13	13	J2				E1=21
1756_124	478	22	Acc#-DMD-14	14	K2		F1=22
DMD 6	599	23	Acc#-DMD-15	15	L2				F1=23
	590	24	Acc#-DMD-16	16	M2		G1=24
	632	25	Acc#-DMD-17	17	N2				G1=25
	498	27	Acc#-DMD-18	18	O2		H1=27
hCG1983249_101	565	28	Acc#-DMD-19	19	P2				H1=28
	522	29	Acc#-DMD-20A	20	A3	A2=29
	574	30	Acc#-DMD-20B		B3			A2=30
hCG1983249_98	627	31	Acc#-DMD-21	21	C3	B2=31
	508	32	Acc#-DMD-22	22	D3			B2=32
DB23	487	33	Acc#-DMD-23	23	E3	C2=33
	619	34	Acc#-DMD-24	24	F3			C2=34
hCG1983249_91	439	35	Acc#-DMD-25	25	G3	D2=35
	529	37	Acc#-DMD-26A	26	H3			D2=37
DBPT1	316	37a	Acc#-DMD-26B		I3	E2=37a
DBPT2	172	37b	Acc#-DMD-26C		J3			E2=37b
	621	38	Acc#-DMD-26D		K3	F2=38
DB26-2	453	38a	Acc#-DMD-26E		L3			F2=38a
DBA1	345	38b	Acc#-DMD-26F		M3	G2=38b
DBPA2	256	38c	Acc#-DMD-26G		N3			G2=38c
	607	39	Acc#-DMD-27	27	O3	H2=39
DB28	537	40	Acc#-DMD-28	28	P3			H2=40
DB29N	384	41a	Acc#-DMD-29A	29	A4		A2=41a
DB29NA	340	41b	Acc#-DMD-29B		B4				A2=41b
	589	42	Acc#-DMD-29C	Dp260	C4		B2=42
	586	43	Acc#-DMD-30	30	D4				B2=43
	429	44	Acc#-DMD-31	31	E4		C2=44
	521	45	Acc#-DMD-32	32	F4				C2=45
DB33N	380	46	Acc#-DMD-33	33	G4		D2=46
DB34n	446	48	Acc#-DMD-34	34	H4				D2=48
DMD 9	536	49	Acc#-DMD-35A	35	I4		E2=49
DB35N	508	50	Acc#-DMD-35B		J4				E2=50
	582	51	Acc#-DMD-36	36	K4		F2=51
1756_77	505	52	Acc#-DMD-37	37	L4				F2=52
hCG1983249_69	567	53	Acc#-DMD-38	38	M4		G2=53
DB39	521	55	Acc#-DMD-39A	39	N4				G2=55
DB39S	368	54	Acc#-DMD-39B		O4		H2=54
	494	56	Acc#-DMD-40	40	P4				H2=56
	541	57	Acc#-DMD-41	41	A5	A3=57
1756_63	592	58	Acc#-DMD-42	42	B5			A3=58
DB43	390	59a	Acc#-DMD-43	43	C5	B3=59a
modDMD_8	468	60	Acc#-DMD-44A	44	D5			B3=60
	517	61	Acc#-DMD-44B	Dp140	E5	C3=61
	547	62	Acc#-DMD-45	45	F5			C3=62
hCG1983249_56	406	63	Acc#-DMD-46	46	G5	D3=63
	460	64	Acc#-DMD-47	47	H5			D3=64
DB48	444	65	Acc#-DMD-48	48	I5	E3=65
	589	67	Acc#-DMD-49	49	J5			E3=67
DBn50	340	68	Acc#-DMD-50	50	K5	F3=68
	525	69	Acc#-DMD-51A	51	L5			F3=69
	474	70	Acc#-DMD-51B		M5	G3=70
DB52	494	71	Acc#-DMD-52	52	N5			G3=71
DB53	586	72	Acc#-DMD-53	53	O5	H3=72
	621	73	Acc#-DMD-54	54	P5			H3=73
	615	74	Acc#-DMD-55A	55	A6		A3=74
	556	75	Acc#-DMD-55B	Dp116	B6				A3=75
	339	76	Acc#-DMD-56A	56	C6		B3=76
	604	77	Acc#-DMD-56B		D6				B3=77
	558	78	Acc#-DMD-57	57	E6		C3=78
	633	79	Acc#-DMD-58	58	F6				C3=79
	554	80	Acc#-DMD-59	59	G6		D3=80
DB60	429	81	Acc#-DMD-60	60	H6				D3=81
	631	82	Acc#-DMD-61	61	I6		E3=82
	541	83	Acc#-DMD-62A	62	J6				E3=83
1756_642	273	84	Acc#-DMD-62B	Dp71	K6		F3=84
	495	85	Acc#-DMD-63	63	L6				F3=85
DB64	432	86	Acc#-DMD-64	64	M6		G3=86
	596	87	Acc#-DMD-65	65	N6				G3=87
DMD 11	621	88	Acc#-DMD-66A	66	O6		H3=88
DB66	259	88a	Acc#-DMD-66B		P6				H=88a
	629	89	Acc#-DMD-67	67	A7	A4=89
modDMD_9	375	90	Acc#-DMD-68A	68	B7			A4=90
DB68	299	90a	Acc#-DMD-68B		C7	B4=90a
1756_22	467	91	Acc#-DMD-69	69	D7			B4=91
	567	92	Acc#-DMD-70A	70	E7	C4=92
	612	93	Acc#-DMD-70B		F7			C4=93
DB70A	479	93a	Acc#-DMD-70C		G7	D4=93a
	422	94	Acc#-DMD-70D		H7			D4=94
DB70B	281	94a	Acc#-DMD-70E		I7	E4=94a
	583	95	Acc#-DMD-70F		J7			E4=95
DB70C	382	95a	Acc#-DMD-70G		K7	F4=95a
modDMD_10	252	96	Acc#-DMD-71	71	L7			F4=96
	483	97	Acc#-DMD-72	72	M7	G4=97
	453	98	Acc#-DMD-73	73	N7			G4=98
	585	99	Acc#-DMD-74	74	O7	H4=99
	545	100	Acc#-DMD-75	75	P7			H4=100
	555	101	Acc#-DMD-76	76	A8		A4=101
modDMD_11	334	102	Acc#-DMD-77	77	B8				A4=102
modDMD_13	425	103	Acc#-DMD-78	78	C8		B4=103
DB3P1	483	104	Acc#-DMD-79A	79+ 3' UTR	D8				B4=104
DB3P2	246	105	Acc#-DMD-79B		E8		C4=105
DB3P1.5N	215	105a	Acc#-DMD-79C		F8				C4=105a
DB3P1.5A	261	105b	Acc#-DMD-79D		G8		D4=105b
DB3P3	176	106	Acc#-DMD-79E		H8				D4=106
DB3P2.5	302	106a	Acc#-DMD-79F		I8		E4=106a
DB3P4	433	107	Acc#-DMD-79G		J8				E4=107
DB3P4.3	217	107a	Acc#-DMD-79H		K8		F4=107a
DB3P5	557	108	Acc#-DMD-79I		L8				F4=108
DB3P4.6	319	108a	Acc#-DMD-79J		M8		G4=108a
DB3P6N	460	109	Acc#-DMD-79K		N8				G4=109
DB3P7N	464	110	Acc#-DMD-79L		O8		H4=110
DB3P8	550	111	Acc#-DMD-79M		P8				H4=111
DB3P9N	385	112	Acc#-DMD-79N
DB3P10X	540	113	Acc#-DMD-79O

## Sheet: Sheet2
Exon Region	Target Exon	Real Exon	RSA Name	Other name	size bp	assay numb.	SNP search	fwd. (lower) primer sequence	rev. (upper) primer sequence					Dropped
DMD evens
				DB5P1	342	1a	NO SNPs	TGTAAAACGACGGCCAGTTGTGCTTTGTGTGCAAGTACTCATACATT	CAGGAAACAGCTATGACCCAATCTCTAAAATAGATATGCTAATCACCGAAGAC
				DB5P3	371	1c	NO SNPs	TGTAAAACGACGGCCAGTTTTGTTAAAAGAAACTGTAATTGTTATCAATTATACCG	CAGGAAACAGCTATGACCACACCATAACCCCTTAGGAAAACACTATT
			RSA000793907	DMD 1	477	3		TGTAAAACGACGGCCAGTGCCAGAGCAGCGTTTGCATT	CAGGAAACAGCTATGACCTCTACCCTTGGGAGAAGCATACAGG					793907
			RSA000502297	DMD 3	586	5		TGTAAAACGACGGCCAGTGGTTGGAGGCAAGCACACCC	CAGGAAACAGCTATGACCGCAAACGCTGCTCTGGCTCA					502297
				DBM1	227	6b	NO SNPs	TGTAAAACGACGGCCAGTAAAGTAACACTTCAGTTTTTCCTATTCGTTT	CAGGAAACAGCTATGACCGAAGGCGGGTCACTTGCTT					RSA001000846	modDMD_12
				DBM3N	221	6d	NO SNPs	TGTAAAACGACGGCCAGTACATTTATGCTTCTTTGCAAACTACTGTGA	CAGGAAACAGCTATGACCTTTTTATCGCTGCCTTGATATACACTTTTC
			RSA000537868	1756_140	592	8		TGTAAAACGACGGCCAGTGGGTTCCTTCTTATTTCAGTGATTTGC	CAGGAAACAGCTATGACCGGTAGATTGAGCCGGTGAGGGA					56938
5	5	3	RSA000537855		636	10		TGTAAAACGACGGCCAGTTGCAGGCGGTAGAGTATGCCA	CAGGAAACAGCTATGACCCCCTTTACCCGTAACTGCCTTGA
7	7	5	RSA000056932	DMD 5	582	12		TGTAAAACGACGGCCAGTAAAGCAGCACTATGGAGCAGGG	CAGGAAACAGCTATGACCGGCACTCCTTGGAGCTAGGTGG					56932
9	9	7	RSA000364463		544	14		TGTAAAACGACGGCCAGTCCAAATGCAGTATGCTCCATCCA	CAGGAAACAGCTATGACCGGACTATGGGCATTGGTTGTCA
11	11	9	RSA000650229		586	17		TGTAAAACGACGGCCAGTAAACAAACCAGCTCTTCACGAGG	CAGGAAACAGCTATGACCCCGGATTGAAGAGTACCATCCCA
13	13	11		DB11	588	19	No SNPs	TGTAAAACGACGGCCAGTGAAAGAAAGCTGTGTGCCTTGGGAAC	CAGGAAACAGCTATGACCCTTAATAAATCACTTGCACTGAAGTCCTTATCTC					412431
15	15	13		DB13	396	21	No SNPs	TGTAAAACGACGGCCAGTTTATGGAATTCTTTAAATCACAGCACTTCA	CAGGAAACAGCTATGACCGCAAATCATTTCAACACACATGTAAGAATA					RSA000537816
	17	15	RSA000056908	DMD 6	599	23		TGTAAAACGACGGCCAGTCAATGTCAGGATAACCGTCGCTTG	CAGGAAACAGCTATGACCGGTGTGTCATGTGTGAGAAACTAGCTG					56908
18	19	17	RSA000056906		632	25		TGTAAAACGACGGCCAGTTCTGTTGCGATAGTGATTTCTTGTGA	CAGGAAACAGCTATGACCGGGCGCTAAATTGACTTTCGATG					650223		26x
20	21	19	RSA000056904	hCG1983249_101	565	28		TGTAAAACGACGGCCAGTCCAATGAACTCAAAGTTGAATTTCTCC	CAGGAAACAGCTATGACCTTTGCAGTCTTGCGTTGAAATG					650214
			RSA000650211		574	30		TGTAAAACGACGGCCAGTGCGCTGTGTAACTACGCCAAA	CAGGAAACAGCTATGACCAGGATGTGTTGGCTTTCAGATCA
23	24	22	RSA000059083		508	32		TGTAAAACGACGGCCAGTTGCTCAATGGGCAAACTACCA	CAGGAAACAGCTATGACCTGTAATATGTGTAAGGTCCCTGGCAT
25	26	24	RSA000059078		619	34		TGTAAAACGACGGCCAGTTCAAATGAGGTTGAGTACAAGGCAA	CAGGAAACAGCTATGACCGAGACATCCTTTAAACATGGGAATTG					387883
27	28	26	RSA000537742		529	37		TGTAAAACGACGGCCAGTCAACTTCAAGCATTGTTGCATTTCTTT	CAGGAAACAGCTATGACCTCATCATCGGGCAATACGTTCA					poly t
				DBPT2	172	37b	No SNPs	TGTAAAACGACGGCCAGTCATCCATTCGTGCATCTCTGATAGA	CAGGAAACAGCTATGACCTGTTTCATCACTGTCAATAATCGTGTTT
				DB26-2	453	38a	2 SNPs but keep it. Snps are near 5' end with freq=unk. 7/16/06; probably rare and worth the risk	TGTAAAACGACGGCCAGTTTTACCTTCATCTCTTCAACTGCTTTCTGTAATTCAT	CAGGAAACAGCTATGACCGAAGGGAGGTTTGGAGAAAACTGTA
				DBPA2	256	38c	No SNPs	TGTAAAACGACGGCCAGTGAGCAGACTGTATACAACTTCAAGCATTGTTGCATT	CAGGAAACAGCTATGACCGTAAGCCTCCAGAAAGATCTATCAGAGATGCACGAA
29	30	28		DB28	537	40	No SNPs	TGTAAAACGACGGCCAGTCTCTGTGAGAAGCCATTTAAACCCTT	CAGGAAACAGCTATGACCACTGTCTAGCTGCATTTTGAATTACCTG					387865
				DB29NA	340	41b	No SNPs	TGTAAAACGACGGCCAGTTCTGAAACCTGAAAGCTGAGCTAATAT	CAGGAAACAGCTATGACCAAAAGGAGAAATAGTAATTATTGCAAATGTG
31	33	30	RSA000387859		586	43		TGTAAAACGACGGCCAGTCCAGAACGTATTGCTCCTGTCTTTGA	CAGGAAACAGCTATGACCTGCCAGGAAGCTGCGAAATC
33	35	32	RSA000387850		521	45		TGTAAAACGACGGCCAGTGGCCACAATACATGTGCCAA	CAGGAAACAGCTATGACCTTCCTGTGTTGGATGAATGGAAA
35	37	34		DB34n	446	48	No SNPs	TGTAAAACGACGGCCAGTCACAGATTAATTTTTAAGAAAGGGAATATGAAAC	CAGGAAACAGCTATGACCTAAATAACAGAAATATAAAAGTTCCAAATAAGTGGTT					412430	RSA001000839 (MODdmd 5) replaced by DB34n but still a weak band
				DB35N	508	50	No SNPs	TGTAAAACGACGGCCAGTCAATAAAGTTTCATTGAGATTAGTTTTAAGTGGTATT	CAGGAAACAGCTATGACCGTTTAAAACCTTGCAGAATCATAGTAACCATACAGA					59049	RSA000535658 replaced by DB35
37	40	37	RSA000535644	1756_77	505	52		TGTAAAACGACGGCCAGTGGAGGAGTGGCGTTTATCTCCC	CAGGAAACAGCTATGACCTTCTGCATGTGCTTGCTCTCATTT					387840
	42	39		DB39	521	55	No SNPs	TGTAAAACGACGGCCAGTCAACACATCGTTCAAAATCAAATACCACT	CAGGAAACAGCTATGACCCAAATGTAAAAGAAAGGCTATGAGCACAGTA					RSA000648136
40	43	40	RSA000385825		494	56		TGTAAAACGACGGCCAGTGGAAATGCATCAAATCAAAGAGAACG	CAGGAAACAGCTATGACCATGGGTCCCGCCTCATGC
42	45	42	RSA000535625	1756_63	592	58		TGTAAAACGACGGCCAGTTGGTGGTTCCTTTCTGTCCCTACTG	CAGGAAACAGCTATGACCGCCCAGTTTGTAGATTCAATTGTCAGC					385823
44	47	44	RSA001000842	modDMD_8	468	60		TGTAAAACGACGGCCAGTCCATCACCCTTCAGAACCTGATCTTT	CAGGAAACAGCTATGACCTTAAAATGTTGTGTGTACATGCTAGGTGTG					535610
46	49	45	RSA000535608		547	62		TGTAAAACGACGGCCAGTAATGTTAGTGCCTTTCACCCTGCTT	CAGGAAACAGCTATGACCTGGAGCTAACCGAGAGGGTGCT
48	51	47	RSA000059006		460	64		TGTAAAACGACGGCCAGTAGCCAAAGCAAACGGTCAGG	CAGGAAACAGCTATGACCGTACCACTGGGCCCTCGGTC
50	53	49	RSA000059001		589	67		TGTAAAACGACGGCCAGTGCATCAAGGCTGGCAAGCAA	CAGGAAACAGCTATGACCTGTGCCCTTATGTACCAGGCAGA
52	55	51	RSA000535586		525	69		TGTAAAACGACGGCCAGTCGTTGATATCCTCAAGGTCACCCA	CAGGAAACAGCTATGACCTGTCCAGGCATGAGAATGAGCA
53	56	52		DB52	494	71	No SNPs	TGTAAAACGACGGCCAGTCTTTGCAACTATATAAGCCCTGAATTGATT	CAGGAAACAGCTATGACCTAAAAGTGTTTTGGCTGGTCTCACA
55	58	54	RSA000058993		621	73		TGTAAAACGACGGCCAGTTTGTGACAGCGGGCAAATGA	CAGGAAACAGCTATGACCCTGGTTATTGCTCAAGATGCTGC
57	61	Dp116	RSA000062955		556	75		TGTAAAACGACGGCCAGTTTCCTGGGAGTCTGTCATGGGA	CAGGAAACAGCTATGACCTCCAGGCCTCCTCTCTTTGAGG
			RSA000535563		604	77		TGTAAAACGACGGCCAGTAACCCTGTGATATGCCAAGAGAGAAA	CAGGAAACAGCTATGACCGCAATTCTCCAAATTCACATTCATCG
60	63	58	RSA000058973		633	79		TGTAAAACGACGGCCAGTTCCTCCTCACAGATAACTCCCTTTG	CAGGAAACAGCTATGACCACAAACACAGCGCTTTCCTCA
62	65	60		DB60	429	81	No SNPs	TGTAAAACGACGGCCAGTATCCTATCCTCACAAATATTACCATGAACATT	CAGGAAACAGCTATGACCTCAAACCGTAGCATAGAGCAAACATTACT
64	67	62	RSA000058969		541	83		TGTAAAACGACGGCCAGTTTCTCGCAAAGATTGACTCCCA	CAGGAAACAGCTATGACCCATGGGCAGCTGAGCAAACA
66	69	63	RSA000058952		495	85		TGTAAAACGACGGCCAGTTGCCACTGCTTTCACCCTTGA	CAGGAAACAGCTATGACCTGCGATCGATTTGTGGGTGC
68	71	65	RSA000058950		596	87		TGTAAAACGACGGCCAGTTCACAGGAAGAGCATTAGGTCCA	CAGGAAACAGCTATGACCTCTTCACCCAATGCCAGTGAGA
				DB66	259	88a	No SNPs	TGTAAAACGACGGCCAGTTCAAATAAGAACAGTCTGTCATTTCCCATCTAGAAC	CAGGAAACAGCTATGACCTAGGAAAGGGTCAGTAATTGTTTTCTGCTTTGATTC
71	74	68	RSA001000843	modDMD_9	375	90		TGTAAAACGACGGCCAGTCAACTGGCACAGGAGATAAAAGATCAAG	CAGGAAACAGCTATGACCCGAACTGATATACACCTCCTTTGCCATC					58947
72	75	69	RSA000535534	1756_22	467	91		TGTAAAACGACGGCCAGTCCCTAGGCACCAGGGATAGGGT	CAGGAAACAGCTATGACCGGTACTGTAGGAGAGGCACCGGA					58946
			RSA000535531		612	93		TGTAAAACGACGGCCAGTGGCTTGTAAGGCAATTAGTGGCTG	CAGGAAACAGCTATGACCCAGGCCTGGTTTCAGAGCCC
			RSA000058944		422	94		TGTAAAACGACGGCCAGTCGTGGGAAAGTGGCAACTGG	CAGGAAACAGCTATGACCGGGCAGAAGACTGGAGTGGTCA
			RSA000535529		583	95		TGTAAAACGACGGCCAGTTGAACCATGGAAAGCAATAGCCA	CAGGAAACAGCTATGACCTCCTCTCAGCTGAACACCCTCC
74	77	71	RSA001000844	modDMD_10	252	96		TGTAAAACGACGGCCAGTCAAACAAATAAACAGAACAAAAGAGAACCAAG	CAGGAAACAGCTATGACCTGGCTATTGCTTTCCATGGTTCATAC
76	79	73	RSA000535516		453	98		TGTAAAACGACGGCCAGTTGAGCTCATTCCATGCCAGG	CAGGAAACAGCTATGACCTGGTCTACCACACACTGCCTCAA
78	81	75	RSA000058939		545	100		TGTAAAACGACGGCCAGTTTTGCAGGCACATACCAAGCA	CAGGAAACAGCTATGACCGCTTGCTGTTCTTCGGTGGC
80	83	77	RSA001000845	modDMD_11	334	102		TGTAAAACGACGGCCAGTCCCAAATTGCCATTCTGATACTGC	CAGGAAACAGCTATGACCGTGTTAAAAATGTAATCATGGCCCTTTAATATC					68426
82	85	79+ 3' UTR		DB3P1	483	104	No SNPs	TGTAAAACGACGGCCAGTTTTTAAACAACCCAAAATGCGTTCCATATAAAGA	CAGGAAACAGCTATGACCCCAAATGGCAAAGAAACAGAGTGATGCTA					535504
				DB3P1.5N	215	105a	No SNPs	TGTAAAACGACGGCCAGTATAAAGCACACTTTAGTTTACAATCTTTCTTTATAAC	CAGGAAACAGCTATGACCTTTGTTAACAATGGCAGGTTTTACAC
				DB3P3	176	106	No SNPs	TGTAAAACGACGGCCAGTCTCAGCTGACAGTTCTCAAATGAGCAGTGTGTAG	CAGGAAACAGCTATGACCGCATTGTTTTGCATCCTTTTGGCGTGATA					60227
				DB3P4	433	107	No SNPs	TGTAAAACGACGGCCAGTAATCCAATACTTTACTTTACTTTCGTTGTCAGTG	CAGGAAACAGCTATGACCTTGCATATTAAAGATAAGACTTCCTCTACCACC					62947
				DB3P5	557	108	No SNPs	TGTAAAACGACGGCCAGTTTACAAACCTGTGTGGAACTACTCGCAGAG	CAGGAAACAGCTATGACCTTGATTGATTGATTGATACATTCAGCTTCCTG					539298
				DB3P6N	460	109	No SNPs	TGTAAAACGACGGCCAGTCCAAAAGCTAATTACACTTGATGTCAGAGGTAA	CAGGAAACAGCTATGACCCATAATTTAAAATAAATAAACTTTGGGAAAAGGT					539297
				DB3P8	550	111	No SNPs	TGTAAAACGACGGCCAGTAAAATAATTCGTAAATGTTACAGTGTTGGTGTTAAA	CAGGAAACAGCTATGACCAAAAGAAAACCCAAAGCTCTAAGGTAACAAAT					539295
				DB3P10X	540	113	No SNPs	TGTAAAACGACGGCCAGTAGGGGTAGTTAGGAGTGTTTTCACTGTCTTT	CAGGAAACAGCTATGACCTCTTTTAGACACATTAGCTCTGGAGTGAGTCTGTCA					DMD 14	replaced by DB3910N but still very weak band

## Sheet: Sheet3
Exon Region	Target Exon	Real Exon	RSA Name	Other name	size bp	assay numb.	SNP search	fwd. (lower) primer sequence	rev. (upper) primer sequence					Dropped
DMD odds
1	1	5' UTR	RSA001000811	223000029489722GS7_187	329	1		TGTAAAACGACGGCCAGTTTCCAAGTTTGCCTGTCTTGGG	CAGGAAACAGCTATGACCCACACACACACACACACCATAACCC					788647
				DB5P2n	365	1b	NO SNPs	TGTAAAACGACGGCCAGTCTACCACAAAAAGTAAACAGACAGCTGGTTTCA	CAGGAAACAGCTATGACCTGGACTCAACTTATCTTTCAGGTTTATTTCTTGCAT
			RSA000793908	1756_455	528	2		TGTAAAACGACGGCCAGTTCCTCGCCAAACATCATATTATTCACA	CAGGAAACAGCTATGACCCCCAAGACAGGCAAACTTGGAA
			RSA000537880	DMD 2	526	4		TGTAAAACGACGGCCAGTACTGCCGACTGCTGGGAACC	CAGGAAACAGCTATGACCCAACGCAGAAATGTGGAGCTGA					537880
2	2	Dp 427m +1	RSA001000846	DBM12	590	6a	NO SNPs	TGTAAAACGACGGCCAGTAAGAAAAACTTTTACACTCCATTTCTGTTGAA	CAGGAAACAGCTATGACCGAAGGCGGGTCACTTGCTT					56941
				DBM2	117	6c	NO SNPs	TGTAAAACGACGGCCAGTAAACCTGGTAAAAGTTCTTCAAACTTTATTGC	CAGGAAACAGCTATGACCAAGCTGCTGAAGTTTGTTGGTTTCTC
3	3	Dp427p	RSA000056938	DMD 4	616	7		TGTAAAACGACGGCCAGTTTCTGCGGAGGCTGGCTACA	CAGGAAACAGCTATGACCCAGGTGCGCAACTTTATAGGTCCA					56936
4	4	2	RSA000537856	1756_139	616	9		TGTAAAACGACGGCCAGTTGCCATATCTTCTGCTGCTTACTCC	CAGGAAACAGCTATGACCTTGGCCTGGCTGGTCTCAAA					56935
6	6	4	RSA000056933		492	11		TGTAAAACGACGGCCAGTTCCCTTCCCTCTGTGGCAGC	CAGGAAACAGCTATGACCGGCCAAGGACAATTAGCGCA
8	8	6	RSA000364464		558	13		TGTAAAACGACGGCCAGTGGACATGATCTGGAACCATACTGGG	CAGGAAACAGCTATGACCTGGGTCTAATATGGCAGAATCCAGG
10	10	8		DB8N	399	15	No SNPs	TGTAAAACGACGGCCAGTTGTGCACGTAATACCTAAAAATGCATATAA	CAGGAAACAGCTATGACCCTGTTCATTAATCTATCGTCTTCCTTTAACTTTG					RSA000056929		RSA000650230
12	12	10		DB10	516	18	No SNPs	TGTAAAACGACGGCCAGTTTCAAAATCTGACTGTTGGAATCCC	CAGGAAACAGCTATGACCGTCTGTATCTGCTGTTCCTGTGTTTGATAA					RSA000387912
14	14	12	RSA000650227		493	20		TGTAAAACGACGGCCAGTCAAGCCATTGCAACAAAGATTGC	CAGGAAACAGCTATGACCCCTTCTCAATGTCCAATAGATGCCC
16	16	14	RSA000537841	1756_124	478	22		TGTAAAACGACGGCCAGTTTGAAAGCTAGAAAGTACATACGGCCA	CAGGAAACAGCTATGACCGCAGATCAGAAAGAGTGTCCCTTCC
17	18	16	RSA000056907		590	24		TGTAAAACGACGGCCAGTCCCGTTACTATTGGGCTGGAAGA	CAGGAAACAGCTATGACCGATCCTTTGCGGGCACGATT
19	20	18	RSA000650222		498	27		TGTAAAACGACGGCCAGTTGAAAGGCATCCCTAGTCAGTCACA	CAGGAAACAGCTATGACCGAGGTGTCAGGCAGGAGTCTCA
21	22	20	RSA000062963		522	29		TGTAAAACGACGGCCAGTTGCTCCAAATGGAAGGAGAAGAGA	CAGGAAACAGCTATGACCTGGCATTGATATTCATTGTTGTGACG
22	23	21	RSA000059084	hCG1983249_98	627	31		TGTAAAACGACGGCCAGTCCCAAGGAGAAGCTATTCCCAT	CAGGAAACAGCTATGACCTGGCTGGTGATAGAGGCTTGTCT					387893
24	25	23		DB23	487	33	No SNPs	TGTAAAACGACGGCCAGTCACTAACTTTGAAAGATGCTGAAGGTC	CAGGAAACAGCTATGACCGATCATCTACTTTGTTTACATGTTTGAATCAT					537749
26	27	25	RSA000059077	hCG1983249_91	439	35		TGTAAAACGACGGCCAGTCGGTGAAGGGAGACATTAGGAAA	CAGGAAACAGCTATGACCCCCACTGGATTCATGCCATAATAA					650187	Assay #36 removed redundant was an RSA then DB25 both weak bands
				DBPT1	316	37a	No SNPs	TGTAAAACGACGGCCAGTCCTTCAAGGCCTCCTTTCTGGCATAG	CAGGAAACAGCTATGACCAGCTGAATTATCATCATCGGGCAATACG
			RSA000537740		621	38		TGTAAAACGACGGCCAGTTTCCAAATTCTCAGAAATGCCTTCA	CAGGAAACAGCTATGACCTGCCAGAAAGGAGGCCTTGA					poly a
				DBA1	345	38b	No SNPs	TGTAAAACGACGGCCAGTGATTTCAAGGGAAAATTGTTTCAAATTGTGATT	CAGGAAACAGCTATGACCGATTTTGAATATAAAACTCCAGATGAATTACAG
28	29	27	RSA000068429		607	39		TGTAAAACGACGGCCAGTGCCTGAATGAGGAATTCAAGCCA	CAGGAAACAGCTATGACCGACCACAAATCCATACCTCCATGC
30	31	29		DB29N	384	41a	No SNPs	TGTAAAACGACGGCCAGTTGTCTCTGAAACCTGAAAGCTGAGCTAATA	CAGGAAACAGCTATGACCGATACTGAGCATTTGCTGATAATCCAATGT					387862	RSA000535694
31	32	Dp260	RSA000059069		589	42		TGTAAAACGACGGCCAGTTCCTGGGCAGACTGGATGCT	CAGGAAACAGCTATGACCAAGATCATGCAAAGCTGGTTGAAA
32	34	31	RSA000535685		429	44	No SNPs	TGTAAAACGACGGCCAGTTGTCCTCAAATCCAATCTTGCCA	CAGGAAACAGCTATGACCGCCTCGACCTCCCAAAGTGC					387851
34	36	33		DB33N	380	46	No SNPs	TGTAAAACGACGGCCAGTCTAATCATACATAATTTATTGCCCGTTGCTT	CAGGAAACAGCTATGACCCATGGAATAGCAATTAAGGGGATCTCTATTTA					387848	RSA000387849 assay 47 removed covered bt DB33N
36	38	35	RSA000059049	DMD 9	536	49		TGTAAAACGACGGCCAGTTCTGCTCGGGAGGTGACAGC	CAGGAAACAGCTATGACCGGGCAGTTTCTTATTTGTGGATGGA					387845
36	39	36	RSA000387841		582	51		TGTAAAACGACGGCCAGTTTCAGGTGTTCATTCAGATGGGC	CAGGAAACAGCTATGACCCCAATAATGCCATGGTATGTCTCTGTA					387843
38	41	38	RSA000059029	hCG1983249_69	567	53		TGTAAAACGACGGCCAGTTTGCTGGGCTATTTATTAGAAACCG	CAGGAAACAGCTATGACCTGCATGTATGTTCAGCTCTGGTGA					poly t ti 81
39			poly T + SNPs	DB39S	368	54	No SNPs	TGTAAAACGACGGCCAGTAGGTATATTATAATTTTAGCTCTAATACCTTGAGAGCA	CAGGAAACAGCTATGACCCAAATGTAAAAGAAAGGCTATGAGCACAGTA					385827	RSA001000840/modDMD_6
41	44	41	RSA000059023		541	57		TGTAAAACGACGGCCAGTGCCCAAAGTGAGGGAAACCA	CAGGAAACAGCTATGACCTGGGTTATTGAGCGAGGATGACA
43	46	43		DB43	390	59a	No SNPs	TGTAAAACGACGGCCAGTGAGAGTGATACTTCTTTTTCCCTGTCTT	CAGGAAACAGCTATGACCATTTTTCTCTTTCTATAGACAGCTAATTCATTTT					648132
45	48	Dp140	RSA000059012		517	61		TGTAAAACGACGGCCAGTCCCACTGCTCACACGCTCCT	CAGGAAACAGCTATGACCTCAGGTCTCTGGTTTGTTACCGTATT
47	50	46	RSA000059008	hCG1983249_56	406	63		TGTAAAACGACGGCCAGTGCACTGGTTCAGAACTGCAGGG	CAGGAAACAGCTATGACCTGCCATGTTTGTGTCCCAGTTTG					576441
49	52	48		DB48	444	65	No SNPs	TGTAAAACGACGGCCAGTGTGCCTATTGTGGTTATCCTGAATAAAGTCT	CAGGAAACAGCTATGACCATATATTTTTAAACATTTTGGCTTATGCCTTGAG					RSA000535602/65		RSA000068428/66
51	54	50		DBn50	340	68	No SNPs	TGTAAAACGACGGCCAGTGCACAGTCAATAACACAAAGGTTTATCTCTATC	CAGGAAACAGCTATGACCTCATGAATTATCTTCAAAGTGTTAATCGAATAAGTA					RSA000535587
			RSA000058997		474	70		TGTAAAACGACGGCCAGTTTTGCTGAGAGAGAAACAGTTGCC	CAGGAAACAGCTATGACCTTGAAATTGGCTCTTTAGCTTGTGTT
54	57	53		DB53	586	72	No SNPs	TGTAAAACGACGGCCAGTTCCTGTTGTTCATCATCCTAGCCATAACAC	CAGGAAACAGCTATGACCCACTTTAGCCTGGGTGACAGTGAGACTCT					68427
56	59	55	RSA000058992		615	74		TGTAAAACGACGGCCAGTCCCTCTGCCTCTCTCCTCCTTG	CAGGAAACAGCTATGACCTGTCATTCTTGCATGCCTTCCC
58	60	56	RSA000535564		339	76		TGTAAAACGACGGCCAGTTCCAAACGTCTTTGTAACAGGACTGC	CAGGAAACAGCTATGACCCAGGAGAAGGCAATACGCCAAGA
59	62	57	RSA000058974		558	78		TGTAAAACGACGGCCAGTAATTGACCCTTGGGTGAGAAGAG	CAGGAAACAGCTATGACCAAAGTCTCAGCATTCTGCATGTGG
61	64	59	RSA000058971		554	80		TGTAAAACGACGGCCAGTTGAAGACTGAATTTGTGAAAGACGGA	CAGGAAACAGCTATGACCTCAGTAGGTTACCCTCTTGTTCAACTG
63	66	61	RSA000058970		631	82		TGTAAAACGACGGCCAGTGCATGGCTCCTGAGCAAAGTG	CAGGAAACAGCTATGACCTCCTTTGTGTTTGGCCTTGGA
65	68	Dp71	RSA001000854	1756_642	273	84		TGTAAAACGACGGCCAGTTTTGACCGCCTCAGCTTGCC	CAGGAAACAGCTATGACCTCCTCCGCAGTGCTTTCAGC
67	70	64		DB64	432	86	No SNPs	TGTAAAACGACGGCCAGTAAACAAAACATTCTAGGCAAACTCTAGGC	CAGGAAACAGCTATGACCCCGAAAGCTTGGCGTATACACACTAT					RSA000058951
69	72	66	RSA000535541	DMD 11	621	88		TGTAAAACGACGGCCAGTTGACAAGGAATGGCACAAACCA	CAGGAAACAGCTATGACCCCAAGGTGGCTTTCCATAGGTGA					535541
70	73	67	RSA000058948		629	89		TGTAAAACGACGGCCAGTTCCTCAGCACTGTCTTCTTTCCCA	CAGGAAACAGCTATGACCTGCGCTTCTTGCAGTGACACA
				DB68	299	90a	No SNPs	TGTAAAACGACGGCCAGTTTTTGGTTCCTAATACCTGAATCCAATGAT	CAGGAAACAGCTATGACCTGATATACACCTCCTTTGCCATCTTGC
73	76	70	RSA000058945		567	92		TGTAAAACGACGGCCAGTAAGACAGTCTGCACTGGCAGG	CAGGAAACAGCTATGACCGACCGAAATTTAGTGGGTGAAGCA
				DB70A	479	93a	No SNPs	TGTAAAACGACGGCCAGTTTTTTTTTTCCCCCTGTGAGATAAAGTT	CAGGAAACAGCTATGACCGGCAGAAGACTGGAGTGGTCATTAG
				DB70B	281	94a	No SNPs	TGTAAAACGACGGCCAGTAAATACTGGAATCACTCATTTGTAAACAGTCCCATA	CAGGAAACAGCTATGACCCACTCCCAAATGCAAACAGTCTCTTCTATTTC
				DB70C	382	95a	No SNPs	TGTAAAACGACGGCCAGTGAAAGCAATAGCCAAACCAAGGTGTAAAGTGA	CAGGAAACAGCTATGACCCACAATACAGCCACTAATTGCCTTACAAGCCTTATA
75	78	72	RSA000058942		483	97		TGTAAAACGACGGCCAGTACGGCATGCACGTTAGAGGG	CAGGAAACAGCTATGACCTTTGGCCTCTCTTCATGGCTTT
77	80	74	RSA000535515		585	99		TGTAAAACGACGGCCAGTGAGAGAATCTGCAAATGGAGCTAAACA	CAGGAAACAGCTATGACCCCGTGTAAATAGGCCAATCAATTTCA
79	82	76	RSA000058938		555	101		TGTAAAACGACGGCCAGTCACCAATCTTGGCCTTGGCA	CAGGAAACAGCTATGACCCCCAAATTAAACAATCTTTGGGAGGG
81	84	78	RSA001000847	modDMD_13	425	103		TGTAAAACGACGGCCAGTCTTGCTCCCAACCCCAGTCTT	CAGGAAACAGCTATGACCCAGCAGAGAATAAATGGTCATCTCAACATT					58937
				DB3P2	246	105	No SNPs	TGTAAAACGACGGCCAGTCATATGGATATCACGCCAAAAGGATGCAA	CAGGAAACAGCTATGACCCATTTCTTTATATGGAACGCATTTTGGGTTGTTT					60228
				DB3P1.5A	261	105b		TGTAAAACGACGGCCAGTGTGTGTTTGTTTTGTTTTTAGGGGTTT	CAGGAAACAGCTATGACCTTTGTTAACAATGGCAGGTTTTACAC
				DB3P2.5	302	106a	No SNPs	TGTAAAACGACGGCCAGTAAAATGGAAAAAGTCAGTCTATAGAAATTCGTATCT	CAGGAAACAGCTATGACCAACTTTGAGGCAGCGCATTGT
				DB3P4.3	217	107a	No SNPs	TGTAAAACGACGGCCAGTAATCAATCAACCAACCAACCGATTACTCAC	CAGGAAACAGCTATGACCCAGGAGGAAACTACACCACACTAAAACATTGTCT
				DB3P4.6	319	108a	No SNPs	TGTAAAACGACGGCCAGTCAGCCCTATCATCGTCCTGCTACTG	CAGGAAACAGCTATGACCCATTTTAAACAACTTTCCACTGACAACGAA					1756-09
				DB3P7N	464	110	No SNPs	TGTAAAACGACGGCCAGTAGAAAAGGTCCAGCGTCACATAAAGGAA	CAGGAAACAGCTATGACCTTTCTTTTTGATTTTTAAATCATTCATTCAATAGA					539296
				DB3P9N	385	112	No SNPs	TGTAAAACGACGGCCAGTAACATAACTGCGTGCTTTATTGAGATACAC	CAGGAAACAGCTATGACCTTTGAACAAAAATTGAGAGCTTTATTGC					539294
