# Supplementary material for: Automated DNA mutation detection using universal conditions direct sequencing: application to ten muscular dystrophy genes
Source: BMC Genet. 2009 Oct 18;10:66. doi: 10.1186/1471-2156-10-66 (PMC2781300; doi:10.1186/1471-2156-10-66)
Supplement: Additional file 44 — Process Flow. Excel file showing a flow diagram of the automated process for the DMD (Plate 1) [file 1471-2156-10-66-S44.XLS]

## Sheet: Rev 1
												UCDS Process Flow.xls
Pre-PCR																Post-PCR									Sequence					Preparation
	Assay Distribution				PCR Master Mix Distribution					Quantitation					PCR Clean-up (AMPure)				Normalization					Sequencing Assembly					Sequencing Clean-up (CleanSEQ)
		Input: 96-well Assay Tube Rack (un-lidded), 384-well PCR Plate				Input: 384-well PCR Plate, 8-well Reagent Trough					Input: 384-well PCR Plate, 8-well Reagent Trough, (4) 96-well PCR Plates					Input: (3) 1-well Reagent Troughs, 384-well Magnetic Base, 384-well PCR Plate				Input: 384-well PCR Plate, 8-well ddH2O Trough, 384-well Plate					Input: 384-well Purified & Norm. Plate, 384-well F seq and r seq Plates, 8-well Master Mix Trough					Input: 384-well PCR Plate, 1-well Reagent Troughs
																				Dispense Var. Vol. ddH2O to PCR Plate (as per file)
		Dispense 6µL Assays in 25 % Glycerin to PCR Plate (plate map file)				Prepare 8-well Master Mix with DNA Trough					Dispense 5µL 1xPCR Buffer					Dispense 20µL Magnetic Beads & Mix (10 Cycles)									Dispense 5.5µL Master Mix					Dispense 10µL Magnetic Beads & Mix
																				Transfer 10µL Purified PCR Product
						Dispense 10.5µL Master Mix (plate map file)					Mix & Transfer 17µL to (4) 96-well Plates					Magnetic Separation									Dispense 4µL PCR Product					Magnetic Separation
		Dry Down Plate (in Thermal Cycler) 72 C for 40 min.; seal and store -20C
																Aspirate Supernatant & Wash w/ EtOH; 2X?														Aspirate Supernatant & Wash w/ EtOH; 2X?
						Seal Plate; vortex plate					Egene Step														Seal Plate; vortex
		Input: M13F 8-well trough, 384-well F seq. Plate; M13R 8-well trough, 384-well R. seq. Plate
						Centrifuge Plate										Dispense 15µL Elution Buffer									Centrifuge Plate					Dispense 15µL Elution Buffer
											Transfer 12µL from (4) 96-well Plates to 384-well PCR Plate
						Thermal Cycle																			Thermal Cycle
																Magnetic Separation														Magnetic Separation
		Dispense 2µL M13F to F seq. Plate (plate map file)
																Transfer Eluate to Collection Plate														Transfer 10ul to 3730 Plates
		Dispense 2µL M13R to R seq plate (plate map file)
																														Sequence 3730
						Online Steps					Online Steps														Online Steps
		Centrifuge Plates				Online Integrated Steps					Online Integrated Steps														Online Integrated Steps
						Offline Steps					Offline Steps														Offline Steps
		Dry down in Thermal Cycler; 72 C for 40 min. seal and store -20 C
