# Supplementary material for: Automated DNA mutation detection using universal conditions direct sequencing: application to ten muscular dystrophy genes
Source: BMC Genet. 2009 Oct 18;10:66. doi: 10.1186/1471-2156-10-66 (PMC2781300; doi:10.1186/1471-2156-10-66)
Supplement: Additional file 45 — Process Flow Quad. Excel file showing a flow diagram of the automated process for the Quad (Plate 2 or 3) [file 1471-2156-10-66-S45.XLS]

## Sheet: Rev 1
												UCDS Process Flow Quad Layout.xls
Pre-PCR																Post-PCR									Sequence					Preparation
	Assay Distribution				DNA and PCR Master Mix Distribution					Quantitation					PCR Clean-up (AMPure)				Normalization					Sequencing Assembly					Sequencing Clean-up (CleanSEQ)
		Input: 96-well Assay Tube Rack (un-lidded), 384-well PCR Plate				Input: 384-well PCR Plate, DNA in 96 well plate, 8-well Reagent Trough					Input: 384-well PCR Plate, 8-well Reagent Trough, (4) 96-well PCR Plates					Input: (3) 1-well Reagent Troughs, 384-well Magnetic Base, 384-well PCR Plate				Input: 384-well PCR Plate, 8-well ddH2O Trough, 384-well Plate					Input: 384-well Purified & Norm. Plate, 384-well F seq and r seq Plates, 8-well Master Mix Trough					Input: 384-well PCR Plate, 1-well Reagent Troughs
																				Dispense Var. Vol. ddH2O to PCR Plate (as eGene per file)
		Dispense 6µL Assays in 25 % Glycerin to PCR Plate (Plate map file)				Prepare 96 well DNA plate and 8-well Master Mix Trough					Dispense 5µL 1xPCR Buffer					Dispense 20µL Magnetic Beads & Mix (10 Cycles)									Dispense 5.5µL Master Mix					Dispense 10µL Magnetic Beads & Mix
																				Transfer 10µL Purified PCR Product
						Dispense 3.0µL DNA (plate map file)					Mix & Transfer 17µL to (4) 96-well Plates					Magnetic Separation									Dispense 4µL PCR Product					Magnetic Separation
		Dry Down Plate (in Thermal Cycler) 72 C for 40 min.; seal and store -20C
																Aspirate Supernatant & Wash w/ EtOH; 2X?														Aspirate Supernatant & Wash w/ EtOH; 2X?
						Dispense 7.5µL MM (plate map file)					eGene Set up and run														Seal Plate; vortex
		Input: M13F 8-well trough, 384-well F seq. Plate; M13R 8-well trough, 384-well R. seq. Plate
																Dispense 15µL Elution Buffer									Centrifuge Plate					Dispense 15µL Elution Buffer
						Seal Plate; vortex plate					Transfer 17µL from (4) 96-well Plates to 384-well PCR Plate
																									Thermal Cycle
						Centrifuge Plate										Magnetic Separation														Magnetic Separation
		Dispense 2µL M13F to F seq. Plate (plate map file)
						Thermal Cycle										Transfer Eluate to Collection Plate														Transfer 10ul to 3730 Plates
		Dispense 2µL M13R to R seq plate (plate map file)
																														Sequence 3730
						Online Steps					Online Steps														Online Steps
		Centrifuge Plates				Online Integrated Steps					Online Integrated Steps														Online Integrated Steps
						Offline Steps					Offline Steps														Offline Steps
		Dry down in Thermal Cycler; 72 C for 40 min. seal and store -20 C			Plate map file = Additional files/UCDS Plate and box layout
